# Supplementary material for: Saccharomyces cerevisiae as a Model Organism: A Comparative Study
Source: PLoS One. 2011 Feb 2;6(2):e16015. doi: 10.1371/journal.pone.0016015 (PMC3032731; doi:10.1371/journal.pone.0016015)
Supplement: Table S1 — Analyzed organisms and lumped homology with respect to the S. cerevisiae genome. (XLS) [file pone.0016015.s006.xls]

## Sheet: Supplementary Table I Organisms
Supplementary Table I: Analyzed organisms and lumped homology with respect to the S. cerevisiae genome
DOMAIN	KINGDOM	PHYLUM	NO.	ORGANISM NAME	Number of annotated proteins in genome	Number of S. cerevisiae proteins with orthologs in organism	Number of S. cerevisiae proteins with homologs in organism	Number of S. cerevisiae proteins absent in organism
ANIMAL	Fungi	Ascomycetes	1	Saccharomyces cerevisiae	5880	5856	0	0	*24 proteins are absent in KEGG version of the S. cerevisiae genome, when compare to the NCBI version.
			2	Candida glabrata	5191	4912	281	687
			3	Kluyveromyces lactis	5335	4879	416	585
			4	Debaryomyces hansenii	6324	4021	769	1090
			5	Pichia stipitis	5816	3988	760	1132
			6	Candida albicans	14105	3864	754	1262
			7	Yarrowia lipolytica	6543	3498	859	1523
			8	Aspergillus niger	14102	3410	957	1513
			9	Fusarium graminearum	11656	3364	982	1534
			10	Aspergillus nidulans	9541	3316	980	1584
			11	Magnaporthe grisea	14010	3309	983	1588
			12	Neurospora crassa	9824	3308	1009	1563
			13	Aspergillus oryzae	12074	3260	896	1724
			14	Schizosaccharomyces pombe	5003	3139	970	1771
		Basidiomycetes	15	Cryptococcus neoformans B-3501A	6500	2935	1084	1861
			16	Cryptococcus neoformans JEC21	6273	2899	1036	1945
			17	Laccaria bicolor	18215	2838	1075	1967
			18	Ustilago maydis	6538	2821	1074	1985
		Microsporidians	19	Encephalitozoon cuniculi	1996	1015	749	4116
	Animals	Vertebrates	20	Homo sapiens (human)	24305	2344	1087	2449
			21	Mus musculus (mouse)	29537	2342	1105	2433
			22	Danio rerio (zebrafish)	35022	2320	1108	2452
			23	Rattus norvegicus (rat)	26207	2304	1070	2506
			24	Canis familiaris (dog)	19797	2301	1128	2451
			25	Bos taurus (cow)	24127	2276	1086	2518
			26	Monodelphis domestica (opossum)	19113	2237	1059	2584
			27	Pan troglodytes (chimpanzee)	25163	2160	1074	2646
			28	Macaca mulatta (rhesus monkey)	23956	2142	1112	2626
			29	Gallus gallus (chicken)	18107	2139	1083	2658
			30	Xenopus laevis (African clawed frog)	10355	1987	1038	2855
			31	Xenopus tropicalis (western clawed frog)	7091	1795	1022	3063
		Nematodes	32	Caenorhabditis elegans (nematode)	20077	1999	1167	2714
			33	Brugia malayi (filaria)	11371	1896	1085	2899
			34	Caenorhabditis briggsae	16441	1842	1157	2881
		Insects	35	Drosophila melanogaster (fruit fly)	14144	2149	1075	2656
			36	Anopheles gambiae (mosquito)	12527	2143	1114	2623
			37	Aedes aegypti (yellow fever mosquito)	15432	2131	1079	2670
			38	Drosophila pseudoobscura	9869	1945	1052	2883
		Echinoderms	39	Strongylocentrotus purpuratus (purple sea urchin)	28881	2204	1075	2601
	PLANTS	Dicotyledons	40	Arabidopsis thaliana (thale cress)	27216	2269	1147	2464
		Green algae	41	Ostreococcus lucimarinus	7603	1860	1057	2963
			42	Chlamydomonas reinhardtii	14416	2019	1090	2771
		Monocotyledons	43	Oryza sativa japonica (Japanese rice)	26937	2244	1091	2545
		Red algae	44	Cyanidioschyzon merolae	5013	1766	1051	3063
	PROTISTS	Alveolates	45	Tetrahymena thermophila	26052	1656	1169	3055
			46	Plasmodium falciparum 3D7	5261	1350	945	3585
			47	Plasmodium yoelii	7353	1294	916	3670
			48	Cryptosporidium parvum	3805	1293	917	3670
			49	Theileria annulata	3795	1230	848	3802
			50	Theileria parva	4061	1226	849	3805
			51	Cryptosporidium hominis	3885	1198	839	3843
		Cellular slime molds	52	Dictyostelium discoideum	13437	2174	1156	2550
		Choanoflagellates	53	Monosiga brevicollis	9203	2007	1162	2711
		Diplomonads	54	Giardia lamblia	6500	959	752	4169
		Entamoeba	55	Entamoeba histolytica	11065	1300	945	3635
		Euglenozoa	56	Trypanosoma cruzi	19607	1491	1036	3353
			57	Leishmania major	8264	1470	1079	3331
			58	Trypanosoma brucei	8712	1427	1058	3395
		Parabasalids	59	Trichomonas vaginalis	59679	1257	1054	3569
BACTERIA	BACTERIA	Acidobacteria	60	Solibacter usitatus	7826	708	740	4432
		Actinobacteria	61	Rhodococcus sp. RHA1	9145	742	621	4517
			62	Streptomyces avermitilis	7673	702	684	4494
			63	Streptomyces coelicolor	8154	700	691	4489
			64	Saccharopolyspora erythraea	7197	699	697	4484
			65	Arthrobacter sp. FB24	4506	680	609	4591
			66	Mycobacterium smegmatis	6716	667	660	4553
			67	Frankia sp. EAN1pec	7191	660	608	4612
			68	Mycobacterium sp. JLS	5739	649	656	4575
			69	Nocardia farcinica	5936	649	674	4557
			70	Mycobacterium sp. KMS	5975	646	649	4585
			71	Mycobacterium sp. MCS	5615	645	646	4589
			72	Mycobacterium vanbaalenii	5979	639	646	4595
			73	Frankia alni	6711	638	687	4555
			74	Mycobacterium gilvum	5579	633	709	4538
			75	Mycobacterium abscessus ATCC 19977T	4941	627	649	4604
			76	Thermobifida fusca	3110	622	657	4601
			77	Kineococcus radiotolerans	4681	620	656	4604
			78	Mycobacterium avium paratuberculosis	4350	617	606	4657
			79	Frankia sp. CcI3	4499	617	593	4670
			80	Mycobacterium bovis AF2122/97	3920	616	608	4656
			81	Mycobacterium avium 104	5120	613	607	4660
			82	Mycobacterium bovis BCG Pasteur 1173P2	3952	613	612	4655
			83	Mycobacterium tuberculosis F11	3941	610	614	4656
			84	Mycobacterium tuberculosis H37Ra	4034	609	614	4657
			85	Mycobacterium tuberculosis H37Rv	3989	609	614	4657
			86	Mycobacterium tuberculosis CDC1551	4189	609	610	4661
			87	Corynebacterium glutamicum R	3080	607	609	4664
			88	Corynebacterium glutamicum ATCC 13032 (Kyowa Hakko)	2993	606	598	4676
			89	Corynebacterium glutamicum ATCC 13032 (Bielefeld)	3057	603	599	4678
			90	Nocardioides sp. JS614	4909	603	655	4622
			91	Salinispora tropica	4536	603	629	4648
			92	Mycobacterium ulcerans	4160	600	624	4656
			93	Kocuria rhizophila	2357	586	586	4708
			94	Clavibacter michiganensis subsp. michiganensis	3079	581	628	4671
			95	Corynebacterium efficiens	2950	564	610	4706
			96	Clavibacter michiganensis subsp. sepedonicus	3117	563	631	4686
			97	Rubrobacter xylanophilus	3140	555	636	4689
			98	Corynebacterium diphtheriae	2272	547	609	4724
			99	Corynebacterium jeikeium	2120	547	567	4766
			100	Corynebacterium urealyticum	2024	541	573	4766
			101	Bifidobacterium longum DJO10A	2003	539	521	4820
			102	Bifidobacterium longum NCC2705	1729	532	527	4821
			103	Leifsonia xyli xyli CTCB07	2030	528	559	4793
			104	Bifidobacterium adolescentis	1631	516	507	4857
			105	Propionibacterium acnes	2297	514	624	4742
			106	Mycobacterium leprae	1605	503	531	4846
			107	Tropheryma whipplei TW08/27	783	301	454	5125
			108	Tropheryma whipplei Twist	808	300	457	5123
		Bacteroides	109	Flavobacterium johnsoniae	5017	600	607	4673
			110	Bacteroides thetaiotaomicron	4816	562	630	4688
			111	Parabacteroides distasonis	3850	559	621	4700
			112	Cytophaga hutchinsonii	3785	556	617	4707
			113	Gramella forsetii	3584	551	549	4780
			114	Salinibacter ruber	2833	550	673	4657
			115	Bacteroides fragilis NCTC9343	4231	542	540	4798
			116	Bacteroides fragilis YCH46	4625	539	558	4783
			117	Bacteroides vulgatus	4065	502	550	4828
			118	Flavobacterium psychrophilum	2412	482	503	4895
			119	Porphyromonas gingivalis W83	1909	377	471	5032
		Chlamydia	120	Candidatus Protochlamydia amoebophila	2031	441	579	4860
			121	Chlamydophila felis	1013	340	408	5132
			122	Chlamydophila caviae	1005	336	401	5143
			123	Chlamydophila pneumoniae CWL029	1052	324	410	5146
			124	Chlamydophila pneumoniae TW183	1113	323	411	5146
			125	Chlamydophila pneumoniae J138	1069	322	412	5146
			126	Chlamydophila pneumoniae AR39	1112	320	411	5149
			127	Chlamydophila abortus	932	317	428	5135
			128	Chlamydia trachomatis A/HAR-13 (serovar A)	919	303	409	5168
			129	Chlamydia trachomatis 434/Bu	874	302	410	5168
			130	Chlamydia trachomatis L2b/UCH-1/proctitis	874	302	413	5165
			131	Chlamydia trachomatis D/UW-3/CX (serovar D)	895	301	411	5168
			132	Chlamydia muridarum	911	292	448	5140
		Cyanobacteria	133	Anabaena variabilis	5661	675	768	4437
			134	Anabaena sp. PCC7120	6131	665	763	4452
			135	Cyanothece sp. ATCC 51142	5304	656	753	4471
			136	Trichodesmium erythraeum	4451	624	735	4521
			137	Microcystis aeruginosa	6312	615	719	4546
			138	Gloeobacter violaceus	4430	610	747	4523
			139	Synechocystis sp. PCC6803	3264	602	704	4574
			140	Synechococcus sp. CC9311	2892	520	539	4821
			141	Cyanobacteria Yellowstone B-Prime	2862	517	721	4642
			142	Cyanobacteria Yellowstone A-Prime	2760	513	692	4675
			143	Synechococcus elongatus PCC7942	2662	512	694	4674
			144	Thermosynechococcus elongatus	2475	510	750	4620
			145	Synechococcus elongatus PCC6301	2527	505	701	4674
			146	Synechococcus sp. CC9902	2307	499	504	4877
			147	Prochlorococcus marinus MIT 9303	2997	495	562	4823
			148	Synechococcus sp. WH7803	2533	495	533	4852
			149	Synechococcus sp. RCC307	2535	493	529	4858
			150	Synechococcus sp. WH8102	2519	490	499	4891
			151	Synechococcus sp. CC9605	2645	490	522	4868
			152	Prochlorococcus marinus MIT9313	2269	463	509	4908
			153	Prochlorococcus marinus SS120	1883	453	504	4923
			154	Prochlorococcus marinus NATL1A	2193	445	484	4951
			155	Prochlorococcus marinus NATL2A	2163	445	487	4948
			156	Prochlorococcus marinus MIT 9515	1906	436	465	4979
			157	Prochlorococcus marinus MED4	1717	425	485	4970
			158	Prochlorococcus marinus MIT9312	1810	423	497	4960
			159	Prochlorococcus marinus MIT 9301	1907	423	491	4966
			160	Prochlorococcus marinus MIT 9215	1983	421	492	4967
			161	Prochlorococcus marinus AS9601	1921	418	505	4957
			162	Acaryochloris marina	8383	347	1075	3912
		Deinococcus-Thermus	163	Deinococcus geothermalis	3062	608	658	4614
			164	Deinococcus radiodurans	3181	567	627	4686
			165	Thermus thermophilus HB8	2238	534	625	4721
			166	Thermus thermophilus HB27	2210	524	573	4783
		Firmicutes	167	Bacillus cereus ATCC 10987	5844	683	691	4506
			168	Bacillus licheniformis DSM13	4196	669	667	4544
			169	Bacillus anthracis Sterne	5287	669	682	4529
			170	Bacillus subtilis	4105	669	655	4556
			171	Bacillus anthracis Ames	5311	668	671	4541
			172	Bacillus anthracis Ames 0581	5617	667	670	4543
			173	Bacillus thuringiensis Al Hakam	4798	667	693	4520
			174	Bacillus licheniformis ATCC 14580	4178	666	664	4550
			175	Bacillus thuringiensis 97-27	5197	664	684	4532
			176	Bacillus cereus ZK	5641	663	709	4508
			177	Bacillus anthracis A2012	5852	661	654	4565
			178	Clostridium beijerinckii	5020	658	599	4623
			179	Bacillus amyloliquefaciens	3693	655	681	4544
			180	Bacillus weihenstephanensis	5653	653	686	4541
			181	Bacillus pumilus	3681	650	689	4541
			182	Bacillus cereus ATCC 14579	5255	648	706	4526
			183	Geobacillus kaustophilus	3540	645	650	4585
			184	Oceanobacillus iheyensis	3500	629	634	4617
			185	Geobacillus thermodenitrificans	3445	626	645	4609
			186	Lysinibacillus sphaericus	4771	622	655	4603
			187	Bacillus cereus subsp. cytotoxis NVH 391-98	3844	614	666	4600
			188	Bacillus halodurans	4066	609	681	4590
			189	Bacillus clausii	4096	606	646	4628
			190	Clostridium acetobutylicum	3848	600	620	4660
			191	Staphylococcus saprophyticus	2514	596	612	4672
			192	Listeria monocytogenes EGD-e	2846	595	584	4701
			193	Listeria innocua	3043	595	584	4701
			194	Listeria monocytogenes F2365	2821	595	588	4697
			195	Listeria welshimeri SLCC5334	2774	589	580	4711
			196	Staphylococcus epidermidis ATCC 12228	2485	588	608	4684
			197	Staphylococcus epidermidis RP62A	2526	582	625	4673
			198	Staphylococcus aureus MSSA476	2598	581	612	4687
			199	Staphylococcus aureus MW2	2632	580	614	4686
			200	Staphylococcus aureus NCTC8325	2892	577	612	4691
			201	Desulfitobacterium hafniense	5060	577	632	4671
			202	Staphylococcus aureus Newman	2614	577	605	4698
			203	Staphylococcus aureus USA300	2604	576	615	4689
			204	Staphylococcus aureus N315	2619	572	610	4698
			205	Staphylococcus aureus Mu50	2731	572	614	4694
			206	Staphylococcus aureus MRSA252	2656	571	635	4674
			207	Staphylococcus haemolyticus	2676	571	649	4660
			208	Staphylococcus aureus JH1	2780	571	625	4684
			209	Staphylococcus aureus Mu3	2698	571	611	4698
			210	Staphylococcus aureus JH9	2726	569	622	4689
			211	Exiguobacterium sibiricum	3015	563	658	4659
			212	Clostridium botulinum B1 Okra	3852	562	607	4711
			213	Clostridium botulinum A3 Loch Maree	3984	561	607	4712
			214	Staphylococcus aureus RF122	2509	561	615	4704
			215	Clostridium botulinum F Langeland	3659	561	597	4722
			216	Clostridium botulinum A ATCC 3502	3590	559	608	4713
			217	Clostridium kluyveri	3913	558	633	4689
			218	Clostridium botulinum A ATCC 19397	3552	558	602	4720
			219	Lactococcus lactis subsp. lactis IL1403	2321	552	566	4762
			220	Clostridium botulinum A Hall	3404	548	609	4723
			221	Lactobacillus plantarum	3057	544	575	4761
			222	Staphylococcus aureus COL	2618	539	530	4811
			223	Alkaliphilus metalliredigens	4625	539	591	4750
			224	Clostridium difficile	3753	538	616	4726
			225	Desulfotomaculum reducens	3276	536	633	4711
			226	Clostridium perfringens ATCC 13124	2876	530	566	4784
			227	Lactococcus lactis subsp. cremoris MG1363	2434	527	571	4782
			228	Clostridium phytofermentans	3902	527	578	4775
			229	Clostridium perfringens 13	2723	523	560	4797
			230	Leuconostoc mesenteroides	2005	521	547	4812
			231	Clostridium botulinum B Eklund 17B	3527	518	610	4752
			232	Carboxydothermus hydrogenoformans	2620	516	553	4811
			233	Lactococcus lactis subsp. cremoris SK11	2504	515	567	4798
			234	Streptococcus sanguinis	2270	514	548	4818
			235	Symbiobacterium thermophilum	3338	513	657	4710
			236	Lactobacillus casei BL23	3044	513	576	4791
			237	Clostridium thermocellum	3189	508	596	4776
			238	Heliobacterium modesticaldum	3000	508	612	4760
			239	Lactobacillus casei ATCC 334	2771	506	579	4795
			240	Clostridium novyi	2315	504	558	4818
			241	Lactobacillus fermentum	1843	504	563	4813
			242	Clostridium perfringens SM101	2578	500	559	4821
			243	Thermoanaerobacter tengcongensis	2588	499	587	4794
			244	Lactobacillus reuteri F275 (JGI)	1900	493	573	4814
			245	Pelotomaculum thermopropionicum	2920	493	611	4776
			246	Leuconostoc citreum	1820	492	547	4841
			247	Streptococcus thermophilus LMG18311	1889	492	513	4875
			248	Streptococcus suis 05ZYH33	2186	490	514	4876
			249	Streptococcus thermophilus CNRZ1066	1915	489	516	4875
			250	Streptococcus suis 98HAH33	2185	489	525	4866
			251	Enterococcus faecalis	3265	487	613	4780
			252	Streptococcus pneumoniae R6	2043	486	532	4862
			253	Streptococcus pneumoniae D39	1914	485	526	4869
			254	Streptococcus agalactiae 2603 (serotype V)	2124	483	519	4878
			255	Lactobacillus brevis	2218	479	557	4844
			256	Streptococcus agalactiae A909 (serotype Ia)	1996	478	526	4876
			257	Streptococcus thermophilus LMD-9	1716	477	516	4887
			258	Streptococcus mutans	1960	476	557	4847
			259	Streptococcus pneumoniae TIGR4	2105	476	537	4867
			260	Streptococcus agalactiae NEM316 (serotype III)	2094	475	522	4883
			261	Pediococcus pentosaceus	1755	470	606	4804
			262	Streptococcus gordonii	2051	468	556	4856
			263	Lactobacillus sakei	1879	467	546	4867
			264	Alkaliphilus oremlandii	2836	460	552	4868
			265	Moorella thermoacetica	2465	456	664	4760
			266	Oenococcus oeni	1691	454	567	4859
			267	Clostridium tetani E88	2432	443	547	4890
			268	Candidatus Desulforudis audaxviator	2157	441	560	4879
			269	Streptococcus pyogenes MGAS5005 (serotype M1)	1865	439	505	4936
			270	Streptococcus pyogenes MGAS10270 (serotype M3)	1986	439	506	4935
			271	Lactobacillus salivarius	2013	438	483	4959
			272	Streptococcus pyogenes MGAS10394 (serotype M6)	1886	436	505	4939
			273	Streptococcus pyogenes MGAS2096 (serotype M3)	1898	436	510	4934
			274	Streptococcus pyogenes MGAS9429 (serotype M3)	1877	435	517	4928
			275	Streptococcus pyogenes MGAS6180 (serotype M28)	1894	435	505	4940
			276	Streptococcus pyogenes Manfredo (serotype M5)	1745	435	491	4954
			277	Streptococcus pyogenes MGAS315 (serotype M3)	1865	434	496	4950
			278	Streptococcus pyogenes SF370 (serotype M1)	1697	432	509	4939
			279	Streptococcus pyogenes SSI-1 (serotype M3)	1861	428	494	4958
			280	Streptococcus pyogenes MGAS8232 (serotype M18)	1839	423	514	4943
			281	Streptococcus pyogenes MGAS10750 (serotype M3)	1979	422	520	4938
			282	Lactobacillus acidophilus	1862	418	548	4914
			283	Lactobacillus delbrueckii ATCC BAA-365	1721	413	546	4921
			284	Lactobacillus delbrueckii ATCC 11842	1562	407	534	4939
			285	Lactobacillus helveticus	1610	403	534	4943
			286	Lactobacillus johnsonii	1821	401	549	4930
			287	Lactobacillus gasseri	1755	399	539	4942
			288	Finegoldia magna	1813	359	516	5005
		Fusobacteria	289	Fusobacterium nucleatum	2067	419	491	4970
		Green nonsulfur bacteria	290	Roseiflexus sp. RS-1	4517	652	680	4548
			291	Roseiflexus castenholzii DSM13941	4330	647	691	4542
			292	Herpetosiphon aurantiacus	5278	647	711	4522
			293	Chloroflexus aurantiacus	3853	637	733	4510
			294	Dehalococcoides sp. CBDB1	1458	366	473	5041
			295	Dehalococcoides sp. BAV1	1371	355	476	5049
			296	Dehalococcoides ethenogenes	1580	346	466	5068
		Green sulfur bacteria	297	Chlorobium phaeobacteroides DSM 266	2650	500	600	4780
			298	Chloroherpeton thalassium	2710	499	635	4746
			299	Chlorobaculum parvum NCIB 8327	2043	495	592	4793
			300	Chlorobium phaeobacteroides BS1	2469	489	613	4778
			301	Pelodictyon luteolum	2083	477	579	4824
			302	Chlorobaculum tepidum	2252	466	608	4806
			303	Chlorobium chlorochromatii	2002	446	642	4792
			304	Prosthecochloris vibrioformis	1753	444	590	4846
		Hyperthermophilic bacteria	305	Thermotoga maritima	1858	415	571	4894
			306	Thermotoga petrophila	1785	407	566	4907
			307	Fervidobacterium nodosum	1750	391	519	4970
			308	Thermosipho melanesiensis	1879	391	457	5032
		Planctomyces	309	Rhodopirellula baltica	7325	632	712	4536
		Proteobacteria	310	Myxococcus xanthus	7331	763	667	4450
			311	Pseudomonas aeruginosa PAO1	5568	715	695	4470
			312	Pseudomonas aeruginosa PA7	6286	712	679	4489
			313	Pseudomonas aeruginosa UCBPP-PA14	5892	711	690	4479
			314	Burkholderia phymatum	7496	708	720	4452
			315	Burkholderia xenovorans	8702	703	707	4470
			316	Pseudomonas fluorescens Pf-5	6138	700	743	4437
			317	Burkholderia cenocepacia MC0-3	7008	696	695	4489
			318	Klebsiella pneumoniae	5187	694	556	4630
			319	Burkholderia vietnamiensis	7617	692	646	4542
			320	Hahella chejuensis	6778	691	694	4495
			321	Pseudoalteromonas atlantica	4281	690	702	4488
			322	Pseudomonas putida F1	5252	689	687	4504
			323	Escherichia coli E24377A	4997	688	635	4557
			324	Ralstonia eutropha H16	6626	687	700	4493
			325	Ralstonia eutropha JMP134	6446	687	709	4484
			326	Burkholderia cenocepacia HI2424	6919	686	688	4506
			327	Pseudomonas putida KT2440	5350	684	671	4525
			328	Burkholderia ambifaria MC40-6	6697	684	699	4497
			329	Burkholderia cepacia	6617	682	721	4477
			330	Burkholderia cenocepacia AU1054	6477	681	687	4512
			331	Burkholderia sp. 383	7717	681	705	4494
			332	Serratia proteamaculans	4942	679	604	4597
			333	Pseudomonas fluorescens Pf0-1	5736	678	748	4454
			334	Citrobacter koseri ATCC BAA-895	5008	676	526	4678
			335	Pseudomonas entomophila	5134	675	684	4521
			336	Escherichia coli K-12 W3110	4226	672	557	4651
			337	Escherichia coli K-12 MG1655	4132	669	557	4654
			338	Escherichia coli ATCC 8739	4200	667	556	4657
			339	Escherichia coli HS	4378	667	563	4650
			340	Pseudomonas syringae pv. syringae B728a	5089	666	697	4517
			341	Escherichia coli SECEC	4913	666	565	4649
			342	Escherichia coli O157 Sakai (EHEC)	5318	666	558	4656
			343	Bradyrhizobium japonicum	8317	666	770	4444
			344	Mesorhizobium loti	7272	664	717	4499
			345	Burkholderia thailandensis	5634	664	729	4487
			346	Burkholderia pseudomallei 668	7230	663	720	4497
			347	Escherichia coli UTI89 (UPEC)	5166	663	566	4651
			348	Pseudomonas syringae pv. tomato DC3000	5613	662	707	4511
			349	Burkholderia pseudomallei K96243	5728	659	725	4496
			350	Enterobacter sp. 638	4240	659	555	4666
			351	Escherichia coli K-12 DH10B	4126	659	534	4687
			352	Burkholderia pseudomallei 1106a	7183	658	735	4487
			353	Escherichia coli 536 (UPEC)	4620	658	567	4655
			354	Enterobacter sakazakii	4420	657	590	4633
			355	Photobacterium profundum	5489	656	716	4508
			356	Shigella sonnei	4475	655	559	4666
			357	Salmonella enterica subsp. enterica serovar Typhi Ty2	4318	655	628	4597
			358	Salmonella enterica subsp. enterica serovar Typhi CT18	4758	655	628	4597
			359	Salmonella typhimurium LT2	4527	654	553	4673
			360	Yersinia enterocolitica	4051	654	542	4684
			361	Burkholderia pseudomallei 1710b	6347	653	734	4493
			362	Pseudomonas syringae pv. phaseolicola 1448A	5171	652	703	4525
			363	Escherichia coli APEC O1	4851	650	564	4666
			364	Salmonella enterica subsp. enterica serovar Paratyphi A	4093	650	531	4699
			365	Escherichia coli O157 EDL933 (EHEC)	5397	649	669	4562
			366	Rhizobium leguminosarum	7143	648	657	4575
			367	Colwellia psychrerythraea	4910	648	675	4557
			368	Erwinia tasmaniensis	3622	647	581	4652
			369	Pseudomonas mendocina	4594	647	654	4579
			370	Salmonella enterica subsp. enterica serovar Choleraesuis	4634	646	540	4694
			371	Xanthomonas campestris pv. campestris ATCC 33913	4181	642	586	4652
			372	Burkholderia mallei NCTC 10247	5852	642	716	4522
			373	Xanthomonas campestris pv. campestris 8004	4273	642	586	4652
			374	Shigella dysenteriae	4506	640	535	4705
			375	Caulobacter sp. K31	5438	640	688	4552
			376	Aeromonas hydrophila	4122	640	614	4626
			377	Shigella flexneri 301 (serotype 2a)	4440	640	548	4692
			378	Burkholderia multivorans ATCC 17616 (JGI)	6258	639	642	4599
			379	Erwinia carotovora	4472	639	525	4716
			380	Ralstonia metallidurans	6319	639	687	4554
			381	Xanthomonas campestris pv. vesicatoria	4726	639	697	4544
			382	Yersinia pseudotuberculosis IP31758	4324	638	576	4666
			383	Burkholderia mallei SAVP1	5189	638	701	4541
			384	Shigella flexneri 2457T (serotype 2a)	4061	637	552	4691
			385	Shewanella frigidimarina	4029	637	657	4586
			386	Rhizobium etli CFN 42	5963	636	671	4573
			387	Bradyrhizobium sp. ORS278	6717	636	697	4547
			388	Shigella flexneri 8401 (serotype 5b)	4115	636	553	4691
			389	Xanthomonas axonopodis	4427	636	676	4568
			390	Pseudomonas stutzeri	4128	635	680	4565
			391	Delftia acidovorans	6040	635	704	4541
			392	Escherichia coli CFT073 (UPEC)	5339	634	580	4666
			393	Burkholderia mallei ATCC 23344	5024	633	709	4538
			394	Ralstonia solanacearum	5116	633	678	4569
			395	Chromobacterium violaceum	4407	633	651	4596
			396	Shewanella loihica	3859	632	627	4621
			397	Shigella boydii Sb227	4285	632	556	4692
			398	Leptothrix cholodnii	4363	632	718	4530
			399	Yersinia pestis Pestoides	4069	631	557	4692
			400	Yersinia pseudotuberculosis IP32953	4038	630	564	4686
			401	Bradyrhizobium sp. BTAi1	7622	629	686	4565
			402	Aeromonas salmonicida	4437	628	581	4671
			403	Yersinia pestis Antiqua	4364	628	554	4698
			404	Yersinia pestis Nepal516	4094	628	546	4706
			405	Agrobacterium tumefaciens C58 (UWash/Dupont)	5335	625	609	4646
			406	Azoarcus sp. BH72	3989	623	612	4645
			407	Yersinia pestis KIM	4202	622	537	4721
			408	Sinorhizobium medicae	6213	622	598	4660
			409	Azorhizobium caulinodans	4717	622	662	4596
			410	Yersinia pestis Mediaevails	4142	622	548	4710
			411	Yersinia pestis CO92	4066	621	546	4713
			412	Shewanella baltica OS155	4489	620	661	4599
			413	Photorhabdus luminescens	4683	620	541	4719
			414	Shewanella baltica OS185	4394	620	599	4661
			415	Sinorhizobium meliloti	6201	620	600	4660
			416	Rhodopseudomonas palustris CGA009	4820	620	690	4570
			417	Vibrio parahaemolyticus	4832	619	719	4542
			418	Ochrobactrum anthropi	4799	619	563	4698
			419	Agrobacterium tumefaciens C58 (Cereon)	5288	619	600	4661
			420	Polaromonas sp. JS666	5453	617	688	4575
			421	Marinobacter aquaeolei	4272	617	637	4626
			422	Rhodoferax ferrireducens	4418	617	653	4610
			423	Shewanella sp. W3-18-1	4044	615	636	4629
			424	Shewanella sediminis	4497	615	700	4565
			425	Xanthobacter autotrophicus	5035	611	645	4624
			426	Shewanella sp. ANA-3	4360	611	671	4598
			427	Psychromonas ingrahamii	3545	611	680	4589
			428	Vibrio harveyi	6055	607	693	4580
			429	Dechloromonas aromatica	4171	605	681	4594
			430	Pseudoalteromonas haloplanktis	3486	605	629	4646
			431	Vibrio vulnificus CMCP6	4484	603	677	4600
			432	Beijerinckia indica	3784	602	593	4685
			433	Vibrio vulnificus YJ016	5024	601	688	4591
			434	Rhodopseudomonas palustris BisB18	4886	600	672	4608
			435	Rhodopseudomonas palustris BisA53	4878	600	653	4627
			436	Rhodopseudomonas palustris BisB5	4397	600	671	4609
			437	Azoarcus sp. EbN1	4599	600	653	4627
			438	Shewanella pealeana	4241	599	707	4574
			439	Shewanella sp. MR-7	4014	598	678	4604
			440	Shewanella sp. MR-4	3924	597	673	4610
			441	Shewanella putrefaciens	3972	597	583	4700
			442	Anaeromyxobacter sp. Fw109-5	4466	597	719	4564
			443	Chromohalobacter salexigens	3298	596	634	4650
			444	Cellvibrio japonicus	3754	595	630	4655
			445	Xanthomonas oryzae MAFF311018	4372	595	683	4602
			446	Bordetella petrii	5027	594	677	4609
			447	Gluconacetobacter diazotrophicus	3778	593	608	4679
			448	Minibacterium massiliensis	3697	593	648	4639
			449	Shewanella oneidensis	4467	592	650	4638
			450	Nitrobacter hamburgensis	4326	591	544	4745
			451	Brucella melitensis 16M	3198	591	552	4737
			452	Xanthomonas oryzae KACC10331	4144	590	666	4624
			453	Paracoccus denitrificans	5077	590	650	4640
			454	Mesorhizobium sp. BNC1	4543	589	615	4676
			455	Hyphomonas neptunium	3505	589	607	4684
			456	Polaromonas naphthalenivorans	4929	589	700	4591
			457	Shewanella denitrificans	3754	589	678	4613
			458	Saccharophagus degradans	4008	587	698	4595
			459	Bordetella bronchiseptica	4994	586	578	4716
			460	Rhodopseudomonas palustris HaA2	4683	586	629	4665
			461	Marinomonas sp. MWYL1	4439	584	669	4627
			462	Rhodobacter sphaeroides ATCC 17029	4132	583	638	4659
			463	Rhodobacter sphaeroides 2.4.1	4242	582	625	4673
			464	Acidiphilium cryptum JF-5	3559	582	664	4634
			465	Parvibaculum lavamentivorans	3636	580	571	4729
			466	Shewanella amazonensis	3645	580	600	4700
			467	Geobacter metallireducens	3532	579	577	4724
			468	Caulobacter crescentus	3737	579	595	4706
			469	Novosphingobium aromaticivorans	3937	579	655	4646
			470	Rhodospirillum rubrum	3841	579	615	4686
			471	Brucella abortus S19	3000	579	525	4776
			472	Vibrio fischeri	3802	573	689	4618
			473	Brucella canis	3251	572	554	4754
			474	Methylibium petroleiphilum	4449	572	705	4603
			475	Geobacter uraniumreducens	4357	572	538	4770
			476	Brucella suis ATCC 23445	3241	571	555	4754
			477	Bordetella parapertussis	4185	569	556	4755
			478	Brucella ovis	2890	569	554	4757
			479	Brucella melitensis biovar Abortus	3034	569	529	4782
			480	Herminiimonas arsenicoxydans	3325	567	628	4685
			481	Geobacter lovleyi	3685	567	609	4704
			482	Brucella suis 1330	3271	567	556	4757
			483	Brucella abortus 9-941	3085	566	536	4778
			484	Vibrio cholerae O395	3875	565	578	4737
			485	Rhodobacter sphaeroides ATCC 17025	4333	564	593	4723
			486	Erythrobacter litoralis	3011	563	612	4705
			487	Vibrio cholerae O1	3835	562	572	4746
			488	Silicibacter pomeroyi	4252	562	644	4674
			489	Bordetella avium	3381	560	569	4751
			490	Verminephrobacter eiseniae	4947	559	674	4647
			491	Legionella pneumophila Corby	3206	558	731	4591
			492	Sphingomonas wittichii	5345	558	583	4739
			493	Psychrobacter cryohalolentis	2511	558	638	4684
			494	Legionella pneumophila Lens	2934	557	693	4630
			495	Methylococcus capsulatus	2956	556	659	4665
			496	Granulobacter bethesdensis	2437	556	514	4810
			497	Legionella pneumophila Paris	3166	555	732	4593
			498	Legionella pneumophila Philadelphia 1	2942	554	723	4603
			499	Roseobacter denitrificans	4129	554	557	4769
			500	Dinoroseobacter shibae	4187	554	522	4804
			501	Acidovorax sp. JS42	4155	553	665	4662
			502	Gluconobacter oxydans	2664	548	583	4749
			503	Bordetella pertussis	3436	547	528	4805
			504	Sphingopyxis alaskensis	3195	547	552	4781
			505	Magnetospirillum magneticum	4559	545	631	4704
			506	Silicibacter sp. TM1040	3864	545	580	4755
			507	Pelobacter propionicus	3804	545	581	4754
			508	Jannaschia sp. CCS1	4283	544	631	4705
			509	Geobacter sulfurreducens	3446	543	543	4794
			510	Nitrosococcus oceani	3017	542	592	4746
			511	Nitrobacter winogradskyi	3122	541	560	4779
			512	Francisella philomiragia	1915	539	498	4843
			513	Idiomarina loihiensis	2628	537	579	4764
			514	Syntrophobacter fumaroxidans	4064	536	690	4654
			515	Sodalis glossinidius	2516	536	490	4854
			516	Nitrosospira multiformis	2805	532	504	4844
			517	Pelobacter carbinolicus	3352	530	523	4827
			518	Methylobacillus flagellatus	2753	529	626	4725
			519	Psychrobacter sp. PRwf-1	2385	528	632	4720
			520	Nitrosomonas eutropha	2551	527	535	4818
			521	Nitrosomonas europaea	2461	525	512	4843
			522	Desulfotalea psychrophila	3234	524	568	4788
			523	Polynucleobacter sp. QLW-P1DMWA-1	2077	521	588	4771
			524	Actinobacillus pleuropneumoniae AP76 (serotype 7)	2142	521	493	4866
			525	Maricaulis maris	3063	519	525	4836
			526	Mannheimia succiniciproducens	2380	515	516	4849
			527	Bdellovibrio bacteriovorus	3587	515	653	4712
			528	Francisella tularensis subsp. novicida U112	1719	515	512	4853
			529	Actinobacillus pleuropneumoniae L20 (serotype 5b)	2142	513	493	4874
			530	Zymomonas mobilis	1998	511	501	4868
			531	Actinobacillus succinogenes	2079	510	516	4854
			532	Psychrobacter arcticum	2120	510	594	4776
			533	Thiobacillus denitrificans	2827	506	608	4766
			534	Pasteurella multocida	2015	505	479	4896
			535	Francisella tularensis subsp. holarctica LVS	1754	504	483	4893
			536	Halorhodospira halophila	2407	503	527	4850
			537	Magnetococcus sp. MC-1	3716	495	690	4695
			538	Desulfovibrio desulfuricans	3775	494	586	4800
			539	Actinobacillus pleuropneumoniae JL03 (serotype 3)	2036	493	504	4883
			540	Neisseria meningitidis FAM18 (serogroup C)	1917	487	480	4913
			541	Francisella tularensis subsp. tularensis WY96-3418	1634	487	483	4910
			542	Candidatus Desulfococcus oleovorans	3265	487	610	4783
			543	Francisella tularensis subsp. tularensis SCHU S4	1603	485	485	4910
			544	Desulfovibrio vulgaris Hildenborough	3531	483	596	4801
			545	Haemophilus influenzae Rd KW20 (serotype d)	1657	483	452	4945
			546	Neisseria meningitidis MC58 (serogroup B)	2063	483	479	4918
			547	Xylella fastidiosa 9a5c	2832	482	505	4893
			548	Neisseria meningitidis Z2491 (serogroup A)	2049	481	489	4910
			549	Desulfovibrio vulgaris DP4	3091	481	595	4804
			550	Syntrophus aciditrophicus	3168	480	511	4889
			551	Haemophilus influenzae 86-028NP (nontypeable)	1792	478	450	4952
			552	Xylella fastidiosa Temecula1	2036	478	504	4898
			553	Francisella tularensis subsp. mediasiatica FSC147	1406	477	468	4935
			554	Francisella tularensis subsp. holarctica FTNF002-00	1580	476	460	4944
			555	Thiomicrospira crunogena	2196	474	534	4872
			556	Francisella tularensis subsp. tularensis FSC 198	1605	474	499	4907
			557	Nitratiruptor sp. SB155-2	1843	470	658	4752
			558	Neisseria gonorrhoeae	2002	467	466	4947
			559	Coxiella burnetii Dugway 5J108-111	2125	464	587	4829
			560	Francisella tularensis subsp. holarctica OSU18	1555	461	481	4938
			561	Haemophilus somnus 2336	1980	457	474	4949
			562	Coxiella burnetii RSA 331	1975	454	596	4830
			563	Coxiella burnetii RSA 493	2052	454	608	4818
			564	Haemophilus somnus 129PT	1798	452	462	4966
			565	Haemophilus influenzae PittEE	1619	447	445	4988
			566	Sulfurovum sp. NBC37-1	2438	445	569	4866
			567	Haemophilus influenzae PittGG	1667	427	420	5033
			568	Candidatus Pelagibacter ubique	1354	421	416	5043
			569	Campylobacter fetus	1719	418	446	5016
			570	Candidatus Ruthia magnifica	976	411	498	4971
			571	Thiomicrospira denitrificans	2096	410	492	4978
			572	Bartonella tribocorum	2092	406	432	5042
			573	Bartonella henselae	1488	402	408	5070
			574	Wolinella succinogenes	2042	390	459	5031
			575	Dichelobacter nodosus	1280	385	448	5047
			576	Bartonella bacilliformis	1283	384	387	5109
			577	Haemophilus ducreyi	1717	383	360	5137
			578	Bartonella quintana	1142	380	381	5119
			579	Candidatus Vesicomyosocius okutanii	937	379	490	5011
			580	Helicobacter hepaticus	1875	378	482	5020
			581	Campylobacter jejuni NCTC11168	1634	369	481	5030
			582	Campylobacter jejuni RM1221	1838	366	480	5034
			583	Baumannia cicadellinicola	595	362	319	5199
			584	Campylobacter jejuni 81116	1626	362	485	5033
			585	Campylobacter jejuni subsp. doylei 269.97	1731	360	452	5068
			586	Campylobacter jejuni 81-176	1758	357	492	5031
			587	Campylobacter curvus	1931	356	431	5093
			588	Wolbachia wMel	1195	354	0	5526
			589	Campylobacter hominis ATCC BAA-381	1687	351	408	5121
			590	Helicobacter pylori J99	1489	347	418	5115
			591	Candidatus Blochmannia pennsylvanicus	610	345	299	5236
			592	Helicobacter pylori 26695	1576	344	458	5078
			593	Helicobacter pylori HPAG1	1544	343	438	5099
			594	Buchnera aphidicola APS	574	341	283	5256
			595	Campylobacter concisus 13826	1985	336	437	5107
			596	Candidatus Blochmannia floridanus	583	335	287	5258
			597	Buchnera aphidicola Sg	546	323	280	5277
			598	Wolbachia wBm	805	320	355	5205
			599	Lawsonia intracellularis	1337	320	411	5149
			600	Anaplasma marginale	949	319	359	5202
			601	Rickettsia felis	1512	318	414	5148
			602	Ehrlichia canis	925	316	358	5206
			603	Buchnera aphidicola Bp	507	316	277	5287
			604	Rickettsia bellii RML369-C	1429	315	407	5158
			605	Ehrlichia ruminantium Welgevonden (France)	958	314	351	5215
			606	Rickettsia conorii	1374	312	372	5196
			607	Ehrlichia ruminantium Gardel	950	311	349	5220
			608	Ehrlichia chaffeensis	1105	310	375	5195
			609	Ehrlichia ruminantium Welgevonden (South Africa)	888	310	352	5218
			610	Anaplasma phagocytophilum	1264	309	374	5197
			611	Rickettsia rickettsii Sheila Smith	1345	309	370	5201
			612	Rickettsia massiliae	980	309	357	5214
			613	Wigglesworthia glossinidia	617	307	336	5237
			614	Rickettsia akari	1259	306	375	5199
			615	Rickettsia prowazekii	835	306	351	5223
			616	Rickettsia bellii OSU 85-389	1475	304	397	5179
			617	Neorickettsia sennetsu	932	297	344	5239
			618	Rickettsia canadensis	1093	296	349	5235
			619	Rickettsia typhi	838	295	363	5222
			620	Buchnera aphidicola Cc	357	254	210	5416
			621	Orientia tsutsugamushi Boryong	1182	236	332	5312
			622	Cupriavidus taiwanensis	1550	218	410	5252
			623	Helicobacter acinonychis	1618	196	485	5199
			624	Candidatus Carsonella ruddii	182	75	136	5669
		Spirochete	625	Leptospira biflexa serovar Patoc Patoc 1 (Ames)	3600	548	632	4700
			626	Leptospira biflexa serovar Patoc Patoc 1 (Paris)	3726	548	632	4700
			627	Leptospira interrogans serovar lai	4727	518	659	4703
			628	Leptospira borgpetersenii L550	2945	517	629	4734
			629	Leptospira interrogans serovar Copenhageni	3658	516	656	4708
			630	Leptospira borgpetersenii JB197	2880	508	643	4729
			631	Treponema denticola	2767	397	404	5079
			632	Treponema pallidum subsp. pallidum Nichols	1036	272	335	5273
			633	Borrelia afzelii	1214	245	301	5334
			634	Borrelia burgdorferi	1640	244	310	5326
			635	Borrelia garinii	932	244	313	5323
		Synergistetes	636	Caldicellulosiruptor saccharolyticus	2679	489	564	4827
			637	Syntrophomonas wolfei	2504	426	561	4893
		Tenericutes	638	Acholeplasma laidlawii	1380	335	367	5178
			639	Mesoplasma florum	682	295	344	5241
			640	Mycoplasma penetrans	1037	294	380	5206
			641	Mycoplasma mobile	633	268	309	5303
			642	Mycoplasma capricolum	812	266	374	5240
			643	Mycoplasma pneumoniae	689	264	324	5292
			644	Mycoplasma mycoides	1016	255	380	5245
			645	Mycoplasma genitalium	477	246	335	5299
			646	Mycoplasma gallisepticum	726	245	346	5289
			647	Mycoplasma pulmonis	782	241	336	5303
			648	Mycoplasma agalactiae	742	232	328	5320
			649	Phytoplasma OY	754	225	196	5459
			650	Mycoplasma synoviae	672	224	313	5343
			651	Mycoplasma arthritidis	631	219	314	5347
			652	Phytoplasma AYWB	693	218	202	5460
			653	Ureaplasma parvum serovar 3 ATCC 700970	614	215	305	5360
			654	Mycoplasma hyopneumoniae J	665	195	226	5459
			655	Mycoplasma hyopneumoniae 7448	663	195	226	5459
			656	Mycoplasma hyopneumoniae 232	691	192	212	5476
ARCHEA	ARCHEA	Crenarchaeota	657	Sulfolobus solfataricus	2977	508	628	4744
			658	Sulfolobus acidocaldarius	2223	477	669	4734
			659	Sulfolobus tokodaii	2825	472	675	4733
			660	Metallosphaera sedula	2256	450	677	4753
			661	Caldivirga maquilingensis	1963	447	653	4780
			662	Pyrobaculum aerophilum	2605	414	671	4795
			663	Pyrobaculum islandicum	1978	406	1204	4270
			664	Pyrobaculum arsenaticum	2299	405	658	4817
			665	Pyrobaculum calidifontis	2149	393	688	4799
			666	Aeropyrum pernix	1700	383	534	4963
			667	Thermofilum pendens	1876	372	1110	4398
			668	Hyperthermus butylicus	1602	363	458	5059
			669	Ignicoccus hospitalis	1434	362	497	5021
			670	Staphylothermus marinus	1570	356	499	5025
		Euryarchaeota	671	Methanosarcina acetivorans	4540	588	605	4687
			672	Methanosarcina barkeri	3624	575	670	4635
			673	Methanosarcina mazei	3370	555	556	4769
			674	Methanospirillum hungatei	3139	530	644	4706
			675	Haloarcula marismortui	4240	520	675	4685
			676	Candidatus Methanoregula boonei	2450	518	588	4774
			677	Uncultured methanogenic archaeon RC-I	3085	504	615	4761
			678	Pyrococcus furiosus	2125	498	600	4782
			679	Picrophilus torridus	1535	498	665	4717
			680	Methanoculleus marisnigri	2489	490	610	4780
			681	Methanococcoides burtonii	2273	481	523	4876
			682	Natronomonas pharaonis	2822	478	626	4776
			683	Halobacterium sp. NRC-1	2622	465	563	4852
			684	Halobacterium salinarum R1	2749	463	569	4848
			685	Methanobacterium thermoautotrophicum	1873	454	487	4939
			686	Thermococcus kodakaraensis	2306	453	539	4888
			687	Methanobrevibacter smithii ATCC 35061	1793	453	466	4961
			688	Methanocorpusculum labreanum	1739	451	492	4937
			689	Haloquadratum walsbyi	2646	447	589	4844
			690	Methanosaeta thermophila	1696	446	507	4927
			691	Methanococcus vannielii	1678	435	484	4961
			692	Pyrococcus abyssi	1898	433	538	4909
			693	Methanococcus maripaludis S2	1722	431	487	4962
			694	Methanococcus jannaschii	1786	426	425	5029
			695	Thermoplasma volcanium	1499	423	591	4866
			696	Methanosphaera stadtmanae	1534	421	473	4986
			697	Methanococcus maripaludis C7	1788	421	498	4961
			698	Methanococcus maripaludis C5	1822	420	486	4974
			699	Thermoplasma acidophilum	1482	417	586	4877
			700	Methanococcus aeolicus	1490	412	437	5031
			701	Pyrococcus horikoshii	1955	410	510	4960
			702	Methanopyrus kandleri	1687	366	433	5081
		Korarchaeota	703	Candidatus Korarchaeum cryptofilum	1602	401	638	4841
		Nanoarchaeum equitans	704	Nanoarchaeum equitans	536	201	310	5369

## Sheet: Sheet2
		spu	Echinoderms	Animals	2204	YES
		aag	Insects	Animals	2131	YES
		dme	Insects	Animals	2149	YES
		aga	Insects	Animals	2143	YES
		dpo	Insects	Animals	1945	YES
		bmy	Nematodes	Animals	1896	YES
		cbr	Nematodes	Animals	1842	YES
		cel	Nematodes	Animals	1999	YES
		dtni	Vertebrates	Animals
		mdo	Vertebrates	Animals	2237	YES
		bta	Vertebrates	Animals	2276	YES
		hsa	Vertebrates	Animals	2344	YES
		ptr	Vertebrates	Animals	2160	YES
		cfa	Vertebrates	Animals	2301	YES
		rno	Vertebrates	Animals	2304	YES
		xtr	Vertebrates	Animals	1795	YES
		xla	Vertebrates	Animals	1987	YES
		dre	Vertebrates	Animals	2320	YES
		gga	Vertebrates	Animals	2139	YES
		mmu	Vertebrates	Animals	2342	YES
		mcc	Vertebrates	Animals	2142	YES
		pas	Crenarchaeota	Archaea	405	YES
		sso	Crenarchaeota	Archaea	508	YES
		mse	Crenarchaeota	Archaea	450	YES
		iho	Crenarchaeota	Archaea	362	YES
		hbu	Crenarchaeota	Archaea	363	YES
		tpe	Crenarchaeota	Archaea	372	YES
		pis	Crenarchaeota	Archaea	406	YES
		ape	Crenarchaeota	Archaea	383	YES
		pcl	Crenarchaeota	Archaea	393	YES
		smr	Crenarchaeota	Archaea	356	YES
		sto	Crenarchaeota	Archaea	472	YES
		pai	Crenarchaeota	Archaea	414	YES
		cma	Crenarchaeota	Archaea	447	YES
		sai	Crenarchaeota	Archaea	477	YES
		hal	Euryarchaeota	Archaea	465	YES
		pab	Euryarchaeota	Archaea	433	YES
		mbu	Euryarchaeota	Archaea	481	YES
		hma	Euryarchaeota	Archaea	520	YES
		pfu	Euryarchaeota	Archaea	498	YES
		mst	Euryarchaeota	Archaea	421	YES
		mem	Euryarchaeota	Archaea	490	YES
		mhu	Euryarchaeota	Archaea	530	YES
		mac	Euryarchaeota	Archaea	588	YES
		mba	Euryarchaeota	Archaea	575	YES
		mvn	Euryarchaeota	Archaea	435	YES
		mmq	Euryarchaeota	Archaea	420	YES
		mth	Euryarchaeota	Archaea	454	YES
		mja	Euryarchaeota	Archaea	426	YES
		mtp	Euryarchaeota	Archaea	446	YES
		mla	Euryarchaeota	Archaea	451	YES
		mmp	Euryarchaeota	Archaea	431	YES
		pto	Euryarchaeota	Archaea	498	YES
		mae	Euryarchaeota	Archaea	412	YES
		pho	Euryarchaeota	Archaea	410	YES
		tko	Euryarchaeota	Archaea	453	YES
		tvo	Euryarchaeota	Archaea	423	YES
		mka	Euryarchaeota	Archaea	366	YES
		msi	Euryarchaeota	Archaea	453	YES
		mma	Euryarchaeota	Archaea	555	YES
		rci	Euryarchaeota	Archaea	504	YES
		tac	Euryarchaeota	Archaea	417	YES
		nph	Euryarchaeota	Archaea	478	YES
		hwa	Euryarchaeota	Archaea	447	YES
		mmz	Euryarchaeota	Archaea	421	YES
		mbn	Euryarchaeota	Archaea	518	YES
		hsl	Euryarchaeota	Archaea	463	YES
		kcr	Korarchaeota	Archaea	401	YES
		neq	Nanoarchaeota	Archaea	201	YES
		sus	Acidobacteria	Bacteria	708	YES
		mpa	Actinobacteria	Bacteria	617	YES
		mav	Actinobacteria	Bacteria	613	YES
		cef	Actinobacteria	Bacteria	564	YES
		lxx	Actinobacteria	Bacteria	528	YES
		mra	Actinobacteria	Bacteria	609	YES
		cmi	Actinobacteria	Bacteria	581	YES
		mle	Actinobacteria	Bacteria	503	YES
		mjl	Actinobacteria	Bacteria	649	YES
		pac	Actinobacteria	Bacteria	514	YES
		mtf	Actinobacteria	Bacteria	610	YES
		cgt	Actinobacteria	Bacteria	607	YES
		fal	Actinobacteria	Bacteria	638	YES
		cgb	Actinobacteria	Bacteria	603	YES
		mtu	Actinobacteria	Bacteria	609	YES
		msm	Actinobacteria	Bacteria	667	YES
		nfa	Actinobacteria	Bacteria	649	YES
		cur	Actinobacteria	Bacteria	541	YES
		art	Actinobacteria	Bacteria	680	YES
		mul	Actinobacteria	Bacteria	600	YES
		sen	Actinobacteria	Bacteria	699	YES
		blj	Actinobacteria	Bacteria	539	YES
		mgi	Actinobacteria	Bacteria	633	YES
		tws	Actinobacteria	Bacteria	301	YES
		fra	Actinobacteria	Bacteria	617	YES
		cdi	Actinobacteria	Bacteria	547	YES
		twh	Actinobacteria	Bacteria	300	YES
		mmc	Actinobacteria	Bacteria	645	YES
		sco	Actinobacteria	Bacteria	700	YES
		rha	Actinobacteria	Bacteria	742	YES
		blo	Actinobacteria	Bacteria	532	YES
		krh	Actinobacteria	Bacteria	586	YES
		mbo	Actinobacteria	Bacteria	616	YES
		mbb	Actinobacteria	Bacteria	613	YES
		mab	Actinobacteria	Bacteria	627	YES
		bad	Actinobacteria	Bacteria	516	YES
		mva	Actinobacteria	Bacteria	639	YES
		fre	Actinobacteria	Bacteria	660	YES
		cms	Actinobacteria	Bacteria	563	YES
		nca	Actinobacteria	Bacteria	603	YES
		stp	Actinobacteria	Bacteria	603	YES
		sma	Actinobacteria	Bacteria	702	YES
		mtc	Actinobacteria	Bacteria	609	YES
		tfu	Actinobacteria	Bacteria	622	YES
		kra	Actinobacteria	Bacteria	620	YES
		mkm	Actinobacteria	Bacteria	646	YES
		rxy	Actinobacteria	Bacteria	555	YES
		cgl	Actinobacteria	Bacteria	606	YES
		cjk	Actinobacteria	Bacteria	547	YES
		fjo	Bacteroides	Bacteria	600	YES
		bth	Bacteroides	Bacteria	562	YES
		fps	Bacteroides	Bacteria	482	YES
		gfo	Bacteroides	Bacteria	551	YES
		pdi	Bacteroides	Bacteria	559	YES
		bvu	Bacteroides	Bacteria	502	YES
		bfr	Bacteroides	Bacteria	539	YES
		chu	Bacteroides	Bacteria	556	YES
		sru	Bacteroides	Bacteria	550	YES
		pgi	Bacteroides	Bacteria	377	YES
		bfs	Bacteroides	Bacteria	542	YES
		ctr	Chlamydia	Bacteria	301	YES
		ctb	Chlamydia	Bacteria	302	YES
		cpa	Chlamydia	Bacteria	320	YES
		cpt	Chlamydia	Bacteria	323	YES
		cmu	Chlamydia	Bacteria	292	YES
		cpn	Chlamydia	Bacteria	324	YES
		cfe	Chlamydia	Bacteria	340	YES
		cca	Chlamydia	Bacteria	336	YES
		cta	Chlamydia	Bacteria	303	YES
		cpj	Chlamydia	Bacteria	322	YES
		cab	Chlamydia	Bacteria	317	YES
		pcu	Chlamydia	Bacteria	441	YES
		ctl	Chlamydia	Bacteria	302	YES
		tel	Cyanobacteria	Bacteria	510	YES
		syc	Cyanobacteria	Bacteria	505	YES
		pmc	Cyanobacteria	Bacteria	436	YES
		syw	Cyanobacteria	Bacteria	490	YES
		pmb	Cyanobacteria	Bacteria	418	YES
		amr	Cyanobacteria	Bacteria
		syf	Cyanobacteria	Bacteria	512	YES
		sye	Cyanobacteria	Bacteria	499	YES
		cyb	Cyanobacteria	Bacteria	517	YES
		pma	Cyanobacteria	Bacteria	453	YES
		cyt	Cyanobacteria	Bacteria	656	YES
		pmh	Cyanobacteria	Bacteria	421	YES
		pmi	Cyanobacteria	Bacteria	423	YES
		syd	Cyanobacteria	Bacteria	490	YES
		cya	Cyanobacteria	Bacteria	513	YES
		syn	Cyanobacteria	Bacteria	602	YES
		pmg	Cyanobacteria	Bacteria	423	YES
		ava	Cyanobacteria	Bacteria	675	YES
		pmf	Cyanobacteria	Bacteria	495	YES
		pmt	Cyanobacteria	Bacteria	463	YES
		ana	Cyanobacteria	Bacteria	665	YES
		syg	Cyanobacteria	Bacteria	520	YES
		syx	Cyanobacteria	Bacteria	495	YES
		ter	Cyanobacteria	Bacteria	624	YES
		pme	Cyanobacteria	Bacteria	445	YES
		pmn	Cyanobacteria	Bacteria	445	YES
		gvi	Cyanobacteria	Bacteria	610	YES
		pmm	Cyanobacteria	Bacteria	425	YES
		syr	Cyanobacteria	Bacteria	493	YES
		mar	Cyanobacteria	Bacteria	615	YES
		ttj	Deinococcus-Thermus	Bacteria	534	YES
		dra	Deinococcus-Thermus	Bacteria	567	YES
		dge	Deinococcus-Thermus	Bacteria	608	YES
		tth	Deinococcus-Thermus	Bacteria	524	YES
		sao	Firmicutes	Bacteria	577	YES
		bwe	Firmicutes	Bacteria	653	YES
		lsa	Firmicutes	Bacteria	467	YES
		pth	Firmicutes	Bacteria	493	YES
		bay	Firmicutes	Bacteria	655	YES
		cpr	Firmicutes	Bacteria	500	YES
		ljo	Firmicutes	Bacteria	401	YES
		cno	Firmicutes	Bacteria	504	YES
		san	Firmicutes	Bacteria	488	YES
		lhe	Firmicutes	Bacteria	403	YES
		lwe	Firmicutes	Bacteria	589	YES
		sau	Firmicutes	Bacteria	572	YES
		bcy	Firmicutes	Bacteria	614	YES
		bha	Firmicutes	Bacteria	609	YES
		spy	Firmicutes	Bacteria	432	YES
		lmo	Firmicutes	Bacteria	595	YES
		llm	Firmicutes	Bacteria	527	YES
		lca	Firmicutes	Bacteria	506	YES
		sac	Firmicutes	Bacteria	539	YES
		spd	Firmicutes	Bacteria	485	YES
		sak	Firmicutes	Bacteria	490	YES
		lcb	Firmicutes	Bacteria	513	YES
		lbu	Firmicutes	Bacteria	413	YES
		bar	Firmicutes	Bacteria	667	YES
		bli	Firmicutes	Bacteria	666	YES
		aoe	Firmicutes	Bacteria	460	YES
		efa	Firmicutes	Bacteria	487	YES
		lga	Firmicutes	Bacteria	399	YES
		ooe	Firmicutes	Bacteria	454	YES
		lsl	Firmicutes	Bacteria
		sar	Firmicutes	Bacteria	571	YES
		cbl	Firmicutes	Bacteria	561	YES
		bld	Firmicutes	Bacteria	669	YES
		cpe	Firmicutes	Bacteria	523	YES
		saj	Firmicutes	Bacteria	569	YES
		lin	Firmicutes	Bacteria	595	YES
		cth	Firmicutes	Bacteria	508	YES
		sth	Firmicutes	Bacteria	530	YES
		lmf	Firmicutes	Bacteria	595	YES
		amt	Firmicutes	Bacteria	539	YES
		spm	Firmicutes	Bacteria	441	YES
		sas	Firmicutes	Bacteria	581	YES
		dsy	Firmicutes	Bacteria	577	YES
		lla	Firmicutes	Bacteria	552	YES
		sae	Firmicutes	Bacteria	577	YES
		cbb	Firmicutes	Bacteria	562	YES
		esi	Firmicutes	Bacteria	563	YES
		ssu	Firmicutes	Bacteria	490	YES
		llc	Firmicutes	Bacteria	515	YES
		sam	Firmicutes	Bacteria	580	YES
		lbr	Firmicutes	Bacteria	479	YES
		ckl	Firmicutes	Bacteria	558	YES
		cbk	Firmicutes	Bacteria	518	YES
		cpy	Firmicutes	Bacteria	527	YES
		bcz	Firmicutes	Bacteria	663	YES
		spa	Firmicutes	Bacteria	436	YES
		lre	Firmicutes	Bacteria	512	YES
		hmo	Firmicutes	Bacteria	508	YES
		lme	Firmicutes	Bacteria	521	YES
		spk	Firmicutes	Bacteria	435	YES
		cbe	Firmicutes	Bacteria	658	YES
		baa	Firmicutes	Bacteria	661	YES
		stc	Firmicutes	Bacteria	489	YES
		lsp	Firmicutes	Bacteria	622	YES
		ssa	Firmicutes	Bacteria	514	YES
		btl	Firmicutes	Bacteria	667	YES
		gka	Firmicutes	Bacteria	645	YES
		sag	Firmicutes	Bacteria	483	YES
		cba	Firmicutes	Bacteria	558	YES
		sab	Firmicutes	Bacteria	561	YES
		bat	Firmicutes	Bacteria	669	YES
		fma	Firmicutes	Bacteria	359	YES
		spj	Firmicutes	Bacteria	436	YES
		gtn	Firmicutes	Bacteria	626	YES
		ser	Firmicutes	Bacteria	582	YES
		ldb	Firmicutes	Bacteria	407	YES
		spr	Firmicutes	Bacteria	486	YES
		cbh	Firmicutes	Bacteria	548	YES
		cbo	Firmicutes	Bacteria	559	YES
		smu	Firmicutes	Bacteria	476	YES
		sha	Firmicutes	Bacteria	571	YES
		cpf	Firmicutes	Bacteria	530	YES
		bcl	Firmicutes	Bacteria	606	YES
		lci	Firmicutes	Bacteria	492	YES
		ban	Firmicutes	Bacteria	668	YES
		cac	Firmicutes	Bacteria	600	YES
		ssv	Firmicutes	Bacteria	489	YES
		ste	Firmicutes	Bacteria	477	YES
		dau	Firmicutes	Bacteria	441	YES
		spz	Firmicutes	Bacteria	439	YES
		spn	Firmicutes	Bacteria	476	YES
		cdf	Firmicutes	Bacteria	538	YES
		stl	Firmicutes	Bacteria	492	YES
		sav	Firmicutes	Bacteria	572	YES
		drm	Firmicutes	Bacteria	536	YES
		bpu	Firmicutes	Bacteria	650	YES
		spg	Firmicutes	Bacteria	434	YES
		bca	Firmicutes	Bacteria	683	YES
		spi	Firmicutes	Bacteria	441	YES
		oih	Firmicutes	Bacteria	629	YES
		ctc	Firmicutes	Bacteria	443	YES
		ssp	Firmicutes	Bacteria	596	YES
		lpl	Firmicutes	Bacteria	544	YES
		bsu	Firmicutes	Bacteria	669	YES
		chy	Firmicutes	Bacteria	516	YES
		ppe	Firmicutes	Bacteria	470	YES
		sah	Firmicutes	Bacteria	571	YES
		spb	Firmicutes	Bacteria	435	YES
		lfe	Firmicutes	Bacteria	504	YES
		btk	Firmicutes	Bacteria	664	YES
		tte	Firmicutes	Bacteria	499	YES
		lac	Firmicutes	Bacteria	418	YES
		mta	Firmicutes	Bacteria	456	YES
		saa	Firmicutes	Bacteria	576	YES
		sps	Firmicutes	Bacteria	428	YES
		bce	Firmicutes	Bacteria	648	YES
		cbf	Firmicutes	Bacteria	561	YES
		sph	Firmicutes	Bacteria	439	YES
		saw	Firmicutes	Bacteria	571	YES
		spf	Firmicutes	Bacteria	435	YES
		sgo	Firmicutes	Bacteria	487	YES
		sep	Firmicutes	Bacteria	588	YES
		fnu	Fusobacteria	Bacteria	419	YES
		det	Green nonsulfur bacteria	Bacteria	346	YES
		rca	Green nonsulfur bacteria	Bacteria	647	YES
		deh	Green nonsulfur bacteria	Bacteria	366	YES
		rrs	Green nonsulfur bacteria	Bacteria	652	YES
		hau	Green nonsulfur bacteria	Bacteria	647	YES
		deb	Green nonsulfur bacteria	Bacteria	355	YES
		cau	Green nonsulfur bacteria	Bacteria	637	YES
		cpb	Green sulfur bacteria	Bacteria	489	YES
		cts	Green sulfur bacteria	Bacteria	499	YES
		cph	Green sulfur bacteria	Bacteria	500	YES
		pvi	Green sulfur bacteria	Bacteria	444	YES
		cte	Green sulfur bacteria	Bacteria	466	YES
		cch	Green sulfur bacteria	Bacteria	446	YES
		plt	Green sulfur bacteria	Bacteria	477	YES
		cpc	Green sulfur bacteria	Bacteria	495	YES
		fno	Hyperthermophilic bacteria	Bacteria	391	YES
		tme	Hyperthermophilic bacteria	Bacteria	391	YES
		tma	Hyperthermophilic bacteria	Bacteria	415	YES
		tpt	Hyperthermophilic bacteria	Bacteria	407	YES
		rba	Planctomyces	Bacteria	632	YES
		bcn	Proteobacteria	Bacteria	681	YES
		spl	Proteobacteria	Bacteria	599	YES
		cco	Proteobacteria	Bacteria	336	YES
		gdi	Proteobacteria	Bacteria	593	YES
		bpl	Proteobacteria	Bacteria	658	YES
		bur	Proteobacteria	Bacteria	681	YES
		lpc	Proteobacteria	Bacteria	558	YES
		rsp	Proteobacteria	Bacteria	582	YES
		bpa	Proteobacteria	Bacteria	569	YES
		ech	Proteobacteria	Bacteria	310	YES
		she	Proteobacteria	Bacteria	597	YES
		jan	Proteobacteria	Bacteria	544	YES
		sdy	Proteobacteria	Bacteria	640	YES
		prw	Proteobacteria	Bacteria	528	YES
		sbl	Proteobacteria	Bacteria	620	YES
		pau	Proteobacteria	Bacteria	711	YES
		buc	Proteobacteria	Bacteria	341	YES
		aph	Proteobacteria	Bacteria	309	YES
		pla	Proteobacteria	Bacteria	580	YES
		ecw	Proteobacteria	Bacteria	688	YES
		stm	Proteobacteria	Bacteria	654	YES
		plu	Proteobacteria	Bacteria	620	YES
		vvu	Proteobacteria	Bacteria	603	YES
		reh	Proteobacteria	Bacteria	687	YES
		shw	Proteobacteria	Bacteria	615	YES
		ppf	Proteobacteria	Bacteria	689	YES
		ssn	Proteobacteria	Bacteria	655	YES
		gme	Proteobacteria	Bacteria	579	YES
		lpn	Proteobacteria	Bacteria	554	YES
		rbe	Proteobacteria	Bacteria	315	YES
		psb	Proteobacteria	Bacteria	666	YES
		rpc	Proteobacteria	Bacteria	600	YES
		ecp	Proteobacteria	Bacteria	658	YES
		eta	Proteobacteria	Bacteria	647	YES
		ccr	Proteobacteria	Bacteria	579	YES
		bcc	Proteobacteria	Bacteria	254	YES
		bps	Proteobacteria	Bacteria	659	YES
		spe	Proteobacteria	Bacteria	679	YES
		dvu	Proteobacteria	Bacteria	483	YES
		bcm	Proteobacteria	Bacteria	696	YES
		vha	Proteobacteria	Bacteria	607	YES
		mfa	Proteobacteria	Bacteria	529	YES
		mmw	Proteobacteria	Bacteria	584	YES
		pmy	Proteobacteria	Bacteria	647	YES
		sfx	Proteobacteria	Bacteria	637	YES
		rri	Proteobacteria	Bacteria	309	YES
		msu	Proteobacteria	Bacteria	515	YES
		cja	Proteobacteria	Bacteria	595	YES
		ece	Proteobacteria	Bacteria	670	YES
		cjr	Proteobacteria	Bacteria	366	YES
		hhe	Proteobacteria	Bacteria	378	YES
		nar	Proteobacteria	Bacteria	579	YES
		rpe	Proteobacteria	Bacteria	600	YES
		sbm	Proteobacteria	Bacteria	620	YES
		bch	Proteobacteria	Bacteria	686	YES
		nmc	Proteobacteria	Bacteria	487	YES
		ecm	Proteobacteria	Bacteria	666	YES
		xfa	Proteobacteria	Bacteria	482	YES
		cbs	Proteobacteria	Bacteria	454	YES
		pfl	Proteobacteria	Bacteria	700	YES
		hpa	Proteobacteria	Bacteria	343	YES
		rma	Proteobacteria	Bacteria	411	YES
		hac	Proteobacteria	Bacteria	196	YES
		ecj	Proteobacteria	Bacteria	672	YES
		rsq	Proteobacteria	Bacteria	564	YES
		eca	Proteobacteria	Bacteria	639	YES
		mag	Proteobacteria	Bacteria	545	YES
		psa	Proteobacteria	Bacteria	635	YES
		nwi	Proteobacteria	Bacteria	541	YES
		slo	Proteobacteria	Bacteria	632	YES
		nis	Proteobacteria	Bacteria	470	YES
		xau	Proteobacteria	Bacteria	611	YES
		sse	Proteobacteria	Bacteria	615	YES
		rde	Proteobacteria	Bacteria	554	YES
		mca	Proteobacteria	Bacteria	556	YES
		sec	Proteobacteria	Bacteria	646	YES
		sat	Proteobacteria	Bacteria	480	YES
		csa	Proteobacteria	Bacteria	596	YES
		rru	Proteobacteria	Bacteria	579	YES
		fph	Proteobacteria	Bacteria	539	YES
		rle	Proteobacteria	Bacteria	648	YES
		bvi	Proteobacteria	Bacteria	692	YES
		afw	Proteobacteria	Bacteria
		pol	Proteobacteria	Bacteria	617	YES
		vch	Proteobacteria	Bacteria	562	YES
		pen	Proteobacteria	Bacteria	675	YES
		ots	Proteobacteria	Bacteria
		ftf	Proteobacteria	Bacteria
		sun	Proteobacteria	Bacteria	445	YES
		stt	Proteobacteria	Bacteria	655	YES
		rpd	Proteobacteria	Bacteria	600	YES
		shn	Proteobacteria	Bacteria	611	YES
		mxa	Proteobacteria	Bacteria	763	YES
		pub	Proteobacteria	Bacteria	421	YES
		pap	Proteobacteria	Bacteria	712	YES
		sfu	Proteobacteria	Bacteria	536	YES
		har	Proteobacteria	Bacteria	567	YES
		bid	Proteobacteria	Bacteria	602	YES
		mlo	Proteobacteria	Bacteria	664	YES
		hip	Proteobacteria	Bacteria	447	YES
		ecn	Proteobacteria	Bacteria	316	YES
		pnu	Proteobacteria	Bacteria	521	YES
		apj	Proteobacteria	Bacteria	510	YES
		dno	Proteobacteria	Bacteria	385	YES
		reu	Proteobacteria	Bacteria	687	YES
		wsu	Proteobacteria	Bacteria	390	YES
		rfe	Proteobacteria	Bacteria	318	YES
		mes	Proteobacteria	Bacteria	589	YES
		hit	Proteobacteria	Bacteria	478	YES
		saz	Proteobacteria	Bacteria	580	YES
		apl	Proteobacteria	Bacteria	513	YES
		bpd	Proteobacteria	Bacteria	663	YES
		ilo	Proteobacteria	Bacteria	537	YES
		wbr	Proteobacteria	Bacteria
		bma	Proteobacteria	Bacteria	633	YES
		eci	Proteobacteria	Bacteria	663	YES
		eli	Proteobacteria	Bacteria	563	YES
		ftw	Proteobacteria	Bacteria	487	YES
		pmu	Proteobacteria	Bacteria	505	YES
		xcc	Proteobacteria	Bacteria	642	YES
		bba	Proteobacteria	Bacteria	515	YES
		bmn	Proteobacteria	Bacteria	642	YES
		ecc	Proteobacteria	Bacteria	634	YES
		hin	Proteobacteria	Bacteria	483	YES
		zmo	Proteobacteria	Bacteria	511	YES
		bcs	Proteobacteria	Bacteria	572	YES
		mpt	Proteobacteria	Bacteria	572	YES
		dol	Proteobacteria	Bacteria	487	YES
		apa	Proteobacteria	Bacteria	521	YES
		bmu	Proteobacteria	Bacteria	672	YES
		pae	Proteobacteria	Bacteria	715	YES
		nme	Proteobacteria	Bacteria	483	YES
		bpe	Proteobacteria	Bacteria	547	YES
		cak	Proteobacteria	Bacteria	640	YES
		hha	Proteobacteria	Bacteria	503	YES
		ypk	Proteobacteria	Bacteria	622	YES
		xoo	Proteobacteria	Bacteria	590	YES
		sme	Proteobacteria	Bacteria	620	YES
		dde	Proteobacteria	Bacteria	494	YES
		pde	Proteobacteria	Bacteria	590	YES
		btr	Proteobacteria	Bacteria	406	YES
		hne	Proteobacteria	Bacteria	589	YES
		ret	Proteobacteria	Bacteria	636	YES
		ngo	Proteobacteria	Bacteria	467	YES
		bmb	Proteobacteria	Bacteria	566	YES
		yps	Proteobacteria	Bacteria	630	YES
		cps	Proteobacteria	Bacteria	648	YES
		bmt	Proteobacteria	Bacteria	571	YES
		ent	Proteobacteria	Bacteria	659	YES
		hpy	Proteobacteria	Bacteria	344	YES
		ppu	Proteobacteria	Bacteria	684	YES
		bov	Proteobacteria	Bacteria	569	YES
		spc	Proteobacteria	Bacteria	597	YES
		bas	Proteobacteria	Bacteria	323	YES
		cjd	Proteobacteria	Bacteria	360	YES
		glo	Proteobacteria	Bacteria	567	YES
		bam	Proteobacteria	Bacteria	682	YES
		sbo	Proteobacteria	Bacteria	632	YES
		fth	Proteobacteria	Bacteria	461	YES
		bbk	Proteobacteria	Bacteria	384	YES
		vco	Proteobacteria	Bacteria	565	YES
		pfo	Proteobacteria	Bacteria	678	YES
		tdn	Proteobacteria	Bacteria	410	YES
		sal	Proteobacteria	Bacteria	547	YES
		hdu	Proteobacteria	Bacteria	383	YES
		swi	Proteobacteria	Bacteria	558	YES
		son	Proteobacteria	Bacteria	592	YES
		ypp	Proteobacteria	Bacteria	631	YES
		asu	Proteobacteria	Bacteria	510	YES
		sil	Proteobacteria	Bacteria	562	YES
		eru	Proteobacteria	Bacteria	310	YES
		ecl	Proteobacteria	Bacteria	667	YES
		ecd	Proteobacteria	Bacteria	659	YES
		rco	Proteobacteria	Bacteria	312	YES
		vpa	Proteobacteria	Bacteria	619	YES
		ypi	Proteobacteria	Bacteria	638	YES
		pna	Proteobacteria	Bacteria	589	YES
		wbm	Proteobacteria	Bacteria	320	YES
		smd	Proteobacteria	Bacteria	622	YES
		nha	Proteobacteria	Bacteria	591	YES
		bra	Proteobacteria	Bacteria	636	YES
		par	Proteobacteria	Bacteria	510	YES
		bte	Proteobacteria	Bacteria	664	YES
		aha	Proteobacteria	Bacteria	640	YES
		bci	Proteobacteria	Bacteria	362	YES
		hiq	Proteobacteria	Bacteria	427	YES
		erw	Proteobacteria	Bacteria	314	YES
		sty	Proteobacteria	Bacteria	655	YES
		lch	Proteobacteria	Bacteria	632	YES
		tbd	Proteobacteria	Bacteria	533	YES
		bfl	Proteobacteria	Bacteria	335	YES
		ecs	Proteobacteria	Bacteria	666	YES
		sde	Proteobacteria	Bacteria	587	YES
		azo	Proteobacteria	Bacteria	623	YES
		cff	Proteobacteria	Bacteria	418	YES
		nma	Proteobacteria	Bacteria	481	YES
		ecv	Proteobacteria	Bacteria	650	YES
		ajs	Proteobacteria	Bacteria
		mmr	Proteobacteria	Bacteria	519	YES
		nse	Proteobacteria	Bacteria	297	YES
		hsm	Proteobacteria	Bacteria	457	YES
		cbd	Proteobacteria	Bacteria	464	YES
		bav	Proteobacteria	Bacteria	560	YES
		hso	Proteobacteria	Bacteria	452	YES
		xcb	Proteobacteria	Bacteria	642	YES
		rme	Proteobacteria	Bacteria	639	YES
		cti	Proteobacteria	Bacteria	218	YES
		bqu	Proteobacteria	Bacteria	380	YES
		rak	Proteobacteria	Bacteria	306	YES
		rcm	Proteobacteria	Bacteria	296	YES
		asa	Proteobacteria	Bacteria	628	YES
		rbo	Proteobacteria	Bacteria
		pin	Proteobacteria	Bacteria	611	YES
		spt	Proteobacteria	Bacteria	650	YES
		sfl	Proteobacteria	Bacteria	640	YES
		xcv	Proteobacteria	Bacteria	639	YES
		gsu	Proteobacteria	Bacteria	543	YES
		sfr	Proteobacteria	Bacteria	637	YES
		vei	Proteobacteria	Bacteria	559	YES
		mms	Proteobacteria	Bacteria	593	YES
		bbt	Proteobacteria	Bacteria	629	YES
		rsh	Proteobacteria	Bacteria	583	YES
		ccv	Proteobacteria	Bacteria	356	YES
		bms	Proteobacteria	Bacteria	567	YES
		vfi	Proteobacteria	Bacteria	573	YES
		acr	Proteobacteria	Bacteria
		rty	Proteobacteria	Bacteria	295	YES
		kpn	Proteobacteria	Bacteria	694	YES
		sgl	Proteobacteria	Bacteria	536	YES
		cha	Proteobacteria	Bacteria	351	YES
		bme	Proteobacteria	Bacteria	591	YES
		lpp	Proteobacteria	Bacteria	555	YES
		pst	Proteobacteria	Bacteria	662	YES
		wol	Proteobacteria	Bacteria	354	YES
		sit	Proteobacteria	Bacteria	545	YES
		pca	Proteobacteria	Bacteria	530	YES
		pat	Proteobacteria	Bacteria	690	YES
		rpa	Proteobacteria	Bacteria	620	YES
		bhe	Proteobacteria	Bacteria	402	YES
		lpf	Proteobacteria	Bacteria	557	YES
		oan	Proteobacteria	Bacteria	619	YES
		ftm	Proteobacteria	Bacteria	477	YES
		gbe	Proteobacteria	Bacteria	556	YES
		ppd	Proteobacteria	Bacteria	545	YES
		xft	Proteobacteria	Bacteria	478	YES
		ecx	Proteobacteria	Bacteria	667	YES
		atc	Proteobacteria	Bacteria	619	YES
		maq	Proteobacteria	Bacteria	617	YES
		hpj	Proteobacteria	Bacteria	347	YES
		bph	Proteobacteria	Bacteria	708	YES
		vvy	Proteobacteria	Bacteria	601	YES
		sfv	Proteobacteria	Bacteria	636	YES
		ftu	Proteobacteria	Bacteria	485	YES
		rms	Proteobacteria	Bacteria	309	YES
		azc	Proteobacteria	Bacteria	622	YES
		ama	Proteobacteria	Bacteria	319	YES
		atu	Proteobacteria	Bacteria	625	YES
		ype	Proteobacteria	Bacteria	621	YES
		gox	Proteobacteria	Bacteria	548	YES
		bmv	Proteobacteria	Bacteria	638	YES
		cko	Proteobacteria	Bacteria	676	YES
		eba	Proteobacteria	Bacteria	600	YES
		ypm	Proteobacteria	Bacteria	622	YES
		bpm	Proteobacteria	Bacteria	653	YES
		cjj	Proteobacteria	Bacteria	357	YES
		hch	Proteobacteria	Bacteria	691	YES
		dsh	Proteobacteria	Bacteria	554	YES
		vok	Proteobacteria	Bacteria	379	YES
		shm	Proteobacteria	Bacteria	598	YES
		sdn	Proteobacteria	Bacteria	589	YES
		xac	Proteobacteria	Bacteria	636	YES
		lip	Proteobacteria	Bacteria	320	YES
		mgm	Proteobacteria	Bacteria	495	YES
		dps	Proteobacteria	Bacteria	524	YES
		bxe	Proteobacteria	Bacteria	703	YES
		bmf	Proteobacteria	Bacteria	569	YES
		cje	Proteobacteria	Bacteria	369	YES
		cbu	Proteobacteria	Bacteria	454	YES
		tcx	Proteobacteria	Bacteria	474	YES
		bbr	Proteobacteria	Bacteria	586	YES
		erg	Proteobacteria	Bacteria	311	YES
		bpt	Proteobacteria	Bacteria
		crp	Proteobacteria	Bacteria
		rpb	Proteobacteria	Bacteria	586	YES
		rpr	Proteobacteria	Bacteria	306	YES
		rso	Proteobacteria	Bacteria	633	YES
		bac	Proteobacteria	Bacteria	684	YES
		fta	Proteobacteria	Bacteria	476	YES
		xom	Proteobacteria	Bacteria	595	YES
		net	Proteobacteria	Bacteria	527	YES
		eco	Proteobacteria	Bacteria	669	YES
		bmc	Proteobacteria	Bacteria	579	YES
		gur	Proteobacteria	Bacteria	572	YES
		dvl	Proteobacteria	Bacteria	481	YES
		bab	Proteobacteria	Bacteria	316	YES
		neu	Proteobacteria	Bacteria	525	YES
		rfr	Proteobacteria	Bacteria	617	YES
		dar	Proteobacteria	Bacteria	605	YES
		pcr	Proteobacteria	Bacteria	558	YES
		cvi	Proteobacteria	Bacteria	633	YES
		ypa	Proteobacteria	Bacteria	628	YES
		noc	Proteobacteria	Bacteria	542	YES
		bpn	Proteobacteria	Bacteria	345	YES
		ypn	Proteobacteria	Bacteria	628	YES
		pha	Proteobacteria	Bacteria	605	YES
		ppr	Proteobacteria	Bacteria	656	YES
		ftn	Proteobacteria	Bacteria	515	YES
		psp	Proteobacteria	Bacteria	652	YES
		esa	Proteobacteria	Bacteria	657	YES
		bja	Proteobacteria	Bacteria	666	YES
		yen	Proteobacteria	Bacteria	654	YES
		cju	Proteobacteria	Bacteria	362	YES
		nmu	Proteobacteria	Bacteria	532	YES
		ftl	Proteobacteria	Bacteria	504	YES
		dac	Proteobacteria	Bacteria	635	YES
		tde	Spirochete	Bacteria	397	YES
		bbu	Spirochete	Bacteria	244	YES
		lic	Spirochete	Bacteria	516	YES
		baf	Spirochete	Bacteria	245	YES
		tpa	Spirochete	Bacteria	272	YES
		lil	Spirochete	Bacteria	518	YES
		lbl	Spirochete	Bacteria	517	YES
		lbf	Spirochete	Bacteria	548	YES
		lbi	Spirochete	Bacteria	548	YES
		bga	Spirochete	Bacteria	244	YES
		lbj	Spirochete	Bacteria	508	YES
		swo	Synergistetes	Bacteria	426	YES
		csc	Synergistetes	Bacteria	489	YES
		mge	Tenericutes	Bacteria	246	YES
		mpu	Tenericutes	Bacteria	241	YES
		maa	Tenericutes	Bacteria	232	YES
		mhj	Tenericutes	Bacteria	195	YES
		msy	Tenericutes	Bacteria	224	YES
		mmo	Tenericutes	Bacteria	268	YES
		poy	Tenericutes	Bacteria	225	YES
		mcp	Tenericutes	Bacteria	266	YES
		uur	Tenericutes	Bacteria	215	YES
		acl	Tenericutes	Bacteria	1	YES
		mmy	Tenericutes	Bacteria	255	YES
		mpn	Tenericutes	Bacteria	264	YES
		mhy	Tenericutes	Bacteria	192	YES
		mat	Tenericutes	Bacteria	219	YES
		mga	Tenericutes	Bacteria	245	YES
		mpe	Tenericutes	Bacteria	294	YES
		mhp	Tenericutes	Bacteria	195	YES
		mfl	Tenericutes	Bacteria	295	YES
		ayw	Tenericutes	Bacteria	218	YES
		ath	Dicotyledons	Plants	2269	YES
		olu	Green algae	Plants	1860	YES
		cre	Green algae	Plants	2019	YES
		osa	Monocotyledons	Plants	2244	YES
		cme	Red algae	Plants	1766	YES
		tet	Alveolates	Protists	1656	YES
		cho	Alveolates	Protists	1198	YES
		tpv	Alveolates	Protists	1226	YES
		tan	Alveolates	Protists	1230	YES
		pfa	Alveolates	Protists	1350	YES
		pyo	Alveolates	Protists	1294	YES
		cpv	Alveolates	Protists	1293	YES
		ddi	Cellular slime molds	Protists	2174	YES
		mbr	Choanoflagellates	Protists	2007	YES
		gla	Diplomonads	Protists	959	YES
		ehi	Entamoeba	Protists	1300	YES
		tbr	Euglenozoa	Protists	1427	YES
		tcr	Euglenozoa	Protists	1491	YES
		lma	Euglenozoa	Protists	1470	YES
		tva	Parabasalids	Protists	1257	YES
