# Supplementary material for: Saccharomyces cerevisiae as a Model Organism: A Comparative Study
Source: PLoS One. 2011 Feb 2;6(2):e16015. doi: 10.1371/journal.pone.0016015 (PMC3032731; doi:10.1371/journal.pone.0016015)
Supplement: Table S2 — Summary of the comparison between S. cerevisiae sequences and those of organisms from different groups for domains, kingdoms or phyla, classified by biological process, molecular function and cellular localization from the GOSLIM ontology. (XLS) [file pone.0016015.s007.xls]

## Sheet: Supplementary Table II .GO
Supplementary Table II (A) S. cerevisiae ORTHOLOGY ANALYSIS WITH BIOLOGICAL PROCESS(ES) OF GO.
BIOLOGICAL PROCESS TERMS		1	2	3	4	5	6	7	8	9	10	11	12	13	14	15	16	17	18	19	20	21	22	23	24	25	26	27	28	29	30	31	32	1	NOT_ANNOTATED
S. cerevisiae genome size (5880)		1706 (29%)	1133 (19%)	1054 (18%)	985 (17%)	589 (10%)	554 (9%)	521 (9%)	451 (8%)	415 (7%)	389 (7%)	272 (5%)	255 (4%)	251 (4%)	248 (4%)	228 (4%)	221 (4%)	218 (4%)	182 (3%)	169 (3%)	164 (3%)	162 (3%)	161 (3%)	150 (3%)	134 (2%)	132 (2%)	121 (2%)	99 (2%)	91 (2%)	86 (1%)	84 (1%)	65 (1%)	43 (1%)	2	RNA metabolic process
ORTHOLOGS	E.1.2 (2310(39%))	393	455	420	523	184	248	282	199	184	146	152	140	169	120	108	98	107	85	98	67	87	106	55	81	57	45	38	52	48	49	29	12	3	organelle organization
	E.3.1 (2269(39%))	402	504	408	431	193	258	301	204	167	162	143	141	169	98	89	120	88	90	109	43	57	116	61	82	46	38	49	58	51	30	24	19	4	transport
	E.3.3 (2244(38%))	421	485	394	422	185	258	298	195	168	157	144	131	164	99	91	117	91	89	106	43	58	115	57	81	44	39	48	59	51	32	23	19	5	transcription
	E.2.1 (2204(38%))	366	528	415	416	224	261	317	221	163	178	130	142	141	99	108	117	97	82	83	48	71	113	67	73	45	49	46	42	28	37	27	17	6	response to stress
	E.4.2 (2174(37%))	387	497	413	390	202	262	304	214	162	169	129	144	139	101	108	122	101	81	85	43	69	108	62	81	41	43	41	42	36	37	27	20	7	protein modification process
	E.1.1 (2107(36%))	324	420	408	469	197	260	298	206	179	147	142	132	149	111	110	109	103	70	78	57	82	102	52	75	46	50	36	43	42	49	30	16	8	cell cycle
	E.4.3 (2007(34%))	334	455	366	368	161	232	279	194	157	151	126	114	153	81	95	109	99	84	90	43	66	104	56	73	39	43	44	48	36	38	25	16	9	response to chemical stimulus
	E.3.4 (1766(30%))	291	389	346	302	155	215	251	177	132	146	110	88	155	66	69	94	68	79	91	30	47	114	58	75	34	29	45	56	40	21	19	15	10	DNA metabolic process
	E.2.2 (1728(29%))	285	407	339	330	170	200	269	177	136	131	118	101	117	85	85	99	90	68	70	41	62	90	56	65	39	37	34	28	20	31	22	12	11	carbohydrate metabolic process
	E.3.2 (1644(30%))	282	392	307	300	138	204	240	169	127	131	95	79	129	68	69	97	72	62	76	29	43	91	58	63	35	31	35	36	32	22	20	14	12	lipid metabolic process
	E.2.3 (1592(27%))	266	390	326	332	161	197	244	167	126	135	91	91	88	84	83	85	82	70	48	41	60	70	53	63	36	38	41	25	13	30	24	15	13	cellular amino acid and derivative metabolic process
	E.3 (1371(23%))	227	315	268	256	116	176	209	155	106	116	73	60	117	55	64	82	63	58	65	22	39	82	52	58	28	26	32	35	27	18	17	13	14	membrane organization
	E.4.5 (1300(22%))	235	353	261	245	129	168	217	157	104	120	78	50	59	69	83	79	80	36	18	29	48	24	49	54	32	33	8	10	7	26	16	11	15	signal transduction
	E.4.6 (1281(22%))	232	288	239	255	93	168	195	144	103	106	78	68	74	60	63	80	63	55	46	26	39	71	45	54	21	23	31	26	19	20	13	11	16	protein catabolic process
	E.4.7 (1257(21%))	219	316	249	236	111	182	230	157	105	121	79	47	66	64	73	83	70	28	19	20	46	39	52	48	29	28	8	22	10	18	15	14	17	cytoskeleton organization
	E.1.3 (1015(17%))	159	305	220	174	132	160	195	143	89	112	72	39	37	43	57	64	54	25	12	30	43	23	44	39	28	30	6	10	4	22	15	11	18	generation of precursor metabolites and energy
	E.4.4 (959(16%))	168	260	203	171	90	136	179	133	76	88	57	33	49	46	66	56	52	25	18	24	39	24	41	45	26	29	4	14	8	19	12	8	19	heterocycle metabolic process
	E.4.1 (839(14%))	152	233	183	174	83	122	154	114	57	87	30	25	36	47	55	63	43	29	14	19	36	17	37	35	21	22	10	2	4	16	10	11	20	cell wall organization
	E.1 (781(13%))	116	216	176	142	91	127	170	115	77	86	52	27	21	40	54	52	47	17	7	26	39	12	34	30	23	27	6	3	1	22	14	6	21	anatomical structure morphogenesis
	B.1 (708(12%))	105	123	111	110	41	87	92	47	87	42	64	30	105	18	35	26	15	43	65	14	13	59	22	30	11	12	24	36	33	6	9	3	22	cofactor metabolic process
	B.12 (632(11%))	91	102	109	88	29	84	76	41	65	45	51	26	111	15	34	20	12	35	62	13	11	54	22	20	7	9	20	30	33	5	7	3	23	meiosis
	E.4 (591(10%))	113	166	136	122	58	87	127	92	45	59	18	13	22	31	51	46	37	12	5	14	29	7	27	29	15	19	2	0	2	13	8	8	24	cellular homeostasis
	E.2.4 (573(10%))	72	111	127	138	63	93	119	83	81	41	36	32	22	35	60	39	40	32	12	18	27	17	27	29	18	20	14	7	3	19	14	5	25	sporulation resulting in formation of a cellular spore
	E.2 (480(8%))	49	98	108	118	57	81	117	73	71	35	30	25	20	33	58	34	32	23	11	16	27	12	23	24	17	19	9	6	3	18	14	5	26	conjugation
	B.8 (419(7%))	69	82	78	66	17	54	12	10	35	34	40	15	57	9	3	19	1	25	52	5	1	33	8	18	3	3	10	27	26	1	2	0	27	cellular respiration
	A.3 (401(7%))	81	98	55	60	26	32	21	29	25	28	17	15	74	5	9	21	4	18	25	1	2	18	10	19	3	2	11	15	16	3	1	1	28	vitamin metabolic process
	B.6 (401(7%))	62	59	67	56	7	31	19	10	31	15	33	16	93	10	7	16	3	30	51	7	3	39	3	12	4	4	19	23	27	3	4	0	29	cellular aromatic compound metabolic process
	B.10 (341(6%))	51	58	62	57	9	33	12	6	30	13	27	16	74	10	2	13	1	22	43	6	1	33	4	13	2	3	11	19	23	1	3	0	30	cell budding
	B.15 (319(5%))	42	40	63	59	10	33	15	15	25	20	27	9	69	9	5	15	4	20	47	6	2	28	9	8	2	2	9	19	22	3	2	1	31	pseudohyphal growth
	B.9 (279(5%))	44	47	53	45	8	25	6	5	18	12	21	11	68	9	3	14	0	18	38	6	1	23	4	10	3	3	8	14	21	0	1	0	32	transposition
	B.11 (275(5%))	49	37	55	45	5	27	7	8	18	17	0	9	45	6	3	15	0	18	35	5	0	18	7	13	3	2	6	13	17	0	1	0	Supplementary Table II (A). Summary of the comparison between S. cerevisiae sequences and those of organisms from different groups for domains, kingdoms or phyla, classified by biological process from the GOSLIM ontology. Each row represents a group from a given domain of life. The group is identified in column 2. The numbers shown in parenthesis on that column indicate the number of S. cerevisia…
	E (263(5%))	23	53	74	67	25	45	92	50	33	22	12	7	2	23	45	25	22	8	2	12	23	0	18	14	10	15	2	0	0	12	8	2
	B.5 (263(5%))	35	35	52	45	4	30	8	5	25	13	0	10	60	8	2	12	0	21	38	7	0	31	4	12	1	1	10	17	15	1	2	0
	B.3 (236(4%))	37	50	46	40	7	24	8	8	19	15	22	10	42	7	3	13	1	13	28	5	1	17	7	7	1	2	7	8	13	0	1	0
	B.4 (233(4%))	39	41	64	37	12	35	7	7	19	22	0	11	32	9	4	16	1	22	11	0	0	21	5	12	1	1	11	14	6	0	1	0
	A.4 (201(3%))	50	76	32	29	17	16	5	16	10	23	0	3	25	3	2	19	0	4	1	0	1	0	4	7	1	0	3	0	0	0	0	0
	A.1 (164(3%))	36	57	22	26	15	8	0	12	6	15	0	4	25	4	2	18	0	6	3	0	0	4	3	6	1	0	4	0	3	0	1	0
	A.2 (148(3%))	30	43	21	27	10	5	2	11	3	12	0	5	19	5	2	17	0	2	11	0	0	3	3	2	1	0	0	4	7	0	0	0
	B.2 (146(3%))	25	17	39	31	2	8	3	2	4	2	0	6	24	6	2	12	1	13	25	5	0	10	0	4	1	1	4	8	14	1	1	0
	B.14 (138(2%))	28	26	47	29	6	17	1	5	8	8	0	5	22	6	2	15	0	10	7	1	0	3	3	4	0	1	2	1	6	0	1	0
	A (103(2%))	23	36	15	23	9	3	0	0	3	10	0	2	10	3	2	16	0	0	0	0	0	0	2	2	1	0	0	0	0	0	0	0
	B.7 (96(2%))	20	18	25	23	2	10	1	2	5	3	0	2	18	3	2	12	0	2	6	0	0	4	1	7	0	1	2	2	5	0	1	0
	B.13 (11(0.2 %))	3	0	2	3	0	0	0	0	0	0	0	1	0	0	0	0	0	1	0	0	0	0	0	0	0	0	1	0	0	0	0	0
	A & B (0(0%))	0	0	0	0	0	0	0	0	0	0	0	0	0	0	0	0	0	0	0	0	0	0	0	0	0	0	0	0	0	0	0	0
	B (0(0%))	0	0	0	0	0	0	0	0	0	0	0	0	0	0	0	0	0	0	0	0	0	0	0	0	0	0	0	0	0	0	0	0
	B.16 (0(0%))	0	0	0	0	0	0	0	0	0	0	0	0	0	0	0	0	0	0	0	0	0	0	0	0	0	0	0	0	0	0	0	0
E	EUKARYOTA																		A	ARCHEA			B	BACTERIA
E.1	FUNGI	E.2	ANIMAL			E.3	PLANTS			E.4	PROTISTS								A.1	Crenarchaeota			B.1	Acidobacteria			B.6	Deinococcus-Thermus						B.11	Hyperthermophilic bacteria
E.1.1	Ascomycetes	E.2.1	Echinoderms			E.3.1	Dicotyledons			E.4.1	Alveolates				E.4.5	Entamoeba			A.2	Euryarchaeota			B.2	Actinobacteria			B.7	Firmicutes						B.12	Planctomyces
E.1.2	Basidiomycetes	E.2.2	Insects			E.3.2	Green algae			E.4.2	Cellular slime molds				E.4.6	Euglenozoa			A.3	Korarchaeota			B.3	Bacteroides			B.8	Fusobacteria						B.13	Proteobacteria
E.1.3	Microsporidians	E.2.3	Nematodes			E.3.3	Monocotyledons			E.4.3	Choanoflagellates				E.4.7	Paraba salids			A.4	Nanoarchaeota			B.4	Chlamydia			B.9	Green nonsulfur bacteria						B.14	Spirochete
		E.2.4	Vertebrates			E.3.4	Red algae			E.4.4	Diplomonads												B.5	Cyanobacteria			B.10	Green sulfur bacteria						B.15	Synergistetes
																																		B.16	Tenericutes
Supplementary Table II - (B) S. cerevisiae HOMOLOGY ANALYSIS WITH BIOLOGICAL PROCESS(ES) OF GO.
BIOLOGICAL PROCESS TERMS		1	2	3	4	5	6	7	8	9	10	11	12	13	14	15	16	17	18	19	20	21	22	23	24	25	26	27	28	29	30	31	32	1	NOT_ANNOTATED
S. cerevisiae genome size (5880)		1706 (29%)	1133 (19%)	1054 (18%)	985 (17%)	589 (10%)	554 (9%)	521 (9%)	451 (8%)	415 (7%)	389 (7%)	272 (5%)	255 (4%)	251 (4%)	248 (4%)	228 (4%)	221 (4%)	218 (4%)	182 (3%)	169 (3%)	164 (3%)	162 (3%)	161 (3%)	150 (3%)	134 (2%)	132 (2%)	121 (2%)	99 (2%)	91 (2%)	86 (1%)	84 (1%)	65 (1%)	43 (1%)	2	RNA metabolic process
HOMOLOGS	E.4.3 (1162(20%))	273	222	240	244	145	111	125	86	84	88	50	74	49	68	51	50	38	33	21	26	36	28	26	21	21	24	15	16	13	26	16	6	3	organelle organization
	E.4.2 (1156(20%))	263	216	217	273	133	109	109	80	80	66	53	62	54	57	44	46	39	26	30	19	43	30	18	25	19	20	13	16	16	23	13	6	4	transport
	E.3.1 (1147(20%))	304	210	220	240	136	101	108	86	74	85	45	56	39	57	42	45	31	29	20	16	33	24	24	23	14	17	17	13	14	19	14	8	5	transcription
	E.3.3 (1091(19%))	259	212	221	232	128	97	107	87	69	84	43	61	40	58	41	51	32	29	22	21	29	26	27	22	19	18	15	11	15	16	17	5	6	response to stress
	E.2.1 (1075(18%))	293	196	201	233	128	94	85	70	66	66	43	52	52	52	37	44	41	34	27	18	31	23	20	21	17	17	14	17	18	20	14	9	7	protein modification process
	E.4.7 (1054(20%))	210	241	217	237	121	104	99	94	72	80	51	52	46	45	51	47	47	26	29	22	33	33	26	21	18	23	11	17	9	18	10	9	8	cell cycle
	E.3.4 (1051(18%))	235	226	189	216	126	100	111	79	67	77	57	68	52	48	35	47	30	31	31	12	21	29	17	20	11	20	16	13	24	8	13	6	9	response to chemical stimulus
	E.4.5 (945(16%))	187	215	169	199	121	108	111	75	66	66	45	55	46	44	40	45	33	21	27	26	40	33	19	27	18	22	9	17	9	24	15	9	10	DNA metabolic process
	E.4.4 (752(13%))	146	168	157	161	67	79	97	67	43	73	26	42	25	32	26	33	37	12	13	10	11	23	24	18	9	13	5	12	7	2	2	5	11	carbohydrate metabolic process
	E.1.3 (749(13%))	127	208	161	147	109	81	100	78	47	74	27	54	18	30	32	36	35	7	11	14	15	16	27	28	16	15	2	7	5	10	5	6	12	lipid metabolic process
	B.1 (740(13%))	164	114	98	138	36	95	67	47	63	58	49	45	64	15	24	31	16	33	30	14	8	39	23	26	8	9	16	22	20	2	0	5	13	cellular amino acid and derivative metabolic process
	B.12 (712(12%))	155	121	107	124	46	82	90	54	62	63	49	39	49	16	21	25	26	32	33	12	10	46	22	30	9	12	13	22	19	6	1	6	14	membrane organization
	E.4.6 (695(12%))	162	143	135	146	56	70	73	48	44	58	29	47	30	33	27	27	25	17	16	8	12	18	13	14	7	14	6	11	6	9	6	4	15	signal transduction
	E.2.3 (693(12%))	143	136	142	165	83	75	60	52	40	56	22	38	38	41	33	29	25	13	17	13	28	13	11	11	7	14	8	9	12	20	11	5	16	protein catabolic process
	E.2.2 (638(11%))	129	117	115	154	73	60	63	42	38	34	21	36	41	33	30	25	29	15	22	14	24	16	14	11	7	13	7	10	16	16	11	5	17	cytoskeleton organization
	A.3 (638(11%))	128	143	91	106	52	84	97	49	64	56	40	21	61	18	33	16	17	17	35	16	19	31	19	17	15	12	7	16	20	8	6	4	18	generation of precursor metabolites and energy
	E.3.2 (636(11%))	189	101	107	128	57	48	69	39	44	42	29	31	28	29	17	20	13	15	15	8	7	12	10	10	7	9	9	6	12	6	3	6	19	heterocycle metabolic process
	B.8 (491(8%))	125	76	76	57	23	47	37	33	32	49	19	40	56	15	10	12	9	19	26	5	5	31	16	22	6	7	9	18	17	5	0	2	20	cell wall organization
	E.1.2 (469(8%))	117	101	101	78	83	48	43	42	36	36	14	21	18	23	18	20	19	8	10	10	17	7	10	8	8	12	5	4	5	11	10	6	21	anatomical structure morphogenesis
	B.15 (343(6%))	72	61	52	47	18	39	72	30	33	27	24	17	39	13	16	9	7	16	18	8	10	16	15	12	6	5	6	9	17	2	1	3	22	cofactor metabolic process
	B.6 (326(6%))	64	63	46	43	21	37	58	35	28	29	23	15	40	8	12	6	9	21	16	6	7	19	20	16	4	4	9	11	16	2	0	1	23	meiosis
	A.4 (310(5%))	72	102	46	37	26	45	27	27	21	32	8	12	28	2	7	10	2	6	3	1	3	4	12	6	5	3	5	0	1	0	1	3	24	cellular homeostasis
	B.10 (260(4%))	63	55	40	35	15	25	13	12	18	21	18	11	35	3	5	6	5	18	15	4	2	12	7	9	3	4	9	8	10	1	0	0	25	sporulation resulting in formation of a cellular spore
	E.3 (253(4%))	69	44	52	48	26	25	30	19	16	24	8	15	12	11	7	7	5	7	6	4	4	8	3	4	3	4	3	3	5	2	1	1	26	conjugation
	B.11 (251(4%))	61	55	43	27	12	21	16	18	23	19	17	16	32	4	2	9	7	13	14	2	3	12	8	8	3	2	3	8	10	4	0	0	27	cellular respiration
	E.4.1 (194(3%))	46	40	49	56	23	19	24	18	7	11	3	11	3	11	8	8	5	3	1	3	11	1	3	4	1	6	2	0	0	3	1	1	28	vitamin metabolic process
	B.4 (190(3%))	45	33	32	27	14	26	32	20	23	17	10	10	15	7	8	3	7	10	6	5	5	11	11	9	1	3	5	3	2	0	1	0	29	cellular aromatic compound metabolic process
	B.9 (156(3%))	48	21	19	28	4	14	5	9	10	10	7	7	17	0	1	2	1	10	12	1	1	5	4	9	1	1	4	1	9	1	0	0	30	cell budding
	E.2.4 (125(2%))	26	27	15	32	23	12	3	7	11	8	0	6	11	5	5	3	2	2	3	2	3	2	5	3	2	3	2	1	2	2	2	1	31	pseudohyphal growth
	B.3 (104(2%))	26	25	16	9	7	15	5	10	6	12	4	7	6	0	1	3	1	4	4	2	0	8	4	5	1	1	4	4	3	0	0	0	32	transposition
	B.5 (89(2%))	27	20	15	9	1	7	3	7	3	10	2	4	11	0	1	1	1	7	4	0	0	3	3	1	1	1	4	0	2	0	0	0	31	pseudohyphal growth
	A.1 (82(1%))	23	17	11	3	5	17	1	7	3	11	3	4	12	0	1	2	0	0	4	1	0	6	5	1	1	0	0	4	3	0	1	0	32	transposition
	E.2 (81(1%))	13	17	13	25	16	7	3	4	4	5	0	5	7	4	1	1	2	2	1	2	2	2	3	3	1	3	2	1	1	1	1	1	Supplementary Table II (B). Summary of the comparison between S. cerevisiae sequences and those of organisms from different groups for domains, kingdoms or phyla, classified by biological process from the GOSLIM ontology. Each row represents a group from a given domain of life. The group is identified in column 2. The numbers shown in parenthesis on that column indicate the number of S. cerevisia…
	B.14 (64(1%))	18	19	14	7	4	5	6	8	0	8	4	0	4	0	1	3	3	2	2	0	0	2	2	1	0	0	0	1	0	0	0	0
	E.4 (43(0.7%))	11	9	10	10	6	5	9	4	2	1	0	3	0	3	1	1	1	0	0	0	3	0	1	1	0	1	0	0	0	0	0	0
	B.2 (34(0.6%))	10	7	5	6	2	6	10	5	4	5	0	1	0	1	1	0	1	0	0	1	1	1	3	1	0	0	0	1	0	0	0	0
	B.16 (33(0.6%))	7	9	8	8	0	3	0	1	4	2	0	0	2	0	0	1	0	3	0	0	0	0	1	0	1	1	3	0	0	0	0	0
	A.2 (30(0.5%))	5	9	6	3	2	5	1	3	0	5	0	5	3	0	0	1	0	0	0	0	0	1	2	0	1	0	0	0	1	0	1	0
	A (18(0.3%))	4	4	6	3	2	5	0	3	0	5	0	1	1	0	0	0	0	0	0	0	0	0	1	0	0	0	0	0	0	0	0	0
	B.7 (8(0.1%))	1	2	1	3	0	1	1	1	1	1	1	0	1	0	0	0	0	0	0	0	0	0	0	1	0	0	0	0	0	0	0	0
	B.13 (1(0.01 %))	0	0	1	0	0	1	0	1	0	1	0	0	0	0	0	0	0	0	0	0	0	0	0	0	0	0	0	0	0	0	0	0
	E (0(0%))	0	0	0	0	0	0	0	0	0	0	0	0	0	0	0	0	0	0	0	0	0	0	0	0	0	0	0	0	0	0	0	0
	E.1 (0(0%))	0	0	0	0	0	0	0	0	0	0	0	0	0	0	0	0	0	0	0	0	0	0	0	0	0	0	0	0	0	0	0	0
	E.1.1 (0(0%))	0	0	0	0	0	0	0	0	0	0	0	0	0	0	0	0	0	0	0	0	0	0	0	0	0	0	0	0	0	0	0	0
	A & B (0(0%))	0	0	0	0	0	0	0	0	0	0	0	0	0	0	0	0	0	0	0	0	0	0	0	0	0	0	0	0	0	0	0	0
	B (0(0%))	0	0	0	0	0	0	0	0	0	0	0	0	0	0	0	0	0	0	0	0	0	0	0	0	0	0	0	0	0	0	0	0
E	EUKARYOTA																		A	ARCHEA			B	BACTERIA
E.1	FUNGI	E.2	ANIMAL			E.3	PLANTS			E.4	PROTISTS								A.1	Crenarchaeota			B.1	Acidobacteria			B.6	Deinococcus-Thermus						B.11	Hyperthermophilic bacteria
E.1.1	Ascomycetes	E.2.1	Echinoderms			E.3.1	Dicotyledons			E.4.1	Alveolates				E.4.5	Entamoeba			A.2	Euryarchaeota			B.2	Actinobacteria			B.7	Firmicutes						B.12	Planctomyces
E.1.2	Basidiomycetes	E.2.2	Insects			E.3.2	Green algae			E.4.2	Cellular slime molds				E.4.6	Euglenozoa			A.3	Korarchaeota			B.3	Bacteroides			B.8	Fusobacteria						B.13	Proteobacteria
E.1.3	Microsporidians	E.2.3	Nematodes			E.3.3	Monocotyledons			E.4.3	Choanoflagellates				E.4.7	Paraba salids			A.4	Nanoarchaeota			B.4	Chlamydia			B.9	Green nonsulfur bacteria						B.14	Spirochete
		E.2.4	Vertebrates			E.3.4	Red algae			E.4.4	Diplomonads												B.5	Cyanobacteria			B.10	Green sulfur bacteria						B.15	Synergistetes
																																		B.16	Tenericutes
Supplemetary Table - II(C) S. cerevisiae ABSENT GENES ANALYSIS WITH BIOLOGICAL PROCESS(ES) OF GO.
BIOLOGICAL PROCESS TERMS		1	2	3	4	5	6	7	8	9	10	11	12	13	14	15	16	17	18	19	20	21	22	23	24	25	26	27	28	29	30	31	32	1	NOT_ANNOTATED
S. cerevisiae genome size (5880)		1706 (29%)	1133 (19%)	1054 (18%)	985 (17%)	589 (10%)	554 (9%)	521 (9%)	451 (8%)	415 (7%)	389 (7%)	272 (5%)	255 (4%)	251 (4%)	248 (4%)	228 (4%)	221 (4%)	218 (4%)	182 (3%)	169 (3%)	164 (3%)	162 (3%)	161 (3%)	150 (3%)	134 (2%)	132 (2%)	121 (2%)	99 (2%)	91 (2%)	86 (1%)	84 (1%)	65 (1%)	43 (1%)	2	RNA metabolic process
ABSENT GENES	E.(0(0%))	0	0	0	0	0	0	0	0	0	0	0	0	0	0	0	0	0	0	0	0	0	0	0	0	0	0	0	0	0	0	0	0	3	organelle organization
	E.1 (10(0.2%))	0	0	0	0	0	1	0	0	0	0	0	0	0	0	0	0	0	0	0	0	0	0	0	0	0	0	0	0	0	0	0	0	4	transport
	E.1.1 (10(0.2%))	0	0	0	0	0	1	0	0	0	0	0	0	0	0	0	0	0	0	0	0	0	0	0	0	0	0	0	0	0	0	0	0	5	transcription
	E.3 (142(2%))	71	10	26	17	10	10	6	13	11	7	7	2	1	4	6	3	7	6	5	5	3	0	2	0	3	2	2	0	1	1	2	0	6	response to stress
	E.3.1 (282(5%))	149	21	37	27	14	22	8	16	21	11	10	3	1	6	11	5	8	8	5	15	7	0	4	1	3	7	4	0	1	1	5	0	7	protein modification process
	E.1.2 (1525(26%))	764	205	211	120	142	103	57	104	88	97	27	20	5	39	49	34	40	23	10	58	21	2	45	14	44	35	16	4	4	9	13	10	8	cell cycle
	E.4 (1978(34%))	889	259	327	225	209	142	82	130	128	115	50	36	19	73	71	43	69	43	31	84	39	8	56	22	52	49	27	11	18	19	19	14	9	response to chemical stimulus
	E.2 (2028(34%))	894	238	299	228	181	139	78	121	142	101	69	38	40	71	67	35	58	49	46	86	31	13	51	28	55	46	30	27	33	15	19	11	10	DNA metabolic process
	E.2.4 (2185(37%))	948	252	326	254	198	154	90	130	161	110	83	42	50	76	68	43	65	58	50	87	34	20	54	32	57	47	33	31	37	18	19	13	11	carbohydrate metabolic process
	E.2.2 (2371(40%))	1005	286	364	276	211	162	93	139	161	124	78	62	60	84	75	43	74	58	50	94	41	24	57	33	58	50	35	34	36	21	22	13	12	lipid metabolic process
	E.3.2 (2519(43%))	1017	354	439	314	282	203	103	171	174	144	79	76	39	97	109	61	105	67	35	97	75	19	68	31	66	62	34	17	17	41	35	14	13	cellular amino acid and derivative metabolic process
	E.3.3 (2527(43%))	1027	347	422	325	270	197	116	168	171	142	85	63	47	90	96	53	95	64	41	100	70	20	66	30	64	64	35	21	20	36	25	19	14	membrane organization
	E.2.3 (2540(43%))	1043	313	397	319	233	183	115	158	174	126	89	69	58	87	80	58	77	66	64	97	43	28	64	37	66	52	39	30	37	20	24	14	15	signal transduction
	E.3.4 (2554(43%))	960	359	435	403	254	199	139	174	179	142	89	83	39	115	103	73	102	64	41	95	75	15	69	32	75	61	34	19	20	48	26	20	16	protein catabolic process
	E.2.1 (2582(44%))	1047	320	421	330	231	197	119	159	179	139	99	61	58	96	83	60	80	66	59	98	55	25	63	39	65	55	38	32	40	27	24	17	17	cytoskeleton organization
	E.4.2 (2603(44%))	1071	342	424	328	257	185	122	170	174	152	93	56	60	92	84	58	83	75	57	104	53	23	72	30	69	62	44	33	34	28	28	18	18	generation of precursor metabolites and energy
	A & B (2642(45%))	916	477	541	446	341	220	202	225	163	167	73	81	20	142	109	106	119	64	24	88	89	10	66	34	65	66	39	4	10	47	38	23	19	heterocycle metabolic process
	E.4.1 (2740(47%))	1058	370	454	382	295	205	150	172	182	147	111	71	75	108	100	72	92	75	55	102	62	29	65	39	71	60	41	28	31	31	28	19	20	cell wall organization
	E.4.3 (2755(47%))	1111	375	442	380	283	217	135	178	176	150	101	72	51	99	85	67	83	67	58	96	58	32	71	41	68	58	39	30	37	22	26	21	21	anatomical structure morphogenesis
	B (2881(49%))	1005	564	573	475	379	239	214	238	176	182	75	84	22	150	113	112	124	65	25	90	92	10	72	36	70	68	40	4	10	50	41	27	22	cofactor metabolic process
	E.4.6 (3157(54%))	1151	495	558	423	374	256	187	214	215	181	125	83	78	117	123	83	107	86	80	120	92	37	78	44	80	72	51	38	47	47	40	23	23	meiosis
	B.13 (3256(55 %))	1107	638	654	549	419	277	262	279	202	207	89	97	24	171	131	133	147	72	27	96	97	13	84	47	75	77	41	4	10	54	45	29	24	cellular homeostasis
	E.4.7 (3616(62%))	1289	497	587	521	355	277	208	209	241	186	145	158	138	141	110	93	108	125	121	123	81	92	75	65	81	70	79	54	67	48	40	20	25	sporulation resulting in formation of a cellular spore
	A (3672(62%))	1225	625	725	610	422	308	302	298	224	219	126	156	48	186	144	137	160	99	46	121	113	46	87	55	87	89	58	22	15	64	48	27	26	conjugation
	E.4.5 (3678(63%))	1297	483	620	546	338	283	212	224	242	203	154	152	148	139	108	101	108	126	125	110	71	105	85	56	77	68	81	64	70	35	34	23	27	cellular respiration
	B.7 (3692(63%))	1228	719	732	611	463	317	305	307	212	239	112	128	37	193	150	158	161	84	38	114	118	25	96	48	92	84	53	11	13	62	54	32	28	vitamin metabolic process
	A.2 (3807(65%))	1258	649	755	643	443	320	313	313	236	226	136	158	52	193	146	142	167	104	48	126	119	49	90	58	92	96	63	24	16	70	50	28	29	cellular aromatic compound metabolic process
	B.2 (3889(66%))	1305	755	760	636	480	331	312	331	232	253	123	135	44	199	156	142	176	95	37	118	120	32	99	63	94	87	54	10	13	65	51	33	30	cell budding
	B.5 (3940(67%))	1302	731	743	670	474	333	319	320	237	246	133	159	48	188	147	158	166	98	50	121	111	32	100	61	100	93	55	17	21	64	54	34	31	pseudohyphal growth
	B.3 (4076(69%))	1345	768	786	694	484	344	340	338	245	254	127	150	53	204	160	160	178	98	49	127	127	39	103	69	102	98	59	21	22	68	55	34	32	transposition
	E.1.3 (4097(70%))	1420	531	656	658	342	311	226	229	272	197	173	162	196	174	139	121	129	150	146	120	99	122	79	66	83	76	90	74	77	52	45	26	31	pseudohyphal growth
	B.9 (4178(71%))	1369	772	774	727	488	358	349	338	257	258	146	161	61	204	157	162	176	96	48	129	126	45	104	77	104	96	53	18	16	69	54	34	32	transposition
	E.4.4 (4195(71%))	1399	625	686	659	431	344	257	258	294	227	191	181	178	172	137	132	133	145	138	131	110	114	89	74	93	81	89	66	71	64	52	30	Supplementary Table II (C). Summary of the comparison between S. cerevisiae sequences and those of organisms from different groups for domains, kingdoms or phyla, classified by biological process from the GOSLIM ontology. Each row represents a group from a given domain of life. The group is identified in column 2. The numbers shown in parenthesis on that column indicate the number of S. cerevisia…
	A.1 (4209(72%))	1348	733	824	699	467	372	349	338	270	259	151	186	69	203	165	166	181	112	69	138	123	74	107	72	101	97	62	37	27	65	52	34
	B.14 (4363(74%))	1412	795	825	774	499	369	368	358	265	276	157	154	62	210	174	174	190	105	58	137	128	46	108	81	106	101	58	22	22	73	57	35
	B.10 (4393(75%))	1406	785	810	757	500	385	394	362	281	264	166	180	75	213	177	167	190	103	70	139	134	61	113	76	110	106	58	36	32	71	58	35
	B.6 (4408(75%))	1433	802	819	768	497	375	359	353	267	278	153	185	71	213	173	168	184	107	61	134	129	53	106	65	106	102	59	25	20	73	57	35
	B.1 (4413(75%))	1437	807	828	731	506	370	362	356	258	283	159	180	82	214	169	164	187	106	74	136	136	63	105	77	108	100	58	33	33	76	56	35
	B.12 (4517(77%))	1460	821	821	767	508	386	355	355	281	275	172	190	91	216	173	176	180	115	74	139	136	61	106	83	111	100	65	39	34	73	57	34
	B.15 (4677(80%))	1461	856	861	810	522	417	383	375	304	296	176	202	94	217	183	184	199	122	70	144	137	81	113	85	111	107	70	39	27	76	56	37
	B.11 (4685(80%))	1465	840	857	810	520	434	468	391	308	293	175	197	79	228	207	179	207	121	75	145	149	79	119	91	112	111	72	32	28	77	60	38
	B.4 (4712(80%))	1483	836	844	816	521	401	381	366	294	278	187	194	139	223	175	176	195	120	89	143	136	75	111	90	110	104	65	36	43	76	58	38
	B.16 (4727(80%))	1467	848	842	815	521	411	399	365	295	292	181	198	137	214	176	189	192	129	97	136	126	88	108	83	111	100	79	40	46	70	55	37
	A.3 (4822(82%))	1497	803	891	813	505	436	403	372	319	299	215	219	116	224	186	184	197	147	109	147	136	112	121	97	109	107	80	60	50	73	58	38
	B.8 (4951(84%))	1512	886	883	856	543	451	472	407	341	300	213	200	138	223	215	190	208	138	91	154	151	97	126	93	118	111	79	46	43	78	63	41
	A.4 (5350(91%))	1584	866	959	913	540	491	489	407	377	328	264	240	198	242	219	192	216	172	165	163	153	157	134	120	121	118	90	91	85	84	64	40
E	EUKARYOTA																		A	ARCHEA			B	BACTERIA
E.1	FUNGI	E.2	ANIMAL			E.3	PLANTS			E.4	PROTISTS								A.1	Crenarchaeota			B.1	Acidobacteria			B.6	Deinococcus-Thermus						B.11	Hyperthermophilic bacteria
E.1.1	Ascomycetes	E.2.1	Echinoderms			E.3.1	Dicotyledons			E.4.1	Alveolates				E.4.5	Entamoeba			A.2	Euryarchaeota			B.2	Actinobacteria			B.7	Firmicutes						B.12	Planctomyces
E.1.2	Basidiomycetes	E.2.2	Insects			E.3.2	Green algae			E.4.2	Cellular slime molds				E.4.6	Euglenozoa			A.3	Korarchaeota			B.3	Bacteroides			B.8	Fusobacteria						B.13	Proteobacteria
E.1.3	Microsporidians	E.2.3	Nematodes			E.3.3	Monocotyledons			E.4.3	Choanoflagellates				E.4.7	Paraba salids			A.4	Nanoarchaeota			B.4	Chlamydia			B.9	Green nonsulfur bacteria						B.14	Spirochete
		E.2.4	Vertebrates			E.3.4	Red algae			E.4.4	Diplomonads												B.5	Cyanobacteria			B.10	Green sulfur bacteria						B.15	Synergistetes
																																		B.16	Tenericutes
Supplementary Table - II (D) S. cerevisiae ORTHOLOGY ANALYSIS WITH MOLECULAR FUNCTION(S) OF GO.
MOLECULAR FUNCTION TERMS		1	2	3	4	5	6	7	8	9	10	11	12	13	14	15	16	17	18	19	20
S. cerevisiae genome size (5880)		2782 (47%)	764 (13%)	629 (11%)	346 (6%)	328 (6%)	319 (5%)	292 (5%)	269 (5%)	208 (4%)	166 (3%)	108 (2%)	83 (1%)	83 (1%)	73 (1%)	70 (1%)	56 (1%)	52 (1%)	47 (1%)	44 (1%)	16 (0.3%)
ORTHOLOGS	E.1.2 (2310(39%))	693	464	381	167	106	75	104	174	84	89	69	59	55	42	40	43	37	33	25	12
	E.3.1 (2269(39%))	599	475	393	169	90	72	125	186	75	117	71	58	63	45	21	49	40	32	24	11	1	NOT_ANNOTATED
	E.3.3 (2244(38%))	609	472	383	163	89	66	118	179	75	114	70	58	60	46	23	50	40	34	23	11	2	hydrolase activity
	E.2.1 (2204(38%))	558	501	363	159	109	87	120	178	78	110	79	60	42	48	28	45	38	39	23	12	3	transferase activity
	E.4.2 (2174(37%))	563	486	376	159	94	75	111	158	88	113	74	60	48	45	25	45	36	34	23	12	4	structural molecule activity
	E.1.1 (2107(36%))	611	441	375	119	109	84	85	143	92	80	66	59	50	32	33	32	32	36	27	11	5	DNA binding
	E.4.3 (2007(34%))	479	451	347	161	100	59	111	167	72	112	74	59	43	38	20	47	34	31	24	12	6	transcription regulator activity
	E.3.4 (1766(30%))	364	412	318	166	77	49	96	151	60	110	59	58	46	38	8	45	36	29	20	6	7	RNA binding
	E.2.2 (1728(29%))	400	415	301	139	97	68	84	119	63	103	61	58	33	35	20	39	32	32	21	12	8	oxidoreductase activity
	E.3.2 (1644(30%))	355	393	295	151	69	36	91	126	49	102	60	58	44	39	12	43	32	26	20	11	9	enzyme regulator activity
	E.2.3 (1592(27%))	352	389	278	136	91	59	89	111	58	82	55	56	25	38	21	28	32	29	20	12	10	ligase activity
	E.3 (1371(23%))	252	349	246	147	64	30	75	100	42	97	48	54	34	30	8	40	31	23	19	5	11	peptidase activity
	E.4.5 (1300(22%))	263	362	222	140	71	40	88	40	50	66	46	58	21	30	17	34	27	24	21	11	12	helicase activity
	E.4.6 (1281(22%))	267	346	227	124	56	13	67	98	36	78	49	53	24	27	5	34	26	23	18	12	13	lyase activity
	E.4.7 (1257(21%))	253	358	236	128	59	24	65	55	46	63	52	59	21	30	11	31	22	28	23	7	14	nucleotidyltransferase activity
	E.1.3 (1015(17%))	163	307	189	108	75	54	60	42	26	66	36	55	13	31	6	24	20	18	19	11	15	lipid binding
	E.4.4 (959(16%))	160	288	190	114	49	14	59	32	33	55	30	54	12	22	3	29	21	28	18	7	16	isomerase activity
	E.4.1 (839(14%))	159	260	139	103	51	19	54	20	29	53	31	51	6	20	4	20	20	19	17	11	17	translation regulator activity
	E.1 (781(13%))	119	266	159	70	59	35	38	28	23	38	30	52	9	20	5	17	16	17	18	10	18	phosphoprotein phosphatase activity
	B.1 (708(12%))	131	180	167	25	22	9	22	92	9	51	21	34	36	8	1	25	14	0	15	0	19	signal transducer activity
	B.12 (632(11%))	82	168	155	23	21	9	17	93	11	57	15	39	35	8	1	19	14	0	11	0	20	motor activity
	E.4 (591(10%))	93	215	106	80	37	9	38	7	16	40	23	48	1	10	1	12	14	16	16	5	Supplementary Table II (D). Summary of the comparison between S. cerevisiae sequences and those of organisms from different groups for domains, kingdoms or phyla, classified by molecular function from the GOSLIM ontology. Each row represents a group from a given domain of life. The group is identified in column 2. The numbers shown in parenthesis on that column indicate the number of S. cerevisia…
	E.2.4 (573(10%))	92	187	98	35	46	30	19	39	22	30	22	31	11	2	4	14	8	17	20	5
	E.2 (480(8%))	71	168	94	24	39	27	13	30	16	27	21	31	4	1	3	12	7	16	19	5
	B.8 (419(7%))	52	143	75	21	16	3	11	44	6	44	13	30	27	5	0	16	13	2	0	0
	A.3 (401(7%))	47	120	51	60	17	3	24	50	2	34	19	10	19	8	0	4	15	8	0	0
	B.6 (401(7%))	50	112	79	22	5	0	11	56	6	47	14	18	34	4	0	6	9	0	1	0
	B.10 (341(6%))	32	105	61	16	5	2	9	44	6	45	11	22	25	6	1	11	13	0	0	0
	B.15 (319(5%))	27	98	73	21	13	1	6	31	8	34	12	1	27	5	2	8	9	0	4	0
	B.9 (279(5%))	26	94	47	18	9	1	6	26	6	38	10	21	22	5	1	9	11	0	2	0
	B.11 (275(5%))	31	91	44	23	9	0	6	31	6	31	11	1	15	3	1	8	11	0	1	0
	E (263(5%))	33	123	63	10	13	5	5	0	4	16	11	31	0	0	0	8	6	13	14	0
	B.5 (263(5%))	17	80	51	10	6	0	4	41	3	38	10	3	22	3	0	8	9	0	0	0
	B.3 (236(4%))	16	91	36	13	8	1	8	24	6	36	11	23	13	4	1	5	13	0	1	0
	B.4 (233(4%))	23	78	32	20	13	3	6	30	5	33	12	4	12	3	0	5	9	0	0	0
	A.4 (201(3%))	21	64	16	52	13	2	19	5	2	24	17	5	3	8	1	1	12	0	0	0
	A.1 (164(3%))	16	52	14	34	10	2	13	5	0	22	16	5	5	6	0	2	10	0	0	0
	A.2 (148(3%))	14	46	16	32	9	2	9	3	0	17	15	4	7	5	0	2	10	0	0	0
	B.2 (146(3%))	10	61	26	11	2	0	3	9	3	23	10	1	10	2	0	1	9	0	0	0
	B.14 (138(2%))	13	54	15	15	5	0	2	7	5	22	11	1	5	4	0	2	9	0	0	0
	A (103(2%))	9	36	6	29	8	2	8	0	0	11	14	3	1	5	0	1	8	0	0	0
	B.7 (96(2%))	7	46	10	4	1	0	3	7	3	16	9	1	0	2	0	1	10	0	0	0
	B.13 (11(0.2 %))	0	5	0	1	0	0	1	1	0	0	0	0	1	0	0	0	3	0	0	0
	A & B (0(0%))	0	0	0	0	0	0	0	0	0	0	0	0	0	0	0	0	0	0	0	0
	B (0(0%))	0	0	0	0	0	0	0	0	0	0	0	0	0	0	0	0	0	0	0	0
	B.16 (0(0%))	0	0	0	0	0	0	0	0	0	0	0	0	0	0	0	0	0	0	0	0
E	EUKARYOTA																		A	ARCHEA			B	BACTERIA
E.1	FUNGI	E.2	ANIMAL			E.3	PLANTS			E.4	PROTISTS								A.1	Crenarchaeota			B.1	Acidobacteria			B.6	Deinococcus-Thermus						B.11	Hyperthermophilic bacteria
E.1.1	Ascomycetes	E.2.1	Echinoderms			E.3.1	Dicotyledons			E.4.1	Alveolates				E.4.5	Entamoeba			A.2	Euryarchaeota			B.2	Actinobacteria			B.7	Firmicutes						B.12	Planctomyces
E.1.2	Basidiomycetes	E.2.2	Insects			E.3.2	Green algae			E.4.2	Cellular slime molds				E.4.6	Euglenozoa			A.3	Korarchaeota			B.3	Bacteroides			B.8	Fusobacteria						B.13	Proteobacteria
E.1.3	Microsporidians	E.2.3	Nematodes			E.3.3	Monocotyledons			E.4.3	Choanoflagellates				E.4.7	Paraba salids			A.4	Nanoarchaeota			B.4	Chlamydia			B.9	Green nonsulfur bacteria						B.14	Spirochete
		E.2.4	Vertebrates			E.3.4	Red algae			E.4.4	Diplomonads												B.5	Cyanobacteria			B.10	Green sulfur bacteria						B.15	Synergistetes
																																		B.16	Tenericutes
Supplementary Table - II (E) S. cerevisiae HOMOLOGY ANALYSIS WITH MOLECULAR FUNCTION(S) OF GO.
MOLECULAR FUNCTION TERMS		1	2	3	4	5	6	7	8	9	10	11	12	13	14	15	16	17	18	19	20
S. cerevisiae genome size (5880)		2782 (47%)	764 (13%)	629 (11%)	346 (6%)	328 (6%)	319 (5%)	292 (5%)	269 (5%)	208 (4%)	166 (3%)	108 (2%)	83 (1%)	83 (1%)	73 (1%)	70 (1%)	56 (1%)	52 (1%)	47 (1%)	44 (1%)	16 (0.3%)
HOMOLOGS	E.4.3 (1162(20%))	515	151	130	39	76	78	53	56	49	28	26	21	22	15	33	7	6	11	7	2	1	NOT_ANNOTATED
	E.4.2 (1156(20%))	522	141	108	47	74	77	57	66	52	34	27	18	18	15	22	5	7	11	5	0	2	hydrolase activity
	E.3.1 (1147(20%))	547	140	113	45	72	79	51	51	44	29	23	22	11	13	24	5	4	13	2	0	3	transferase activity
	E.3.3 (1091(19%))	495	137	112	49	73	79	54	52	41	33	21	22	14	10	20	3	4	10	3	0	4	structural molecule activity
	E.2.1 (1075(18%))	533	93	109	47	76	77	47	42	49	30	13	3	20	14	24	6	4	3	5	1	5	DNA binding
	E.4.7 (1054(20%))	393	171	95	54	53	58	76	62	64	44	31	23	13	15	22	11	13	10	6	1	6	transcription regulator activity
	E.3.4 (1051(18%))	436	136	143	38	69	78	57	64	34	30	18	20	22	16	15	8	6	11	3	1	7	RNA binding
	E.4.5 (945(16%))	357	141	112	33	61	68	58	50	50	38	29	8	14	12	25	9	12	14	4	1	8	oxidoreductase activity
	E.4.4 (752(13%))	265	142	103	41	27	22	48	34	40	35	24	22	12	18	9	9	15	8	6	2	9	enzyme regulator activity
	E.1.3 (749(13%))	240	126	85	48	63	63	66	30	40	26	25	19	5	11	15	8	8	5	6	1	10	ligase activity
	B.1 (740(13%))	225	157	111	39	17	13	29	91	17	28	26	31	29	7	2	18	7	12	4	0	11	peptidase activity
	B.12 (712(12%))	235	134	116	33	22	12	29	74	17	27	15	28	29	10	1	17	9	12	8	0	12	helicase activity
	E.4.6 (695(12%))	281	102	93	31	19	19	44	39	23	26	16	21	10	13	18	10	9	9	5	0	13	lyase activity
	E.2.3 (693(12%))	298	88	73	29	45	56	45	22	33	18	19	19	11	6	20	3	5	2	3	0	14	nucleotidyltransferase activity
	E.2.2 (638(11%))	297	60	71	24	41	48	34	35	26	18	16	2	14	6	13	4	1	1	1	1	15	lipid binding
	A.3 (638(11%))	152	154	151	51	24	12	31	61	7	19	16	35	22	17	3	8	9	7	11	0	16	isomerase activity
	E.3.2 (636(11%))	301	90	74	26	29	31	35	27	16	17	17	19	6	2	9	2	2	4	4	0	17	translation regulator activity
	B.8 (491(8%))	112	140	75	44	19	11	13	47	10	26	13	32	19	7	2	16	6	9	3	1	18	phosphoprotein phosphatase activity
	E.1.2 (469(8%))	207	46	36	20	64	58	25	17	23	16	9	3	1	6	6	1	3	1	1	1	19	signal transducer activity
	B.15 (343(6%))	80	63	86	31	10	5	7	41	6	19	8	8	12	4	0	9	6	1	6	0	20	motor activity
	B.6 (326(6%))	72	58	91	21	15	3	6	43	5	13	4	9	13	4	1	13	4	1	7	0
	A.4 (310(5%))	41	119	46	56	9	7	23	15	5	16	13	35	4	13	2	4	11	0	2	0
	B.10 (260(4%))	65	47	41	21	9	4	19	34	4	17	2	11	12	4	0	9	2	0	1	0
	E.3 (253(4%))	99	43	29	16	14	12	15	11	7	9	3	17	3	0	5	1	0	3	0	0
	B.11 (251(4%))	58	59	34	30	10	3	9	31	7	19	9	5	3	4	1	9	6	7	1	0
	E.4.1 (194(3%))	94	30	16	7	7	11	13	5	5	8	6	4	0	0	5	4	2	2	2	0
	B.4 (190(3%))	52	29	51	22	9	4	5	17	1	9	3	3	4	2	0	8	2	1	4	0
	B.9 (156(3%))	48	37	15	18	5	1	0	14	4	6	6	4	10	2	0	9	2	0	1	0
	E.2.4 (125(2%))	60	11	5	1	22	22	8	9	1	2	5	2	3	0	2	0	0	0	0	0
	B.3 (104(2%))	25	24	13	17	7	1	3	19	1	4	1	2	3	1	0	2	0	0	0	0
	B.5 (89(2%))	16	20	13	11	7	1	9	10	1	6	3	4	1	0	0	4	2	0	0	0											Supplementary Table II (E). Summary of the comparison between S. cerevisiae sequences and those of organisms from different groups for domains, kingdoms or phyla, classified by molecular function from the GOSLIM ontology. Each row represents a group from a given domain of life. The group is identified in column 2. The numbers shown in parenthesis on that column indicate the number of S. cerevisia…
	A.1 (82(1%))	13	29	20	11	4	2	9	2	4	3	4	4	0	3	2	1	1	0	0	0
	E.2 (81(1%))	40	5	4	1	17	15	3	4	0	2	2	2	2	0	2	0	0	0	0	0
	B.14 (64(1%))	20	9	7	10	4	1	0	6	1	6	0	2	1	1	0	2	2	0	0	0
	E.4 (43(0.7%))	25	5	3	1	2	3	2	0	1	3	1	1	0	0	1	1	0	1	0	0
	B.2 (34(0.6%))	14	6	10	4	3	0	1	0	1	1	0	1	0	1	0	0	0	0	0	0
	B.16 (33(0.6%))	3	13	0	9	1	0	1	0	1	3	0	0	1	0	0	1	2	0	0	0
	A.2 (30(0.5%))	5	7	5	6	1	1	1	1	3	3	1	0	0	0	1	0	1	0	0	0
	A (18(0.3%))	4	5	1	4	1	1	1	0	2	2	0	0	0	0	1	0	0	0	0	0
	B.7 (8(0.1%))	2	4	0	0	1	0	0	1	0	1	0	0	0	0	0	0	0	0	0	0
	B.13 (1(0.01 %))	0	1	0	0	1	0	0	0	0	0	0	0	0	0	0	0	0	0	0	0
	E (0(0%))	0	0	0	0	0	0	0	0	0	0	0	0	0	0	0	0	0	0	0	0
	E.1 (0(0%))	0	0	0	0	0	0	0	0	0	0	0	0	0	0	0	0	0	0	0	0
	E.1.1 (0(0%))	0	0	0	0	0	0	0	0	0	0	0	0	0	0	0	0	0	0	0	0
	A & B (0(0%))	0	0	0	0	0	0	0	0	0	0	0	0	0	0	0	0	0	0	0	0
	B (0(0%))	0	0	0	0	0	0	0	0	0	0	0	0	0	0	0	0	0	0	0	0
E	EUKARYOTA																		A	ARCHEA			B	BACTERIA
E.1	FUNGI	E.2	ANIMAL			E.3	PLANTS			E.4	PROTISTS								A.1	Crenarchaeota			B.1	Acidobacteria			B.6	Deinococcus-Thermus						B.11	Hyperthermophilic bacteria
E.1.1	Ascomycetes	E.2.1	Echinoderms			E.3.1	Dicotyledons			E.4.1	Alveolates				E.4.5	Entamoeba			A.2	Euryarchaeota			B.2	Actinobacteria			B.7	Firmicutes						B.12	Planctomyces
E.1.2	Basidiomycetes	E.2.2	Insects			E.3.2	Green algae			E.4.2	Cellular slime molds				E.4.6	Euglenozoa			A.3	Korarchaeota			B.3	Bacteroides			B.8	Fusobacteria						B.13	Proteobacteria
E.1.3	Microsporidians	E.2.3	Nematodes			E.3.3	Monocotyledons			E.4.3	Choanoflagellates				E.4.7	Paraba salids			A.4	Nanoarchaeota			B.4	Chlamydia			B.9	Green nonsulfur bacteria						B.14	Spirochete
		E.2.4	Vertebrates			E.3.4	Red algae			E.4.4	Diplomonads												B.5	Cyanobacteria			B.10	Green sulfur bacteria						B.15	Synergistetes
																																		B.16	Tenericutes
Supplementary Table - II (F) S. cerevisiae ABSENT GENES ANALYSIS WITH MOLECULAR FUNCTION(S) OF GO.
MOLECULAR FUNCTION TERMS		1	2	3	4	5	6	7	8	9	10	11	12	13	14	15	16	17	18	19	20
S. cerevisiae genome size (5880)		2782 (47%)	764 (13%)	629 (11%)	346 (6%)	328 (6%)	319 (5%)	292 (5%)	269 (5%)	208 (4%)	166 (3%)	108 (2%)	83 (1%)	83 (1%)	73 (1%)	70 (1%)	56 (1%)	52 (1%)	47 (1%)	44 (1%)	16 (0.3%)
ABSENT GENES	E (0(0%))	0	0	0	0	0	0	0	0	0	0	0	0	0	0	0	0	0	0	0	0	1	NOT_ANNOTATED
	E.1 (10(0.2%))	8	0	0	2	0	0	0	0	0	0	0	0	0	0	0	0	0	0	0	0	2	hydrolase activity
	E.1.1 (10(0.2%))	8	0	0	2	0	0	0	0	0	0	0	0	0	0	0	0	0	0	0	0	3	transferase activity
	E.3 (142(2%))	106	4	2	8	11	9	1	1	4	1	0	1	0	0	1	0	0	0	3	0	4	structural molecule activity
	E.3.1 (282(5%))	212	11	4	19	15	14	3	1	6	1	1	1	0	0	1	0	1	0	6	0	5	DNA binding
	E.1.2 (1525(26%))	1167	50	37	63	75	83	27	3	43	10	2	5	1	5	7	0	7	0	9	3	6	transcription regulator activity
	E.4 (1978(34%))	1422	63	78	95	126	138	26	18	58	12	2	3	4	8	13	0	7	1	15	2	7	RNA binding
	E.2 (2028(34%))	1426	97	93	88	118	129	25	30	59	13	6	4	14	4	13	4	7	4	15	3	8	oxidoreductase activity
	E.2.4 (2185(37%))	1507	115	110	96	125	139	26	40	68	15	6	4	18	5	13	5	8	5	15	3	9	enzyme regulator activity
	E.2.2 (2371(40%))	1598	129	140	109	135	140	33	49	68	15	10	7	22	11	17	6	10	5	16	3	10	ligase activity
	E.3.2 (2519(43%))	1671	137	119	112	187	197	39	35	103	18	12	4	8	13	27	2	10	3	17	4	11	peptidase activity
	E.3.3 (2527(43%))	1679	152	133	120	164	174	40	38	92	19	17	3	9	16	27	3	8	3	18	5	12	helicase activity
	E.2.3 (2540(43%))	1683	162	149	119	146	156	35	50	80	22	15	5	21	15	17	7	9	8	18	4	13	lyase activity
	E.3.4 (2554(43%))	1643	191	145	101	154	161	52	53	96	24	29	5	13	16	39	3	8	7	15	9	14	nucleotidyltransferase activity
	E.2.1 (2582(44%))	1691	167	156	126	141	155	45	49	81	26	16	20	21	10	18	5	10	5	16	3	15	lipid binding
	E.4.2 (2603(44%))	1728	148	154	126	159	169	45	48	76	22	11	8	18	12	23	7	10	2	17	4	16	isomerase activity
	A & B (2642(45%))	1673	132	118	116	206	220	75	20	127	58	21	2	2	18	39	3	11	7	17	10	17	translation regulator activity
	E.4.1 (2740(47%))	1789	163	177	120	170	197	43	50	94	24	12	5	14	16	21	6	10	9	16	3	18	phosphoprotein phosphatase activity
	E.4.3 (2755(47%))	1807	167	164	132	154	184	49	54	91	28	11	5	21	19	19	2	12	6	17	2	19	signal transducer activity
	B (2881(49%))	1737	152	139	186	220	240	104	20	139	58	23	3	3	34	45	3	17	7	17	10	20	motor activity
	E.4.6 (3157(54%))	1938	226	216	148	225	261	63	62	113	35	28	5	28	23	32	8	10	9	21	4
	B.13 (3256(55 %))	1925	202	176	214	236	256	127	27	149	67	40	5	3	39	50	4	21	12	18	13
	E.4.7 (3616(62%))	2153	254	303	153	215	238	71	161	106	60	31	5	50	27	38	14	18	9	17	8
	A (3672(62%))	2179	266	242	178	251	264	108	70	160	76	46	9	11	30	56	8	19	24	18	14
	E.4.5 (3678(63%))	2178	277	309	161	196	212	67	181	112	64	38	22	48	30	30	14	14	10	21	4
	B.7 (3692(63%))	2119	272	226	236	262	284	139	47	167	71	58	7	6	46	60	5	24	22	23	11
	A.2 (3807(65%))	2227	286	256	194	261	278	112	79	164	76	51	13	12	32	59	8	20	25	18	14
	B.2 (3889(66%))	2209	300	258	237	276	285	171	58	175	69	46	7	10	49	59	5	29	31	23	16
	B.5 (3940(67%))	2257	316	267	245	271	288	144	52	171	75	62	8	12	48	60	12	24	23	18	15
	B.3 (4076(69%))	2309	344	296	252	275	285	155	59	174	77	63	9	9	53	63	9	28	29	22	15
	E.1.3 (4097(70%))	2379	328	354	176	188	202	86	197	142	74	47	9	65	30	49	24	24	24	19	4											Supplementary Table I (F). Summary of the comparison between S. cerevisiae sequences and those of organisms from different groups for domains, kingdoms or phyla, classified by molecular function from the GOSLIM ontology. Each row represents a group from a given domain of life. The group is identified in column 2. The numbers shown in parenthesis on that column indicate the number of S. cerevisiae…
	B.9 (4178(71%))	2363	348	302	254	277	292	163	70	176	78	69	14	14	51	65	14	29	30	20	16
	E.4.4 (4195(71%))	2367	345	349	177	251	284	105	203	138	78	54	9	59	32	58	20	19	12	22	8
	A.1 (4209(72%))	2382	354	321	193	271	284	145	98	184	89	55	14	19	35	63	29	23	29	24	14
	B.14 (4363(74%))	2454	414	316	250	276	291	158	74	182	82	70	26	15	51	63	12	30	42	28	16
	B.10 (4393(75%))	2440	404	365	254	279	295	152	86	176	80	77	13	20	53	66	17	27	33	28	16
	B.6 (4408(75%))	2441	406	337	257	281	299	174	88	182	85	71	27	16	58	66	11	31	33	25	16
	B.1 (4413(75%))	2426	424	350	268	287	297	161	86	182	87	61	18	18	57	67	13	31	35	25	16
	B.12 (4517(77%))	2465	459	357	276	283	298	166	102	180	82	78	16	19	54	68	20	29	35	25	16
	B.15 (4677(80%))	2529	477	360	261	286	304	188	133	185	89	75	39	24	56	68	19	32	43	28	16
	B.11 (4685(80%))	2519	433	444	259	284	302	180	125	185	95	74	17	26	61	66	28	31	34	37	15
	B.4 (4712(80%))	2545	471	404	264	286	303	166	135	186	89	67	22	45	60	67	17	31	40	28	15
	B.16 (4727(80%))	2562	438	397	251	291	307	183	127	189	105	80	29	43	58	64	22	34	39	28	15
	A.3 (4822(82%))	2583	487	426	221	285	304	157	158	199	113	73	38	42	47	67	44	28	32	33	16
	B.8 (4951(84%))	2618	478	478	267	291	305	188	178	192	96	82	21	37	60	68	24	33	36	41	15
	A.4 (5350(91%))	2720	578	566	224	304	310	170	249	201	126	78	43	76	51	67	51	29	47	42	16
E	EUKARYOTA																		A	ARCHEA			B	BACTERIA
E.1	FUNGI	E.2	ANIMAL			E.3	PLANTS			E.4	PROTISTS								A.1	Crenarchaeota			B.1	Acidobacteria			B.6	Deinococcus-Thermus						B.11	Hyperthermophilic bacteria
E.1.1	Ascomycetes	E.2.1	Echinoderms			E.3.1	Dicotyledons			E.4.1	Alveolates				E.4.5	Entamoeba			A.2	Euryarchaeota			B.2	Actinobacteria			B.7	Firmicutes						B.12	Planctomyces
E.1.2	Basidiomycetes	E.2.2	Insects			E.3.2	Green algae			E.4.2	Cellular slime molds				E.4.6	Euglenozoa			A.3	Korarchaeota			B.3	Bacteroides			B.8	Fusobacteria						B.13	Proteobacteria
E.1.3	Microsporidians	E.2.3	Nematodes			E.3.3	Monocotyledons			E.4.3	Choanoflagellates				E.4.7	Paraba salids			A.4	Nanoarchaeota			B.4	Chlamydia			B.9	Green nonsulfur bacteria						B.14	Spirochete
		E.2.4	Vertebrates			E.3.4	Red algae			E.4.4	Diplomonads												B.5	Cyanobacteria			B.10	Green sulfur bacteria						B.15	Synergistetes
																																		B.16	Tenericutes
Supplementary Table - II (G) S. cerevisiae ORTHOLOGY ANALYSIS WITH CELLULAR COMPONENT(S) OF GO.
CELLULAR COMPONENT TERMS		1	2	3	4	5	6	7	8	9	10	11	12	13	14	15	16	17	18	19	20	21
S. cerevisiae genome size (5880)		3108 (53%)	1864 (32%)	1098 (19%)	1049 (18%)	948 (16%)	363 (6%)	353 (6%)	321 (6%)	318 (5%)	303 (5%)	301 (5%)	207 (4%)	204 (4%)	198 (3%)	191 (3%)	170 (3%)	114 (2%)	104 (2%)	98 (2%)	71 (1%)	20 (0.3%)
ORTHOLOGS	E.1.2 (2310(39%))	1339	673	490	224	408	135	192	105	110	141	110	103	92	114	91	90	56	56	21	28	2
	E.3.1 (2269(39%))	1342	715	505	198	355	131	208	110	122	131	122	76	70	108	83	56	32	48	9	24	4	1	cytoplasm	cytoplasm	cytoplasm	cytoplasm
	E.3.3 (2244(38%))	1311	692	486	229	340	127	205	107	117	124	125	77	72	107	81	59	35	47	13	24	6	2	nucleus	nucleus	nucleus	nucleus
	E.2.1 (2204(38%))	1322	736	470	155	363	134	190	121	122	135	130	85	82	97	80	67	44	47	10	26	3	3	mitochondrion	mitochondrion	mitochondrion	mitochondrion
	E.4.2 (2174(37%))	1300	700	482	162	357	135	195	114	120	129	121	78	78	101	76	65	37	45	7	26	1	4	NOT_ANNOTATED	NOT_ANNOTATED	NOT_ANNOTATED	NOT_ANNOTATED
	E.1.1 (2107(36%))	1218	646	456	185	372	145	137	104	113	132	107	84	89	101	94	83	54	51	22	28	5	5	membrane	membrane	membrane	membrane
	E.4.3 (2007(34%))	1216	627	448	150	298	117	187	103	99	127	125	60	86	86	77	66	46	47	8	26	1	6	endoplasmic reticulum	endoplasmic reticulum	endoplasmic reticulum	endoplasmic reticulum
	E.3.4 (1766(30%))	1090	553	432	118	251	97	201	96	83	121	99	46	53	85	57	42	18	36	5	26	1	7	ribosome	ribosome	ribosome	ribosome
	E.2.2 (1728(29%))	1075	562	378	106	267	103	162	101	95	100	97	57	79	77	60	58	42	35	5	25	3	8	chromosome	chromosome	chromosome	chromosome
	E.3.2 (1644(30%))	1004	522	373	130	227	78	181	89	82	102	107	50	57	79	55	45	23	39	5	22	0	9	endomembrane system	endomembrane system	endomembrane system	endomembrane system
	E.2.3 (1592(27%))	960	505	363	104	263	91	171	94	97	95	94	61	75	79	69	58	38	41	10	23	2	10	mitochondrial envelope	mitochondrial envelope	mitochondrial envelope	mitochondrial envelope
	E.3 (1371(23%))	859	427	318	90	187	58	175	75	66	84	88	39	45	71	48	38	15	33	5	21	0	11	nucleolus	nucleolus	nucleolus	nucleolus
	E.4.5 (1300(22%))	776	458	211	84	173	63	172	81	74	36	98	49	68	73	49	53	32	32	5	21	1	12	vacuole	vacuole	vacuole	vacuole
	E.4.6 (1281(22%))	798	386	284	79	194	74	156	72	68	69	88	50	54	72	45	43	21	32	5	23	1	13	cytoskeleton	cytoskeleton	cytoskeleton	cytoskeleton
	E.4.7 (1257(21%))	743	436	212	93	161	61	148	77	67	38	90	42	56	72	48	41	21	27	5	26	2	14	membrane fraction	membrane fraction	membrane fraction	membrane fraction
	E.1.3 (1015(17%))	575	391	164	67	112	50	122	76	46	29	72	25	51	56	43	42	23	23	7	20	1	15	Golgi apparatus	Golgi apparatus	Golgi apparatus	Golgi apparatus
	E.4.4 (959(16%))	590	326	158	67	110	41	137	66	48	29	84	33	48	52	31	41	17	19	5	24	0	16	cellular bud	cellular bud	cellular bud	cellular bud
	E.4.1 (839(14%))	503	289	148	56	102	29	121	61	41	35	62	28	41	44	35	34	14	23	5	19	0	17	cell cortex	cell cortex	cell cortex	cell cortex
	E.1 (781(13%))	430	292	126	59	92	41	77	57	33	27	55	22	45	46	36	40	18	15	7	18	0	18	cytoplasmic membrane-bounded vesicle	cytoplasmic membrane-bounded vesicle	cytoplasmic membrane-bounded vesicle	cytoplasmic membrane-bounded vesicle
	B.1 (708(12%))	403	167	220	94	74	26	48	19	18	31	33	22	15	38	5	20	8	2	7	5	1	19	cell wall	cell wall	cell wall	cell wall
	B.12 (632(11%))	373	148	208	82	66	19	45	16	15	30	24	18	13	31	4	19	6	1	5	5	1	20	microtubule organizing center	microtubule organizing center	microtubule organizing center	microtubule organizing center
	E.4 (591(10%))	352	192	95	43	72	18	92	47	29	24	54	18	32	37	26	30	9	17	5	16	0	21	extracellular region	extracellular region	extracellular region	extracellular region
	E.2.4 (573(10%))	334	183	124	51	94	27	41	31	28	39	27	22	33	42	22	34	11	10	2	17	1
	E.2 (480(8%))	278	162	95	42	74	22	30	27	26	30	25	16	28	33	22	32	10	10	0	14	1
	B.8 (419(7%))	265	91	154	35	52	15	40	9	12	24	21	14	0	29	3	1	1	1	5	0	0
	A.3 (401(7%))	268	83	100	32	45	12	77	24	10	19	19	7	3	19	7	3	1	4	3	2	0
	B.6 (401(7%))	259	59	159	41	47	12	38	2	10	22	14	11	2	26	2	6	2	1	6	0	0
	B.10 (341(6%))	227	62	133	29	41	15	34	1	11	23	15	8	1	29	1	1	1	0	5	0	0
	B.15 (319(5%))	206	64	124	33	42	8	31	5	5	20	4	10	3	27	2	6	2	1	5	1	0
	B.9 (279(5%))	183	48	103	27	36	11	32	3	9	17	11	9	0	19	1	1	1	1	5	0	0
	B.11 (275(5%))	181	49	113	29	35	8	39	2	6	17	4	11	0	21	2	0	1	1	5	0	0										Supplementary Table II (G). Summary of the comparison between S. cerevisiae sequences and those of organisms from different group for domains, kingdoms or phyla, classified by cellular localization from the GOSLIM ontology. Each row represents a group from a given domain of life. The group is identified in column 2. The numbers shown in parenthesis on that column indicate the number of S. cerevis…
	E (263(5%))	135	88	42	32	38	9	12	15	11	18	19	7	19	20	15	23	6	8	0	11	0
	B.5 (263(5%))	179	39	111	23	36	8	19	2	5	21	2	8	0	21	1	0	1	1	5	0	0
	B.3 (236(4%))	163	46	87	11	29	8	32	3	7	14	15	8	1	21	1	1	1	0	5	0	0
	B.4 (233(4%))	156	50	115	12	31	7	32	5	7	19	4	9	0	19	3	1	1	1	5	0	0
	B.4 (201(3%))	137	49	43	7	18	5	66	13	2	9	15	3	0	4	0	0	1	0	0	0	0
	A.1 (164(3%))	119	38	31	9	17	5	45	13	2	8	9	3	0	6	0	0	1	0	0	0	0
	A.2 (148(3%))	111	30	24	9	16	5	41	10	2	7	7	4	0	6	0	0	1	0	0	0	0
	B.2 (146(3%))	103	16	61	14	25	7	19	0	4	12	1	5	0	16	1	1	1	1	5	0	0
	B.14 (138(2%))	93	24	72	7	20	7	25	2	3	11	1	4	0	16	0	0	1	0	5	0	0
	A (103(2%))	78	24	15	4	12	4	38	9	2	5	6	2	0	4	0	0	1	0	0	0	0
	B.7 (96(2%))	63	14	40	8	22	6	12	0	4	11	1	3	0	8	1	0	1	1	2	0	0
	B.13 (11(0.2 %))	7	0	7	0	4	0	3	0	0	3	0	0	0	0	0	0	0	0	0	0	0
	A & B (0(0%))	0	0	0	0	0	0	0	0	0	0	0	0	0	0	0	0	0	0	0	0	0
	B (0(0%))	0	0	0	0	0	0	0	0	0	0	0	0	0	0	0	0	0	0	0	0	0
	B.16 (0(0%))	0	0	0	0	0	0	0	0	0	0	0	0	0	0	0	0	0	0	0	0	0
E	EUKARYOTA																		A	ARCHEA			B	BACTERIA
E.1	FUNGI	E.2	ANIMAL			E.3	PLANTS			E.4	PROTISTS								A.1	Crenarchaeota			B.1	Acidobacteria			B.6	Deinococcus-Thermus						B.11	Hyperthermophilic bacteria
E.1.1	Ascomycetes	E.2.1	Echinoderms			E.3.1	Dicotyledons			E.4.1	Alveolates				E.4.5	Entamoeba			A.2	Euryarchaeota			B.2	Actinobacteria			B.7	Firmicutes						B.12	Planctomyces
E.1.2	Basidiomycetes	E.2.2	Insects			E.3.2	Green algae			E.4.2	Cellular slime molds				E.4.6	Euglenozoa			A.3	Korarchaeota			B.3	Bacteroides			B.8	Fusobacteria						B.13	Proteobacteria
E.1.3	Microsporidians	E.2.3	Nematodes			E.3.3	Monocotyledons			E.4.3	Choanoflagellates				E.4.7	Paraba salids			A.4	Nanoarchaeota			B.4	Chlamydia			B.9	Green nonsulfur bacteria						B.14	Spirochete
		E.2.4	Vertebrates			E.3.4	Red algae			E.4.4	Diplomonads												B.5	Cyanobacteria			B.10	Green sulfur bacteria						B.15	Synergistetes
																																		B.16	Tenericutes
Supplementary Table - II (H) S. cerevisiae HOMOLOGY ANALYSIS WITH CELLULAR COMPONENT(S) OF GO.
CELLULAR COMPONENT TERMS		1	2	3	4	5	6	7	8	9	10	11	12	13	14	15	16	17	18	19	20	21
S. cerevisiae genome size (5880)		3108 (53%)	1864 (32%)	1098 (19%)	1049 (18%)	948 (16%)	363 (6%)	353 (6%)	321 (6%)	318 (5%)	303 (5%)	301 (5%)	207 (4%)	204 (4%)	198 (3%)	191 (3%)	170 (3%)	114 (2%)	104 (2%)	98 (2%)	71 (1%)	20 (0.3%)
HOMOLOGS	E.4.3 (1162(20%))	582	411	193	158	207	70	41	74	69	54	40	56	37	46	48	37	31	20	10	11	2	1	cytoplasm	cytoplasm	cytoplasm	cytoplasm
	E.4.2 (1156(20%))	571	393	199	171	202	82	46	56	75	61	41	51	35	26	45	38	32	21	6	9	3	2	nucleus	nucleus	nucleus	nucleus
	E.3.1 (1147(20%))	548	374	188	207	200	79	45	65	60	57	48	55	31	26	40	27	28	19	7	9	5	3	mitochondrion	mitochondrion	mitochondrion	mitochondrion
	E.3.3 (1091(19%))	541	371	183	160	198	82	45	64	66	55	37	49	31	22	38	22	26	16	6	10	2	4	NOT_ANNOTATED	NOT_ANNOTATED	NOT_ANNOTATED	NOT_ANNOTATED
	E.2.1 (1075(18%))	503	351	182	194	179	72	41	57	67	48	38	45	40	31	39	33	30	24	4	12	2	5	membrane	membrane	membrane	membrane
	E.4.7 (1054(20%))	558	391	187	121	191	63	52	62	72	54	46	44	37	31	44	34	22	31	5	11	0	6	endoplasmic reticulum	endoplasmic reticulum	endoplasmic reticulum	endoplasmic reticulum
	E.3.4 (1051(18%))	535	390	200	135	187	67	42	55	64	58	48	42	26	27	47	27	20	25	0	6	0	7	ribosome	ribosome	ribosome	ribosome
	E.4.5 (945(16%))	508	358	164	102	169	69	30	54	62	46	45	36	31	19	42	36	26	27	4	8	1	8	chromosome	chromosome	chromosome	chromosome
	E.4.4 (752(13%))	409	283	144	73	135	44	41	45	55	28	42	32	26	31	29	15	16	19	0	12	0	9	endomembrane system	endomembrane system	endomembrane system	endomembrane system
	E.1.3 (749(13%))	348	308	126	71	126	54	47	53	47	24	49	40	23	27	23	25	16	13	2	9	0	10	mitochondrial envelope	mitochondrial envelope	mitochondrial envelope	mitochondrial envelope
	B.1 (740(13%))	409	207	180	105	118	49	44	27	28	43	20	33	7	25	13	8	3	7	2	2	2	11	nucleolus	nucleolus	nucleolus	nucleolus
	B.12 (712(12%))	370	225	174	86	99	35	36	33	22	32	32	22	12	36	12	9	7	6	0	4	1	12	vacuole	vacuole	vacuole	vacuole
	E.4.6 (695(12%))	375	237	140	85	127	47	32	37	38	35	32	33	22	23	30	16	14	14	1	7	0	13	cytoskeleton	cytoskeleton	cytoskeleton	cytoskeleton
	E.2.3 (693(12%))	334	246	115	96	133	48	23	40	39	33	23	37	20	21	20	24	21	16	2	3	0	14	membrane fraction	membrane fraction	membrane fraction	membrane fraction
	E.2.2 (638(11%))	314	211	97	92	124	51	17	31	38	28	20	36	25	19	20	21	20	13	2	5	0	15	Golgi apparatus	Golgi apparatus	Golgi apparatus	Golgi apparatus
	A.3 (638(11%))	355	203	136	79	79	25	64	27	17	28	40	25	18	28	10	21	7	6	0	6	0	16	cellular bud	cellular bud	cellular bud	cellular bud
	E.3.2 (636(11%))	283	195	103	139	100	40	25	31	32	30	20	23	12	24	32	8	9	12	0	4	0	17	cell cortex	cell cortex	cell cortex	cell cortex
	B.8 (491(8%))	284	137	129	63	63	31	52	24	13	26	11	17	3	13	8	3	0	2	1	2	0	18	cytoplasmic membrane-bounded vesicle	cytoplasmic membrane-bounded vesicle	cytoplasmic membrane-bounded vesicle	cytoplasmic membrane-bounded vesicle
	E.1.2 (469(8%))	202	182	81	70	83	27	17	34	31	24	18	8	17	7	15	15	17	10	7	6	1	19	cell wall	cell wall	cell wall	cell wall
	B.15 (343(6%))	208	94	74	36	34	15	39	17	6	10	12	9	8	8	5	12	4	2	1	3	0	20	microtubule organizing center	microtubule organizing center	microtubule organizing center	microtubule organizing center
	B.6 (326(6%))	194	91	81	33	31	14	26	17	6	6	9	10	7	10	3	12	3	2	0	3	0	21	extracellular region	extracellular region	extracellular region	extracellular region
	A.4 (310(5%))	175	102	75	14	35	15	71	25	9	12	26	7	3	7	1	5	0	0	1	2	0
	B.10 (260(4%))	149	78	72	29	40	16	21	12	9	16	16	6	2	9	4	1	1	2	0	0	0
	E.3 (253(4%))	125	87	45	36	40	14	14	13	11	11	7	9	8	6	12	6	6	6	0	3	0
	B.11 (251(4%))	156	58	69	26	30	10	35	12	5	13	9	5	3	12	1	2	0	1	0	1	0
	E.4.1 (194(3%))	98	69	41	22	40	12	6	15	8	19	11	6	6	5	4	8	4	3	1	1	0
	B.4 (190(3%))	111	46	54	16	17	10	25	8	3	8	6	3	6	11	1	5	3	0	0	3	0
	B.9 (156(3%))	103	30	51	13	28	10	20	7	1	10	3	6	1	5	0	2	0	0	0	0	0
	E.2.4 (125(2%))	54	47	18	24	20	4	1	9	2	4	1	5	3	2	1	3	4	0	3	0	0
	B.3 (104(2%))	60	32	30	8	9	7	20	7	2	1	4	1	0	1	0	0	0	0	0	0	0
	B.5 (89(2%))	55	23	27	3	11	6	13	8	2	7	5	0	0	0	0	0	0	0	0	0	0										Supplementary Table II (H). Summary of the comparison between S. cerevisiae sequences and those of organisms from a group for domains, kingdoms or phyla, classified by cellular localization from the GOSLIM ontology. Each row represents a group from a given domain of life. The group is identified in column 2. The numbers shown in parenthesis on that column indicate the number of S. cerevisiae prot…
	A.1 (82(1%))	43	28	23	8	8	4	12	6	3	3	6	2	0	0	0	0	0	0	0	0	0
	E.2 (81(1%))	32	30	15	16	17	4	1	8	2	4	1	2	3	1	0	2	4	0	1	0	0
	B.14 (64(1%))	37	17	19	3	4	2	12	5	0	1	6	0	0	1	0	0	0	0	0	0	0
	E.4 (43(0.7%))	20	13	6	8	8	4	1	3	2	1	3	2	1	0	2	3	1	2	0	0	0
	B.2 (34(0.6%))	19	10	4	4	2	2	4	3	0	0	3	1	1	2	0	1	0	0	0	1	0
	B.16 (33(0.6%))	21	3	14	1	5	0	10	1	0	2	2	0	0	1	0	0	0	0	0	0	0
	A.2 (30(0.5%))	16	5	10	2	5	3	6	3	2	0	1	1	0	0	0	0	0	0	0	0	0
	A (18(0.3%))	10	5	7	0	4	1	4	3	1	0	0	1	0	0	0	0	0	0	0	0	0
	B.7 (8(0.1%))	6	1	3	0	3	1	1	1	1	0	0	0	0	0	0	0	0	0	0	0	0
	B.13 (1(0.01 %))	0	0	0	0	0	0	0	1	0	0	0	0	0	0	0	0	0	0	0	0	0
	E (0(0%))	0	0	0	0	0	0	0	0	0	0	0	0	0	0	0	0	0	0	0	0	0
	E.1 (0(0%))	0	0	0	0	0	0	0	0	0	0	0	0	0	0	0	0	0	0	0	0	0
	E.1.1 (0(0%))	0	0	0	0	0	0	0	0	0	0	0	0	0	0	0	0	0	0	0	0	0
	A & B (0(0%))	0	0	0	0	0	0	0	0	0	0	0	0	0	0	0	0	0	0	0	0	0
	B (0(0%))	0	0	0	0	0	0	0	0	0	0	0	0	0	0	0	0	0	0	0	0	0
E	EUKARYOTA																		A	ARCHEA			B	BACTERIA
E.1	FUNGI	E.2	ANIMAL			E.3	PLANTS			E.4	PROTISTS								A.1	Crenarchaeota			B.1	Acidobacteria			B.6	Deinococcus-Thermus						B.11	Hyperthermophilic bacteria
E.1.1	Ascomycetes	E.2.1	Echinoderms			E.3.1	Dicotyledons			E.4.1	Alveolates				E.4.5	Entamoeba			A.2	Euryarchaeota			B.2	Actinobacteria			B.7	Firmicutes						B.12	Planctomyces
E.1.2	Basidiomycetes	E.2.2	Insects			E.3.2	Green algae			E.4.2	Cellular slime molds				E.4.6	Euglenozoa			A.3	Korarchaeota			B.3	Bacteroides			B.8	Fusobacteria						B.13	Proteobacteria
E.1.3	Microsporidians	E.2.3	Nematodes			E.3.3	Monocotyledons			E.4.3	Choanoflagellates				E.4.7	Paraba salids			A.4	Nanoarchaeota			B.4	Chlamydia			B.9	Green nonsulfur bacteria						B.14	Spirochete
		E.2.4	Vertebrates			E.3.4	Red algae			E.4.4	Diplomonads												B.5	Cyanobacteria			B.10	Green sulfur bacteria						B.15	Synergistetes
																																		B.16	Tenericutes
Supplementary Table - II (I) S. cerevisiae ABSENT GENES ANALYSIS WITH CELLULAR COMPONENT(S) OF GO.
CELLULAR COMPONENT TERMS		1	2	3	4	5	6	7	8	9	10	11	12	13	14	15	16	17	18	19	20	21
S. cerevisiae genome size (5880)		3108 (53%)	1864 (32%)	1098 (19%)	1049 (18%)	948 (16%)	363 (6%)	353 (6%)	321 (6%)	318 (5%)	303 (5%)	301 (5%)	207 (4%)	204 (4%)	198 (3%)	191 (3%)	170 (3%)	114 (2%)	104 (2%)	98 (2%)	71 (1%)	20 (0.3%)
ABSENT GENES	E (0(0%))	0	0	0	0	0	0	0	0	0	0	0	0	0	0	0	0	0	0	0	0	0	1	cytoplasm	cytoplasm	cytoplasm	cytoplasm
	E.1 (10(0.2%))	3	1	0	6	0	1	2	0	0	0	0	0	0	1	0	0	0	0	1	0	0	2	nucleus	nucleus	nucleus	nucleus
	E.1.1 (10(0.2%))	3	1	0	6	0	1	2	0	0	0	0	0	0	1	0	0	0	0	1	0	0	3	mitochondrion	mitochondrion	mitochondrion	mitochondrion
	E.3 (142(2%))	44	28	14	57	28	12	4	6	7	9	2	4	7	3	2	4	3	1	9	2	0	4	NOT_ANNOTATED	NOT_ANNOTATED	NOT_ANNOTATED	NOT_ANNOTATED
	E.3.1 (282(5%))	74	52	24	115	37	20	11	8	12	9	8	7	10	5	2	9	4	1	32	3	3	5	membrane	membrane	membrane	membrane
	E.1.2 (1525(26%))	488	416	170	512	181	79	47	107	71	47	39	37	53	34	31	35	17	16	61	27	10	6	endoplasmic reticulum	endoplasmic reticulum	endoplasmic reticulum	endoplasmic reticulum
	E.4 (1978(34%))	681	545	274	586	303	107	70	123	97	85	44	50	72	57	46	58	35	23	73	31	13	7	ribosome	ribosome	ribosome	ribosome
	E.2 (2028(34%))	698	518	283	623	303	110	67	110	90	86	36	56	68	57	53	52	30	23	77	29	12	8	chromosome	chromosome	chromosome	chromosome
	E.2.4 (2185(37%))	779	566	315	655	329	118	75	117	102	92	39	64	72	62	56	55	31	25	78	31	13	9	endomembrane system	endomembrane system	endomembrane system	endomembrane system
	E.2.2 (2371(40%))	868	625	357	676	353	133	86	131	104	107	56	70	80	67	63	65	35	26	82	35	15	10	mitochondrial envelope	mitochondrial envelope	mitochondrial envelope	mitochondrial envelope
	E.3.2 (2519(43%))	963	719	365	654	393	152	87	152	140	117	59	80	103	64	66	90	58	38	82	36	14	11	nucleolus	nucleolus	nucleolus	nucleolus
	E.3.3 (2527(43%))	962	712	387	661	404	153	86	150	134	124	62	81	101	69	72	89	53	41	79	37	12	12	vacuole	vacuole	vacuole	vacuole
	E.2.3 (2540(43%))	964	681	393	693	393	152	96	143	121	123	65	75	82	72	68	64	35	31	85	37	16	13	cytoskeleton	cytoskeleton	cytoskeleton	cytoskeleton
	E.3.4 (2554(43%))	1027	714	371	644	437	167	71	154	146	112	62	100	107	73	79	79	65	37	60	34	13	14	membrane fraction	membrane fraction	membrane fraction	membrane fraction
	E.2.1 (2582(44%))	989	688	404	700	400	156	105	143	128	120	56	77	82	70	72	70	40	33	84	33	15	15	Golgi apparatus	Golgi apparatus	Golgi apparatus	Golgi apparatus
	E.4.2 (2603(44%))	977	702	390	724	396	148	96	156	123	118	63	81	93	72	73	75	48	39	85	36	16	16	cellular bud	cellular bud	cellular bud	cellular bud
	A & B (2642(45%))	1084	888	359	562	464	175	91	193	181	141	96	76	128	65	95	91	75	59	59	45	11	17	cell cortex	cell cortex	cell cortex	cell cortex
	E.4.1 (2740(47%))	1051	764	418	701	454	175	92	156	144	126	63	87	92	71	88	80	50	43	83	36	16	18	cytoplasmic membrane-bounded vesicle	cytoplasmic membrane-bounded vesicle	cytoplasmic membrane-bounded vesicle	cytoplasmic membrane-bounded vesicle
	E.4.3 (2755(47%))	1052	755	424	748	449	181	109	149	154	126	60	93	85	68	70	72	41	39	80	35	17	19	cell wall	cell wall	cell wall	cell wall
	B (2881(49%))	1230	988	376	577	480	180	168	207	190	144	123	81	131	71	98	95	77	63	59	45	11	20	microtubule organizing center	microtubule organizing center	microtubule organizing center	microtubule organizing center
	E.4.6 (3157(54%))	1238	931	490	782	491	182	121	179	160	155	80	102	111	79	89	99	66	42	91	38	18	21	extracellular region	extracellular region	extracellular region	extracellular region
	B.13 (3256(55 %))	1417	1105	431	636	546	205	195	227	213	163	135	103	148	88	115	110	85	69	66	53	12
	E.4.7 (3616(62%))	1542	973	666	845	605	242	135	184	182	213	92	124	113	95	102	97	71	48	88	36	18
	A (3672(62%))	1579	1147	566	763	651	249	139	230	231	213	123	121	166	106	150	126	97	77	84	56	17
	E.4.5 (3678(63%))	1571	978	691	866	612	234	137	190	183	222	83	128	108	107	102	85	58	46	89	43	18
	B.7 (3692(63%))	1632	1232	522	705	622	240	212	250	237	198	156	118	156	110	146	123	90	77	74	55	16
	A.2 (3807(65%))	1645	1187	589	786	677	260	151	236	243	218	124	123	173	111	154	133	99	83	85	60	18
	B.2 (3889(66%))	1733	1284	552	751	659	250	218	257	251	203	163	129	169	111	155	127	96	79	76	60	15
	B.5 (3940(67%))	1730	1253	562	784	680	257	221	253	244	200	156	135	166	106	152	125	96	88	87	58	17
	B.3 (4076(69%))	1826	1315	593	785	702	268	227	259	262	215	163	137	175	117	160	130	99	91	81	63	17
	E.1.3 (4097(70%))	1891	1076	766	911	704	258	167	192	224	250	103	142	130	115	125	103	75	68	89	42	19										Supplementary Table II (I). Summary of the comparison between S. cerevisiae sequences and those of organisms from different group for domains, kingdoms or phyla, classified by cellular localization from the GOSLIM ontology. Each row represents a group from a given domain of life. The group is identified in column 2. The numbers shown in parenthesis on that column indicate the number of S. cerevis…
	B.9 (4178(71%))	1857	1324	599	833	726	281	228	259	267	214	162	153	180	119	160	136	104	87	83	63	17
	E.4.4 (4195(71%))	1841	1182	766	913	704	279	159	214	215	249	100	143	134	118	131	118	84	66	93	36	20
	A.1 (4209(72%))	1876	1330	683	823	736	291	161	256	265	239	156	151	176	134	163	134	102	87	93	59	18
	B.14 (4363(74%))	1937	1385	619	866	750	279	229	269	273	221	176	161	179	136	171	139	102	94	91	61	19
	B.10 (4393(75%))	1975	1363	637	877	752	288	229	263	267	224	165	152	186	136	166	146	106	92	90	65	19
	B.6 (4408(75%))	1974	1388	649	866	760	302	235	269	276	231	171	156	182	133	169	142	104	90	87	64	19
	B.1 (4413(75%))	2002	1401	656	850	750	287	244	275	271	229	171	152	182	135	173	142	103	95	89	64	17
	B.12 (4517(77%))	2071	1402	674	881	777	308	255	272	280	241	168	167	179	131	175	142	101	97	93	62	18
	B.15 (4677(80%))	2114	1480	701	904	804	310	238	276	288	248	189	171	186	145	178	144	107	97	88	64	18
	B.11 (4685(80%))	2133	1480	716	895	806	314	236	276	279	251	178	169	195	140	171	163	110	95	87	69	18
	B.4 (4712(80%))	2157	1455	708	923	803	306	239	280	281	244	174	173	183	142	179	138	102	100	92	65	20
	B.16 (4727(80%))	2138	1483	721	919	807	306	235	276	280	246	184	168	180	145	174	137	98	97	84	64	18
	A.3 (4822(82%))	2191	1489	820	938	818	325	195	270	290	256	165	175	183	151	174	146	106	94	95	63	20
	B.8 (4951(84%))	2265	1547	773	951	827	316	244	288	292	253	192	176	201	156	180	166	113	101	92	69	20
	A.4 (5350(91%))	2502	1624	938	1028	889	342	199	283	306	282	183	197	201	187	190	165	113	104	97	69	20
E	EUKARYOTA																		A	ARCHEA			B	BACTERIA
E.1	FUNGI	E.2	ANIMAL			E.3	PLANTS			E.4	PROTISTS								A.1	Crenarchaeota			B.1	Acidobacteria			B.6	Deinococcus-Thermus						B.11	Hyperthermophilic bacteria
E.1.1	Ascomycetes	E.2.1	Echinoderms			E.3.1	Dicotyledons			E.4.1	Alveolates				E.4.5	Entamoeba			A.2	Euryarchaeota			B.2	Actinobacteria			B.7	Firmicutes						B.12	Planctomyces
E.1.2	Basidiomycetes	E.2.2	Insects			E.3.2	Green algae			E.4.2	Cellular slime molds				E.4.6	Euglenozoa			A.3	Korarchaeota			B.3	Bacteroides			B.8	Fusobacteria						B.13	Proteobacteria
E.1.3	Microsporidians	E.2.3	Nematodes			E.3.3	Monocotyledons			E.4.3	Choanoflagellates				E.4.7	Paraba salids			A.4	Nanoarchaeota			B.4	Chlamydia			B.9	Green nonsulfur bacteria						B.14	Spirochete
		E.2.4	Vertebrates			E.3.4	Red algae			E.4.4	Diplomonads												B.5	Cyanobacteria			B.10	Green sulfur bacteria						B.15	Synergistetes
																																		B.16	Tenericutes
