# Supplementary material for: Saccharomyces cerevisiae as a Model Organism: A Comparative Study
Source: PLoS One. 2011 Feb 2;6(2):e16015. doi: 10.1371/journal.pone.0016015 (PMC3032731; doi:10.1371/journal.pone.0016015)
Supplement: Table S3 — Summary of the comparison between S. cerevisiae sequences and those of organisms from different groups for domains, kingdoms or phyla, classified with the ifferent KEGG pathways. (XLS) [file pone.0016015.s008.xls]

## Sheet: Supplementary Table III PATHWS
	Supplementary Table III (A). S.cerevisiae ORTHOLOGY ANALYSIS WITH PATHWAYS OF KEGG
Frequency of S. cerevisiae genes found orthologs in phylogenetic groups	FUNGI::Basidiomycetes (2310 (39%))	PLANTS::Dicotyledons (2269 (39%))	PLANTS::Monocotyledons (2244 (38%))	ANIMAL::Echinoderms (2204 (38%))	PROTIST::Cellular slime molds (2174 (37%))	FUNGI::Ascomycetes (2107 (36%))	PROTIST::Choanoflagellates (2007 (34%))	PLANTS::Red algae (1766 (30%))	ANIMAL::Insects (1728 (29%))	PLANTS::Green algae (1644 (30%))	ANIMAL::Nematodes (1592 (27%))	PLANTS (1371 (23%))	PROTIST::Entamoeba (1300 (22%))	PROTIST::Euglenozoa (1281 (22%))	PROTIST::Paraba salids (1257 (21%))	FUNGI::Microsporidians (1015 (17%))	PROTIST::Diplomonads (959 (16%))	PROTIST::Alveolates (839 (14%))	FUNGI (781 (13%))	BACTERIA::Acidobacteria (708 (12%))	BACTERIA::Planctomyces (632 (11%))	PROTIST (591 (10%))	ANIMAL::Vertebrates (573 (10%))	ANIMAL (480 (8%))	BACTERIA::Fusobacteria (419 (7%))	ARCHEA::Korarchaeota (401 (7%))	BACTERIA::Deinococcus-Thermus (401 (7%))	BACTERIA::Green sulfur bacteria (341 (6%))	BACTERIA::Synergistetes (319 (5%))	BACTERIA::Green nonsulfur bacteria (279 (5%))	BACTERIA::Hyperthermophilic bacteria (275 (5%))	EUKARYOTES (263 (5%))	BACTERIA::Cyanobacteria (263 (5%))	BACTERIA::Bacteroides (236 (4%))	BACTERIA::Chlamydia (233 (4%))	ARCHEA::Nanoarchaeota (201 (3%))	ARCHEA::Crenarchaeota (164 (3%))	ARCHEA::Euryarchaeota (148 (3%))	BACTERIA::Actinobacteria (146 (3%))	BACTERIA::Spirochete (138 (2%))	ARCHEA (103 (2%))	BACTERIA::Firmicutes (96 (2%))	BACTERIA::Proteobacteria (11 (0.2 %))	PROKARYOTES (0 (0%))	BACTERIA (0 (0%))	BACTERIA::Tenericutes (0 (0%))
Frequency of S. cerevisiae genes distributed in KEGG pathways
1 (4571 (77.7%))	1490	1387	1381	1367	1335	1401	1194	1003	1038	950	971	755	792	737	749	606	569	513	484	382	323	360	371	323	215	162	172	153	139	132	128	196	110	120	113	85	59	51	70	75	37	54	9	0	0	0
2 (610 (10.4%))	385	419	409	386	378	324	372	350	309	293	263	255	150	222	167	101	109	74	65	209	208	35	82	59	131	102	166	141	124	99	97	5	113	73	71	15	29	28	52	28	8	15	1	0	0	0
3 (142 (2.4%))	115	130	128	124	126	68	126	131	107	127	112	125	123	111	112	92	104	90	54	6	3	71	27	16	5	58	6	4	4	6	4	4	0	2	4	48	34	32	0	2	29	0	0	0	0	0
4 (115 (2.0%))	63	55	56	64	64	60	59	52	55	46	48	42	47	41	50	42	36	26	38	17	13	24	25	21	1	12	4	1	4	0	0	13	0	0	0	6	6	4	1	1	4	0	0	0	0	0
5 (89 (1.5%))	54	60	62	68	66	39	58	52	51	55	49	44	29	42	30	30	32	23	19	34	33	13	4	4	30	20	28	28	27	21	26	1	21	21	11	8	6	10	17	6	5	7	0	0	0	0
6 (76 (1.3%))	37	45	45	44	44	27	46	43	29	33	40	31	16	29	12	7	10	12	5	14	9	6	13	4	9	8	8	5	6	2	3	1	7	2	5	3	2	2	2	1	2	0	0	0	0	0
7 (69 (1.2%))	45	48	49	48	47	34	44	44	39	45	36	39	24	31	28	34	27	22	21	18	20	10	2	2	16	18	14	15	15	12	13	1	8	12	11	10	11	9	4	8	5	5	0	0	0	0
8 (55 (0.9%))	26	24	24	25	25	28	27	19	23	19	22	16	21	15	19	18	17	15	16	15	15	15	21	19	0	0	2	0	3	1	1	13	0	0	1	0	0	0	0	0	0	0	0	0	0	0
9 (48 (0.8%))	40	40	40	32	36	32	33	33	34	29	29	29	21	30	21	19	13	14	12	33	24	5	21	14	25	15	27	23	16	12	15	1	17	12	18	0	4	4	11	10	0	0	0	0	0	0
10 (44 (0.7%))	28	33	34	34	34	31	33	30	31	31	29	29	28	26	28	25	18	20	21	3	0	18	15	13	0	1	0	0	0	0	0	13	0	0	0	0	0	0	0	0	0	0	0	0	0	0
11 (40 (0.7%))	22	18	22	20	23	14	17	12	25	10	10	7	19	6	9	8	8	1	5	6	11	0	6	5	3	0	7	1	0	0	8	0	1	0	3	0	0	0	0	1	0	0	0	0	0	0
12 (39 (0.7%))	27	37	37	34	38	22	38	37	37	34	31	34	27	25	23	28	27	25	14	26	31	18	1	1	26	25	26	21	20	19	20	1	20	20	21	23	16	11	11	18	10	13	0	0	0	0
13 (35 (0.6%))	28	30	30	30	31	30	30	29	28	30	24	29	30	27	27	25	21	26	24	6	6	19	10	10	6	15	6	6	6	6	6	8	6	6	6	13	13	12	6	6	11	6	0	0	0	0
14 (34 (0.6%))	20	23	23	25	23	18	20	19	19	21	18	19	15	16	14	17	13	15	11	2	2	10	2	2	1	4	0	0	0	0	0	2	0	0	1	5	2	3	0	0	2	0	0	0	0	0
15 (33 (0.6%))	25	29	29	25	26	21	23	26	27	22	28	19	4	26	3	2	2	0	2	20	16	0	10	9	6	7	18	9	9	7	4	0	8	5	12	0	2	0	3	0	0	0	0	0	0	0
16 (33 (0.6%))	23	25	23	27	26	20	22	16	21	20	22	16	20	18	20	12	15	13	11	5	5	12	9	5	5	1	5	5	5	5	5	4	5	5	5	1	1	1	5	5	1	5	0	0	0	0
17 (33 (0.6%))	31	32	27	28	27	21	28	25	24	23	21	20	4	22	10	9	6	4	7	25	17	0	10	10	11	10	22	10	6	6	3	0	10	2	9	0	0	0	6	0	0	0	0	0	0	0
18 (30 (0.5%))	24	24	25	25	24	22	23	21	21	22	23	20	18	20	19	21	17	16	19	0	1	14	0	0	0	12	0	0	0	0	0	0	0	0	0	12	9	7	0	0	6	0	0	0	0	0
19 (29 (0.5%))	14	20	20	17	17	13	17	21	14	16	10	16	5	13	9	1	7	0	0	11	14	0	5	5	8	13	10	10	7	8	5	0	9	4	3	0	2	2	5	0	0	2	0	0	0	0
20 (29 (0.5%))	25	21	21	21	16	19	20	21	20	18	11	16	4	11	7	0	6	0	0	12	18	0	8	7	6	11	14	11	7	8	6	0	9	2	3	0	3	3	2	0	0	0	0	0	0	0
21 (29 (0.5%))	20	19	19	22	21	22	21	21	16	14	11	14	6	13	11	0	4	3	0	12	13	2	4	4	9	8	7	10	11	7	8	0	5	4	3	0	3	1	2	2	0	2	0	0	0	0
22 (29 (0.5%))	17	18	18	20	20	10	15	16	15	20	17	16	14	11	15	16	13	10	9	5	5	7	0	0	4	8	3	5	5	4	3	0	2	3	3	8	6	5	2	4	5	2	0	0	0	0
23 (28 (0.5%))	10	18	18	16	16	13	11	11	14	8	12	4	9	6	10	0	1	1	0	2	1	0	2	2	0	1	0	0	0	0	0	0	0	0	0	0	0	0	0	0	0	0	0	0	0	0
24 (28 (0.5%))	18	24	23	25	22	17	26	21	20	15	20	15	10	15	13	9	12	1	1	13	15	0	4	3	11	1	11	10	11	8	10	0	14	8	10	0	0	1	7	2	0	1	0	0	0	0
25 (27 (0.5%))	23	19	20	18	16	15	18	15	21	13	17	10	16	14	12	10	6	3	5	7	5	0	6	5	6	1	3	2	2	2	3	0	2	1	2	0	1	0	1	1	0	1	0	0	0	0
26 (27 (0.5%))	22	20	21	23	13	15	17	14	16	12	14	10	12	13	11	8	5	3	5	8	5	1	11	11	5	1	4	3	4	3	4	1	2	2	2	0	0	0	0	1	0	0	1	0	0	0
27 (23 (0.4%))	6	14	9	13	12	14	3	7	8	5	6	5	4	1	3	6	1	3	4	0	1	1	1	1	0	1	0	1	0	0	0	1	0	0	0	1	1	1	0	0	1	0	0	0	0	0
28 (23 (0.4%))	19	11	12	22	18	5	16	8	22	6	12	4	21	7	15	6	4	0	2	5	10	0	9	8	6	0	10	1	3	0	11	0	1	1	1	0	0	0	0	1	0	0	0	0	0	0
29 (23 (0.4%))	13	16	15	16	15	19	8	12	14	7	10	6	8	7	10	8	4	3	5	4	5	0	1	1	3	1	0	1	0	0	0	0	0	0	2	0	0	0	0	0	0	0	0	0	0	0
30 (23 (0.4%))	19	17	17	16	14	17	16	18	12	17	9	15	3	7	8	2	0	2	2	18	17	0	3	3	7	12	14	15	10	7	8	0	9	7	5	0	2	2	3	2	0	0	0	0	0	0
31 (23 (0.4%))	8	6	5	3	5	2	4	2	1	3	3	2	3	1	0	0	0	0	0	0	0	0	0	0	0	0	0	0	0	0	0	0	0	0	0	0	0	0	0	0	0	0	0	0	0	0
32 (22 (0.4%))	20	18	18	18	14	15	13	15	12	14	12	12	4	9	6	7	4	0	7	13	8	0	10	10	6	7	8	6	2	2	1	0	4	1	3	0	0	0	0	0	0	0	1	0	0	0
33 (22 (0.4%))	6	11	8	11	11	7	4	0	4	3	5	0	5	3	0	2	0	1	1	0	0	0	0	0	0	0	0	0	0	0	0	0	0	0	0	0	0	0	0	0	0	0	0	0	0	0
34 (22 (0.4%))	16	16	16	9	8	15	15	14	7	14	4	12	2	5	4	3	5	3	1	6	13	2	2	2	7	6	5	8	6	7	1	0	5	2	5	2	1	1	4	0	1	0	0	0	0	0
35 (20 (0.3%))	14	13	13	13	14	17	13	12	9	13	8	9	4	7	6	1	5	1	0	10	9	1	6	6	5	5	5	4	2	2	2	0	1	1	3	0	0	0	0	1	0	0	1	0	0	0
36 (19 (0.3%))	14	17	18	19	15	14	16	16	17	15	17	11	1	16	9	8	4	4	4	7	8	0	4	3	6	2	3	0	3	0	4	0	3	0	6	0	0	0	0	0	0	0	0	0	0	0
37 (19 (0.3%))	9	11	11	12	12	8	10	11	9	11	9	10	10	10	10	11	7	8	7	3	3	5	5	3	3	4	0	0	0	0	0	3	0	1	2	2	2	1	0	0	1	0	0	0	0	0
38 (19 (0.3%))	13	15	15	14	14	15	15	16	11	14	11	12	10	8	11	2	4	5	0	11	10	3	2	2	10	5	8	7	8	6	6	0	7	5	1	1	1	2	2	4	0	3	0	0	0	0
39 (18 (0.3%))	16	16	16	16	15	14	16	15	14	16	14	15	12	13	14	13	10	11	12	4	4	8	0	0	4	4	0	2	4	4	4	0	3	4	3	4	2	3	0	3	2	1	0	0	0	0
40 (18 (0.3%))	13	16	15	10	11	13	10	16	8	14	9	13	5	6	5	6	6	4	5	13	11	3	2	2	5	11	12	9	9	9	4	1	11	4	6	5	4	3	4	4	3	4	0	0	0	0
41 (17 (0.3%))	10	11	11	12	11	8	9	6	4	7	9	6	7	9	7	9	5	5	5	0	0	2	0	0	1	2	0	0	2	0	3	0	0	0	2	4	2	1	0	0	1	0	0	0	0	0
42 (17 (0.3%))	15	14	14	13	12	11	13	13	11	11	11	11	6	7	7	6	5	4	3	11	5	4	10	10	9	6	6	7	0	0	1	1	0	2	0	0	0	0	0	0	0	0	0	0	0	0
43 (17 (0.3%))	4	9	7	8	7	6	4	1	5	5	6	1	5	4	7	1	2	3	1	0	0	1	2	2	0	0	0	0	0	0	0	1	0	0	0	0	0	0	0	0	0	0	0	0	0	0
44 (16 (0.3%))	11	10	11	10	11	10	13	9	11	9	10	9	2	5	4	2	2	1	2	7	6	0	7	7	4	4	5	3	0	0	0	0	0	0	2	0	0	0	0	0	0	0	0	0	0	0
45 (16 (0.3%))	6	9	9	7	6	6	5	8	5	6	3	6	4	4	6	0	3	0	0	4	6	0	2	2	2	10	3	3	0	1	3	0	2	2	0	0	0	0	0	0	0	0	0	0	0	0
46 (16 (0.3%))	12	11	11	12	12	12	12	8	12	13	7	8	1	3	2	1	1	1	1	8	8	1	1	0	5	2	6	5	5	1	1	0	6	1	2	1	2	0	0	1	0	1	0	0	0	0
47 (16 (0.3%))	9	11	11	12	12	8	12	12	9	7	7	7	2	6	2	2	1	1	2	6	7	1	6	4	5	5	5	4	0	0	1	0	1	0	2	1	0	0	0	0	0	0	0	0	0	0
48 (15 (0.3%))	10	15	13	10	11	9	8	7	11	8	8	5	0	10	0	0	0	0	0	10	7	0	2	2	2	0	7	0	4	3	2	0	2	2	2	0	0	0	2	2	0	2	0	0	0	0
49 (15 (0.3%))	10	12	12	6	7	10	14	11	6	13	6	10	2	6	1	1	1	1	0	8	9	1	5	5	5	5	8	8	5	4	0	0	3	0	0	0	0	0	0	1	0	0	0	0	0	0
50 (15 (0.3%))	13	13	13	11	13	10	10	9	12	12	10	9	12	12	11	5	7	6	5	3	2	4	5	4	1	0	1	2	1	1	1	2	2	1	1	0	0	0	0	1	0	0	0	0	0	0
51 (15 (0.3%))	14	14	14	12	13	12	11	10	13	13	12	10	12	13	12	7	8	8	7	2	2	5	6	5	0	0	0	1	0	0	0	3	1	0	0	0	0	0	0	0	0	0	0	0	0	0
52 (15 (0.3%))	13	11	12	11	13	11	12	12	3	6	1	6	0	8	0	0	0	0	0	1	1	0	1	0	0	0	0	0	0	0	0	0	0	0	0	0	0	0	0	0	0	0	0	0	0	0
53 (14 (0.2%))	7	10	9	11	11	7	10	9	9	9	10	8	10	9	9	2	7	8	1	0	0	6	0	0	0	1	0	0	0	0	0	0	0	0	0	0	0	0	0	0	0	0	0	0	0	0
54 (14 (0.2%))	8	10	10	12	11	6	12	11	9	9	5	9	0	5	2	4	0	3	3	7	10	0	0	0	5	3	6	6	7	6	7	0	7	8	4	0	0	0	6	4	0	2	0	0	0	0
55 (13 (0.2%))	11	8	5	4	4	9	10	6	3	4	2	4	3	0	1	0	0	0	0	5	5	0	1	1	0	6	5	4	4	2	0	0	1	0	1	0	0	1	0	0	0	0	0	0	0	0
56 (13 (0.2%))	9	2	2	6	0	9	6	5	6	2	0	1	0	0	5	9	0	0	9	0	0	0	0	0	0	0	0	0	0	0	0	0	0	0	0	0	0	0	0	0	0	0	0	0	0	0
57 (13 (0.2%))	6	6	6	2	1	4	5	6	1	4	1	4	1	0	2	0	1	0	0	4	4	0	0	0	4	0	4	4	4	0	2	0	3	3	3	0	0	0	0	0	0	0	0	0	0	0
58 (13 (0.2%))	6	7	6	6	6	7	7	3	3	4	3	3	3	3	2	2	1	0	2	2	1	0	0	0	0	1	1	1	0	0	0	0	0	0	0	0	0	0	0	0	0	0	0	0	0	0
59 (13 (0.2%))	10	8	7	7	7	10	9	8	3	7	2	7	5	1	4	0	0	0	0	5	6	0	0	0	4	2	5	2	1	1	1	0	2	1	0	0	0	0	0	0	0	0	0	0	0	0
60 (13 (0.2%))	12	11	11	10	12	9	10	6	11	6	9	5	0	5	7	7	4	0	5	5	1	0	1	1	4	4	2	1	3	1	2	0	3	2	0	0	0	1	1	0	0	0	0	0	0	0
61 (12 (0.2%))	9	9	9	8	8	8	5	6	6	8	5	5	3	6	2	1	2	0	1	5	4	0	5	5	6	3	3	3	0	0	1	0	0	0	0	0	0	0	0	0	0	0	0	0	0	0
62 (12 (0.2%))	2	1	1	1	1	7	5	0	1	1	1	0	0	0	1	1	0	0	1	0	0	0	0	0	0	0	0	0	0	0	0	0	0	0	0	0	0	0	0	0	0	0	0	0	0	0
63 (11 (0.2%))	8	9	9	4	6	9	7	9	4	8	4	8	1	1	3	0	3	0	0	4	6	0	1	1	1	3	6	5	5	6	2	0	4	2	0	0	0	0	1	0	0	0	0	0	0	0
64 (11 (0.2%))	9	9	9	10	11	9	9	10	8	9	8	9	1	8	5	3	0	2	2	9	8	0	6	5	4	6	9	8	0	3	0	0	2	0	3	0	2	0	1	0	0	0	0	0	0	0
65 (11 (0.2%))	8	11	11	11	8	8	8	8	11	7	9	4	1	10	2	2	0	2	1	6	7	0	2	2	0	0	5	2	2	4	1	0	2	1	0	0	0	0	0	0	0	0	0	0	0	0
66 (10 (0.2%))	6	7	5	6	8	5	6	9	7	3	4	2	3	1	0	0	2	0	0	2	1	0	2	2	0	0	0	0	0	0	0	0	0	0	0	0	0	0	0	0	0	0	0	0	0	0
67 (10 (0.2%))	2	3	3	3	3	2	1	2	3	1	0	1	1	0	1	0	1	0	0	0	1	0	0	0	1	0	0	0	0	0	1	0	0	0	0	0	0	0	0	0	0	0	0	0	0	0
68 (10 (0.2%))	2	4	3	4	5	3	4	3	2	3	3	3	3	3	3	3	1	3	2	0	0	1	0	0	0	1	0	0	0	0	0	0	0	0	0	1	1	0	0	0	0	0	0	0	0	0
69 (10 (0.2%))	8	6	6	7	8	8	6	5	5	7	4	5	2	5	4	0	3	0	0	2	5	0	4	4	2	2	2	2	0	1	0	0	0	0	2	0	0	0	0	0	0	0	0	0	0	0
70 (10 (0.2%))	10	10	10	10	10	8	10	10	10	9	9	9	1	5	6	3	3	0	3	7	5	0	5	5	6	5	8	5	2	1	1	0	1	2	1	0	0	0	1	0	0	0	0	0	0	0
71 (9 (0.2%))	7	5	5	5	5	7	5	5	3	4	2	3	3	1	3	0	2	0	0	7	4	0	1	1	2	2	2	1	1	1	2	0	1	1	1	0	0	0	0	0	0	0	1	0	0	0
72 (9 (0.2%))	8	6	6	6	5	8	6	6	4	4	4	4	2	3	1	0	1	0	0	9	5	0	3	3	4	4	4	3	0	0	1	0	0	0	0	0	0	0	0	0	0	0	0	0	0	0
73 (9 (0.2%))	4	3	3	3	2	3	3	3	3	2	3	2	0	0	2	2	0	2	2	3	2	0	0	0	0	6	2	2	2	2	2	0	2	2	2	0	0	0	2	2	0	0	0	0	0	0
74 (8 (0.1%))	6	7	7	6	8	7	6	8	5	6	6	6	1	5	1	0	0	0	0	3	4	0	3	3	3	3	4	4	3	1	3	0	0	1	0	0	0	0	0	0	0	0	0	0	0	0
75 (8 (0.1%))	7	5	5	5	4	7	5	5	3	3	3	3	1	2	1	0	1	0	0	8	4	0	2	2	3	3	3	2	0	0	1	0	0	0	0	0	0	0	0	0	0	0	0	0	0	0
76 (8 (0.1%))	7	6	5	5	6	3	5	8	6	5	6	5	1	6	1	0	1	0	0	6	5	0	0	0	4	4	5	4	5	1	5	0	2	4	0	0	0	1	1	0	0	3	0	0	0	0
77 (8 (0.1%))	6	7	6	5	5	5	3	5	4	4	3	4	0	2	1	1	0	0	0	4	3	0	0	0	5	0	4	3	2	2	3	0	1	2	0	0	0	0	1	0	0	0	0	0	0	0
78 (8 (0.1%))	7	5	5	5	4	7	5	5	3	3	3	3	1	2	1	0	1	0	0	8	4	0	2	2	3	3	3	2	0	0	1	0	0	0	0	0	0	0	0	0	0	0	0	0	0	0
79 (8 (0.1%))	4	4	3	4	3	3	4	4	2	3	2	3	3	3	3	3	3	2	3	1	1	2	0	0	2	1	1	1	1	0	1	0	1	1	1	0	1	1	1	0	0	1	1	0	0	0
80 (8 (0.1%))	8	7	7	4	7	4	8	6	2	4	2	3	1	2	2	0	0	0	0	3	2	0	0	0	1	4	4	1	2	4	4	0	0	0	0	0	0	3	1	0	0	0	0	0	0	0
81 (7 (0.1%))	2	6	6	5	6	6	4	4	4	5	4	3	5	4	5	3	1	3	2	0	0	1	0	0	0	0	0	0	1	0	0	0	0	0	0	0	0	0	0	1	0	0	0	0	0	0
82 (7 (0.1%))	3	2	3	1	2	2	2	2	2	2	2	2	1	0	2	0	0	0	0	0	2	0	0	0	3	0	0	0	1	0	0	0	0	0	0	0	0	0	0	0	0	0	0	0	0	0
83 (7 (0.1%))	5	5	5	5	6	5	5	6	5	6	4	5	3	4	2	0	1	0	0	4	5	0	4	4	4	4	4	4	1	1	1	0	1	1	1	0	0	0	0	0	0	0	1	0	0	0
84 (7 (0.1%))	4	7	7	7	6	6	7	6	6	3	3	3	0	0	2	2	0	2	2	3	6	0	2	0	0	2	2	3	3	2	2	0	2	2	2	0	0	0	2	2	0	0	0	0	0	0
85 (7 (0.1%))	3	4	4	6	5	3	4	5	2	1	3	1	3	2	1	0	2	0	0	1	1	0	0	0	1	1	0	2	2	1	1	0	0	1	0	0	0	0	0	0	0	0	0	0	0	0
86 (7 (0.1%))	6	7	7	6	4	4	5	6	5	2	4	2	4	4	4	4	4	0	3	4	2	0	3	3	1	0	1	1	1	1	1	0	1	1	1	0	0	0	1	0	0	1	0	0	0	0
87 (6 (0.1%))	4	3	3	3	4	3	3	4	3	4	2	3	2	1	3	1	1	0	1	2	2	0	2	2	2	2	2	1	1	1	1	0	1	1	1	0	0	0	0	0	0	0	1	0	0	0
88 (5 (0.1%))	5	5	5	5	1	4	5	1	4	3	4	0	0	3	3	3	0	0	3	4	3	0	3	3	3	0	0	0	0	0	0	0	0	0	0	0	0	0	0	0	0	0	0	0	0	0
89 (5 (0.1%))	2	5	5	5	4	4	1	1	4	0	4	0	3	1	2	1	0	0	0	1	1	0	1	1	0	1	0	0	0	0	0	0	0	0	0	0	0	0	0	0	0	0	0	0	0	0
90 (5 (0.1%))	4	4	5	1	1	4	1	4	1	2	1	2	1	1	1	1	1	1	1	4	4	1	0	0	4	3	3	4	1	0	0	0	2	0	0	0	0	0	0	0	0	0	0	0	0	0
91 (5 (0.1%))	3	4	4	5	4	3	2	3	4	3	2	2	0	3	0	0	0	1	0	1	1	0	0	0	0	0	1	0	0	0	0	0	0	0	0	0	0	0	0	0	0	0	0	0	0	0
92 (4 (0.1%))	0	2	2	2	2	2	2	2	1	3	1	1	1	1	1	1	1	1	0	0	0	1	0	0	0	0	0	0	1	0	0	0	0	0	0	0	0	0	0	1	0	0	0	0	0	0
93 (4 (0.1%))	1	2	2	2	2	2	2	2	1	2	2	2	0	2	0	0	0	0	0	2	3	0	1	1	1	0	2	2	1	2	1	0	2	1	2	0	0	0	1	0	0	0	0	0	0	0
94 (3 (0.1%))	2	2	2	2	3	2	2	2	2	3	1	2	2	1	3	1	1	0	1	1	1	0	1	1	1	1	1	0	0	0	0	0	0	0	0	0	0	0	0	0	0	0	0	0	0	0
95 (3 (0.1%))	2	2	2	0	1	1	2	2	2	2	1	2	0	2	1	0	0	0	0	2	1	0	0	0	0	0	1	1	0	0	0	0	1	1	1	0	0	0	0	0	0	0	0	0	0	0
96 (2 (0.0%))	2	2	2	2	2	1	2	2	2	2	2	2	0	0	1	1	0	0	1	1	0	0	2	2	1	1	1	0	0	0	0	0	0	0	0	0	0	0	0	0	0	0	0	0	0	0
97 (2 (0.0%))	2	2	2	2	2	2	2	2	2	2	2	2	0	0	1	1	0	0	1	2	1	0	2	2	2	2	2	1	1	1	1	0	1	1	1	0	0	0	0	0	0	0	1	0	0	0
98 (2 (0.0%))	2	2	2	2	2	2	2	2	2	1	1	1	0	0	2	2	1	0	2	1	0	0	1	1	1	1	1	0	0	0	0	0	0	0	0	0	0	0	0	0	0	0	0	0	0	0
99 (2 (0.0%))	2	2	2	1	1	1	1	2	1	0	1	0	0	0	1	0	0	0	0	1	0	0	0	0	0	0	0	0	0	0	0	0	0	0	0	0	0	0	0	0	0	0	0	0	0	0
100 (1 (0.0%))	0	0	0	0	0	0	0	0	0	0	0	0	0	0	0	0	0	0	0	0	1	0	0	0	0	0	0	0	0	0	0	0	0	0	0	0	0	0	0	0	0	0	0	0	0	0
101 (1 (0.0%))	0	1	1	1	1	1	1	0	0	1	1	0	0	0	0	0	0	0	0	0	0	0	0	0	0	0	0	0	0	0	0	0	0	0	0	0	0	0	0	0	0	0	0	0	0	0
102 (1 (0.0%))	0	0	0	0	0	0	0	0	0	0	0	0	0	0	0	0	0	0	0	0	1	0	0	0	0	0	0	0	0	0	0	0	0	0	0	0	0	0	0	0	0	0	0	0	0	0
103 (1 (0.0%))	1	1	1	1	1	1	1	1	1	1	1	1	0	0	1	1	0	0	1	1	0	0	1	1	1	1	1	0	0	0	0	0	0	0	0	0	0	0	0	0	0	0	0	0	0	0
104 (1 (0.0%))	1	0	0	1	1	0	0	0	0	0	0	0	0	0	1	0	0	0	0	0	0	0	0	0	0	0	0	0	0	0	1	0	0	0	0	0	0	0	0	0	0	0	0	0	0	0
105 (1 (0.0%))	1	1	1	1	0	1	1	1	1	0	1	0	0	1	0	0	0	0	0	0	1	0	1	1	0	0	0	0	0	0	0	0	0	0	0	0	0	0	0	0	0	0	0	0	0	0
106 (1 (0.0%))	1	0	0	0	0	0	0	0	0	0	0	0	0	0	0	0	0	0	0	0	0	0	0	0	0	0	0	0	0	0	0	0	0	0	0	0	0	0	0	0	0	0	0	0	0	0
	1	NOT_ANNOTATED									28	Galactose metabolism										55	Lysine biosynthesis										82	Biotin metabolism
	2	Metabolic pathways									29	Glycerophospholipid metabolism										56	O-Mannosyl glycan biosynthesis										83	Limonene and pinene degradation
	3	Ribosome									30	Glycine, serine and threonine metabolism										57	Riboflavin metabolism										84	Methane metabolism
	4	Cell cycle - yeast									31	SNARE interactions in vesicular transport										58	Sphingolipid metabolism										85	Nicotinate and nicotinamide metabolism
	5	Purine metabolism									32	Butanoate metabolism										59	Sulfur metabolism										86	Pentose and glucuronate interconversions
	6	Oxidative phosphorylation									33	Glycosylphosphatidylinositol(GPI)-anchor biosynthesis										60	Terpenoid backbone biosynthesis										87	Benzoate degradation via CoA ligation
	7	Pyrimidine metabolism									34	Phenylalanine, tyrosine and tryptophan biosynthesis										61	Glycerolipid metabolism										88	Arachidonic acid metabolism
	8	MAPK signaling pathway - yeast									35	Tyrosine metabolism										62	High-mannose type N-glycan biosynthesis										89	Ether lipid metabolism
	9	Glycolysis / Gluconeogenesis									36	Glutathione metabolism										63	Pantothenate and CoA biosynthesis										90	Thiamine metabolism
	10	Ubiquitin mediated proteolysis									37	Homologous recombination										64	Propanoate metabolism										91	Ubiquinone and other terpenoid-quinone biosynthesis
	11	Starch and sucrose metabolism									38	Selenoamino acid metabolism										65	Reductive carboxylate cycle (CO2 fixation)										92	Androgen and estrogen metabolism
	12	Aminoacyl-tRNA biosynthesis									39	Mismatch repair										66	Biosynthesis of unsaturated fatty acids										93	Fatty acid biosynthesis
	13	Proteasome									40	Valine, leucine and isoleucine biosynthesis										67	gamma-Hexachlorocyclohexane degradation										94	Ethylbenzene degradation
	14	Nucleotide excision repair									41	Base excision repair										68	Non-homologous end-joining										95	Lipoic acid metabolism
	15	Citrate cycle (TCA cycle)									42	Fatty acid metabolism										69	Phenylalanine metabolism										96	alpha-Linolenic acid metabolism
	16	Endocytosis									43	Regulation of autophagy										70	Valine, leucine and isoleucine degradation										97	Benzoate degradation via hydroxylation
	17	Pyruvate metabolism									44	Lysine degradation										71	1- and 2-Methylnaphthalene degradation										98	Synthesis and degradation of ketone bodies
	18	DNA replication									45	Nitrogen metabolism										72	3-Chloroacrylic acid degradation										99	Taurine and hypotaurine metabolism
	19	Alanine, aspartate and glutamate metabolism									46	Porphyrin and chlorophyll metabolism										73	Cyanoamino acid metabolism										100	1,4-Dichlorobenzene degradation
	20	Arginine and proline metabolism									47	Tryptophan metabolism										74	beta-Alanine metabolism										101	Fatty acid elongation in mitochondria
	21	Cysteine and methionine metabolism									48	Glyoxylate and dicarboxylate metabolism										75	Drug metabolism - cytochrome P450										102	Fluorobenzoate degradation
	22	RNA polymerase									49	Histidine metabolism										76	Drug metabolism - other enzymes										103	Geraniol degradation
	23	N-Glycan biosynthesis									50	Inositol phosphate metabolism										77	Folate biosynthesis										104	Other glycan degradation
	24	Pentose phosphate pathway									51	Phosphatidylinositol signaling system										78	Metabolism of xenobiotics by cytochrome P450										105	Peptidoglycan biosynthesis
	25	Amino sugar and nucleotide sugar metabolism									52	Steroid biosynthesis										79	Protein export										106	Styrene degradation
	26	Fructose and mannose metabolism									53	Lysosome										80	Vitamin B6 metabolism
	27	Basal transcription factors									54	One carbon pool by folate										81	Aminophosphonate metabolism
	Supplementary Table III (B). S.cerevisiae HOMOLOGY ANALYSIS WITH PATHWAYS OF KEGG
Frequency of S. cerevisiae genes found orthologs in phylogenetic groups	PROTIST::Choanoflagellates (1162 (20%))	PROTIST::Cellular slime molds (1156 (20%))	PLANTS::Dicotyledons (1147 (20%))	PLANTS::Monocotyledons (1091 (19%))	ANIMAL::Echinoderms (1075 (18%))	PROTIST::Paraba salids (1054 (20%))	PLANTS::Red algae (1051 (18%))	PROTIST::Entamoeba (945 (16%))	PROTIST::Diplomonads (752 (13%))	FUNGI::Microsporidians (749 (13%))	BACTERIA::Acidobacteria (740 (13%))	BACTERIA::Planctomyces (712 (12%))	PROTIST::Euglenozoa (695 (12%))	ANIMAL::Nematodes (693 (12%))	ANIMAL::Insects (638 (11%))	ARCHEA::Korarchaeota (638 (11%))	PLANTS::Green algae (636 (11%))	BACTERIA::Fusobacteria (491 (8%))	FUNGI::Basidiomycetes (469 (8%))	BACTERIA::Synergistetes (343 (6%))	BACTERIA::Deinococcus-Thermus (326 (6%))	ARCHEA::Nanoarchaeota (310 (5%))	BACTERIA::Green sulfur bacteria (260 (4%))	PLANTS (253 (4%))	BACTERIA::Hyperthermophilic bacteria (251 (4%))	PROTIST::Alveolates (194 (3%))	BACTERIA::Chlamydia (190 (3%))	BACTERIA::Green nonsulfur bacteria (156 (3%))	ANIMAL::Vertebrates (125 (2%))	BACTERIA::Bacteroides (104 (2%))	BACTERIA::Cyanobacteria (89 (2%))	ARCHEA::Crenarchaeota (82 (1%))	ANIMAL (81 (1%))	BACTERIA::Spirochete (64 (1%))	PROTIST (43 (0.7%))	BACTERIA::Actinobacteria (34 (0.6%))	BACTERIA::Tenericutes (33 (0.6%))	ARCHEA::Euryarchaeota (30 (0.5%))	ARCHEA (18 (0.3%))	BACTERIA::Firmicutes (8 (0.1%))	BACTERIA::Proteobacteria (1 (0.01 %))	EUKARYOTES (0 (0%))	FUNGI (0 (0%))	FUNGI::Ascomycetes (0 (0%))	PROKARYOTES (0 (0%))	BACTERIA (0 (0%))
Frequency of S. cerevisiae genes distributed in KEGG pathways
1 (4571 (77.7%))	935	922	938	878	875	800	805	723	562	573	482	480	534	563	512	385	501	291	400	199	183	169	154	198	142	165	109	89	108	62	48	38	74	40	40	24	22	12	9	6	0	0	0	0	0	0
2 (610 (10.4%))	103	107	91	94	87	107	131	103	78	59	155	131	72	56	67	128	59	111	24	71	70	42	55	24	54	8	34	38	7	13	21	23	3	6	0	3	0	4	0	0	0	0	0	0	0	0
3 (142 (2.4%))	8	10	10	12	12	22	8	13	22	26	24	21	15	7	5	40	8	31	1	25	15	50	13	6	24	2	16	14	0	13	9	9	0	7	0	3	5	5	3	0	0	0	0	0	0	0
4 (115 (2.0%))	27	28	28	27	21	29	24	24	24	23	15	17	17	18	11	12	14	10	16	9	15	8	5	6	4	7	7	0	4	2	0	0	2	4	2	2	0	0	0	0	0	0	0	0	0	0
5 (89 (1.5%))	16	14	11	7	7	21	16	16	13	10	8	7	15	3	7	24	6	9	6	2	3	12	8	1	5	2	2	1	1	3	0	4	0	1	0	1	0	0	0	0	0	0	0	0	0	0
6 (76 (1.3%))	9	8	8	6	12	8	12	5	8	10	18	15	6	4	3	9	4	10	4	5	8	7	8	1	2	2	4	8	0	0	6	1	0	1	0	0	2	0	0	0	0	0	0	0	0	0
7 (69 (1.2%))	14	11	11	8	9	14	13	11	11	8	9	8	14	4	7	20	9	10	3	5	8	12	8	2	4	0	1	2	1	1	1	3	1	2	0	1	0	0	0	0	0	0	0	0	0	0
8 (55 (0.9%))	7	7	7	5	10	9	7	6	2	5	4	2	5	6	3	13	5	3	2	5	4	2	1	2	1	2	2	1	2	0	0	0	1	0	0	0	0	0	0	0	0	0	0	0	0	0
9 (48 (0.8%))	7	7	6	6	11	13	9	13	9	3	11	16	5	3	7	13	4	7	1	13	12	1	6	4	8	1	5	7	0	0	1	0	0	2	0	0	0	0	0	0	0	0	0	0	0	0
10 (44 (0.7%))	10	7	6	6	5	11	9	10	10	9	8	9	8	5	3	3	5	7	3	3	2	0	5	3	2	2	0	0	0	1	1	0	0	3	1	0	0	0	0	0	0	0	0	0	0	0
11 (40 (0.7%))	8	2	11	10	4	6	9	0	1	5	10	4	0	6	0	1	5	9	0	2	4	0	2	5	4	0	3	2	0	0	1	0	0	0	0	0	0	0	0	0	0	0	0	0	0	0
12 (39 (0.7%))	1	1	2	1	3	10	2	8	9	5	9	4	10	0	0	10	3	9	1	10	8	14	12	1	12	0	7	3	0	3	4	2	0	3	0	0	3	3	2	1	0	0	0	0	0	0
13 (35 (0.6%))	1	2	2	2	3	4	2	2	7	5	1	0	2	2	1	5	1	0	2	0	0	7	0	0	0	0	0	0	0	0	0	2	0	0	0	0	0	1	0	0	0	0	0	0	0	0
14 (34 (0.6%))	6	4	7	8	6	10	11	7	3	9	6	7	5	6	5	12	3	5	1	6	4	7	3	2	3	0	4	3	0	3	3	3	0	2	0	2	0	2	2	1	1	0	0	0	0	0
15 (33 (0.6%))	6	5	2	0	2	6	4	5	4	0	9	10	1	0	0	9	0	4	2	1	7	1	3	0	1	1	2	2	0	1	3	0	0	0	0	0	0	0	0	0	0	0	0	0	0	0
16 (33 (0.6%))	8	7	7	9	4	8	11	9	5	3	0	0	6	3	1	0	3	0	1	0	0	0	0	2	0	0	0	0	0	0	0	0	0	0	0	0	0	0	0	0	0	0	0	0	0	0
17 (33 (0.6%))	3	5	0	3	2	9	5	11	10	2	8	8	0	1	2	8	2	11	0	5	6	1	2	0	2	1	1	2	0	2	0	1	0	0	0	0	0	0	0	0	0	0	0	0	0	0
18 (30 (0.5%))	3	1	3	2	3	5	5	6	4	4	8	7	4	1	3	8	2	8	0	6	6	6	4	0	5	0	3	3	0	4	3	3	0	2	0	2	0	2	2	1	1	0	0	0	0	0
19 (29 (0.5%))	5	11	4	3	7	7	2	11	6	2	17	9	3	9	3	10	7	14	1	5	4	7	3	0	5	1	2	4	0	0	4	7	0	0	0	0	0	1	0	0	0	0	0	0	0	0
20 (29 (0.5%))	6	9	8	7	6	8	6	6	4	1	11	8	4	5	3	8	3	11	1	5	4	3	4	2	4	0	2	3	1	1	1	1	0	1	0	0	0	0	0	0	0	0	0	0	0	0
21 (29 (0.5%))	7	4	7	7	4	2	6	7	2	0	12	10	1	2	5	11	5	9	0	3	6	0	3	2	6	0	1	0	0	1	0	1	0	0	0	0	0	0	0	0	0	0	0	0	0	0
22 (29 (0.5%))	6	5	4	2	3	5	5	5	6	4	1	1	6	1	1	10	1	2	3	0	2	8	1	0	2	0	1	0	0	1	0	1	0	1	0	1	0	0	0	0	0	0	0	0	0	0
23 (28 (0.5%))	6	6	5	4	5	6	10	6	2	2	4	4	4	4	5	2	3	1	2	3	0	5	1	0	1	0	0	0	0	0	1	0	0	0	0	0	0	0	0	0	0	0	0	0	0	0
24 (28 (0.5%))	1	5	3	3	1	13	3	6	5	4	12	7	6	0	0	6	3	4	1	4	4	0	3	2	5	1	4	2	0	0	1	1	0	2	0	0	0	0	0	0	0	0	0	0	0	0
25 (27 (0.5%))	1	0	2	1	2	4	3	5	1	5	7	8	1	2	2	8	0	3	0	5	4	2	3	0	6	0	4	2	0	0	1	0	0	0	0	0	0	0	0	0	0	0	0	0	0	0
26 (27 (0.5%))	4	8	6	5	2	4	8	6	5	5	9	14	3	0	5	12	6	2	0	6	4	2	2	2	8	1	3	3	1	0	0	2	0	2	0	0	0	0	0	0	0	0	0	0	0	0
27 (23 (0.4%))	8	8	8	9	8	9	11	7	2	13	2	0	2	10	8	2	5	0	4	0	0	1	0	1	0	1	0	0	0	0	0	1	0	0	0	0	0	0	0	0	0	0	0	0	0	0
28 (23 (0.4%))	3	0	11	10	0	4	11	0	2	3	9	6	3	3	0	4	5	8	0	3	3	0	2	5	3	1	5	2	0	0	1	1	0	2	0	0	0	0	0	0	0	0	0	0	0	0
29 (23 (0.4%))	5	4	4	5	2	5	6	6	5	6	7	5	6	2	3	4	3	12	2	5	5	1	3	2	2	3	8	2	0	2	0	0	0	1	0	0	0	0	0	0	0	0	0	0	0	0
30 (23 (0.4%))	5	1	5	5	3	5	0	5	5	2	2	4	1	1	3	7	2	6	0	2	2	1	2	0	3	0	1	0	0	0	0	0	0	0	0	0	0	0	0	0	0	0	0	0	0	0
31 (23 (0.4%))	10	7	8	10	8	13	10	9	4	4	0	0	6	5	4	0	4	1	4	0	0	0	0	4	0	2	0	0	2	0	0	0	0	0	1	0	0	0	0	0	0	0	0	0	0	0
32 (22 (0.4%))	5	6	4	4	3	8	7	6	5	2	8	10	2	2	7	11	3	2	0	5	3	1	1	1	6	0	0	4	1	0	1	4	0	0	0	0	0	1	0	0	0	0	0	0	0	0
33 (22 (0.4%))	6	8	4	6	4	1	1	3	5	5	4	1	1	3	6	1	1	1	2	1	1	1	1	0	0	0	0	0	0	0	1	0	0	0	0	0	0	1	0	0	0	0	0	0	0	0
34 (22 (0.4%))	3	2	3	2	3	4	6	3	2	1	11	3	2	3	3	6	4	7	1	5	6	3	4	1	6	0	1	2	0	0	1	2	0	0	0	0	0	0	0	1	0	0	0	0	0	0
35 (20 (0.3%))	7	4	5	5	5	8	6	8	3	1	7	7	4	2	6	9	3	9	1	7	8	1	0	2	6	0	1	0	0	0	0	2	0	0	0	0	0	0	0	0	0	0	0	0	0	0
36 (19 (0.3%))	3	0	1	0	0	1	0	1	2	2	9	5	0	0	0	7	0	2	0	2	3	1	3	0	1	0	0	2	0	0	0	0	0	0	0	0	0	0	0	0	0	0	0	0	0	0
37 (19 (0.3%))	3	2	3	2	3	1	4	3	3	4	5	4	1	1	1	7	2	3	0	3	2	5	2	1	1	1	2	2	0	1	2	2	0	1	0	0	1	0	0	0	0	0	0	0	0	0
38 (19 (0.3%))	4	3	4	4	3	3	2	6	2	2	5	5	2	2	3	7	3	5	0	0	5	1	2	2	0	0	1	1	0	2	0	0	0	1	0	0	1	1	0	0	0	0	0	0	0	0
39 (18 (0.3%))	2	1	1	1	1	3	1	4	4	4	7	7	1	0	1	7	1	5	0	5	5	5	4	0	3	0	4	4	0	4	3	3	0	2	0	2	0	3	3	1	1	0	0	0	0	0
40 (18 (0.3%))	5	3	2	3	3	2	2	3	3	1	4	6	2	4	5	2	2	3	1	3	3	2	2	1	1	0	0	3	2	0	1	0	2	1	0	0	0	0	0	0	0	0	0	0	0	0
41 (17 (0.3%))	2	2	3	3	2	3	8	1	4	3	6	6	3	2	1	6	1	3	0	0	2	4	4	1	0	0	1	0	0	1	0	2	0	0	0	0	0	1	1	0	0	0	0	0	0	0
42 (17 (0.3%))	5	5	2	2	4	6	3	5	5	0	5	9	3	0	3	4	3	3	2	7	4	0	0	2	3	0	1	0	0	0	0	0	0	0	0	0	0	0	0	0	0	0	0	0	0	0
43 (17 (0.3%))	5	5	2	4	3	3	4	3	3	3	3	2	1	2	2	2	4	1	0	2	2	0	0	0	0	2	1	0	0	0	0	0	0	0	0	0	0	0	0	0	0	0	0	0	0	0
44 (16 (0.3%))	1	5	3	3	2	4	2	4	5	3	3	3	2	1	3	2	1	2	0	1	2	0	0	1	1	0	1	1	1	0	0	1	0	0	0	0	0	0	0	0	0	0	0	0	0	0
45 (16 (0.3%))	3	10	2	1	4	2	2	7	5	1	12	5	1	7	2	4	6	8	1	2	2	7	0	0	2	0	0	1	0	0	1	4	0	0	0	0	0	0	0	0	0	0	0	0	0	0
46 (16 (0.3%))	2	2	1	1	2	1	3	2	2	2	3	3	1	0	1	2	0	2	1	0	0	1	1	0	1	0	1	1	0	0	1	0	0	1	0	0	0	0	0	0	0	0	0	0	0	0
47 (16 (0.3%))	2	3	2	2	4	4	3	4	5	0	4	4	4	1	1	3	3	1	1	2	1	1	2	1	1	0	1	2	1	0	0	1	0	1	0	0	0	1	1	0	0	0	0	0	0	0
48 (15 (0.3%))	3	4	0	0	0	4	6	4	3	0	5	4	0	1	0	3	0	2	0	1	6	0	3	0	0	1	1	1	0	2	3	0	0	0	0	0	0	0	0	0	0	0	0	0	0	0
49 (15 (0.3%))	1	1	2	2	2	6	2	5	5	0	4	2	1	1	1	1	0	2	0	1	2	0	1	0	1	0	0	0	0	0	0	1	0	0	0	0	0	0	0	0	0	0	0	0	0	0
50 (15 (0.3%))	3	3	2	1	3	3	5	2	5	5	1	1	4	3	1	4	2	1	1	0	1	1	1	1	1	0	1	1	0	0	0	1	0	0	0	0	0	1	1	0	0	0	0	0	0	0
51 (15 (0.3%))	2	2	1	1	2	2	4	2	5	5	2	3	3	2	1	4	1	2	1	2	2	1	2	1	1	0	2	2	0	0	0	1	0	0	0	0	0	1	1	0	0	0	0	0	0	0
52 (15 (0.3%))	4	2	2	1	3	1	1	2	0	2	7	2	2	3	2	2	0	2	1	1	2	0	0	0	1	0	0	1	0	1	1	0	0	0	0	0	0	1	0	0	0	0	0	0	0	0
53 (14 (0.2%))	3	2	2	2	2	2	2	2	3	3	0	0	0	1	2	1	1	3	0	0	0	2	0	0	0	1	0	0	0	0	0	1	0	0	0	0	0	0	0	0	0	0	0	0	0	0
54 (14 (0.2%))	1	1	3	4	1	0	3	0	0	0	4	3	2	0	2	1	3	4	0	2	4	0	2	3	3	0	2	1	0	4	0	0	0	0	0	0	0	0	0	0	0	0	0	0	0	0
55 (13 (0.2%))	2	6	3	6	6	2	4	0	1	1	5	4	2	2	6	4	4	5	0	2	3	0	1	1	3	0	2	0	2	0	0	0	1	0	0	0	0	0	0	0	0	0	0	0	0	0
56 (13 (0.2%))	3	5	4	5	1	2	1	5	0	1	0	0	0	0	1	0	3	0	1	0	0	0	0	0	0	0	0	0	0	0	0	0	0	0	0	0	0	0	0	0	0	0	0	0	0	0
57 (13 (0.2%))	0	6	4	3	1	2	2	1	2	0	1	3	1	1	0	0	0	2	5	1	1	0	1	0	0	0	1	0	0	0	0	0	0	0	0	0	0	0	0	0	0	0	0	0	0	0
58 (13 (0.2%))	6	8	6	7	7	5	6	7	3	3	2	2	5	4	5	2	3	3	0	0	0	1	2	1	1	0	1	1	0	0	0	0	0	0	0	0	0	0	0	0	0	0	0	0	0	0
59 (13 (0.2%))	4	6	3	4	3	6	4	5	2	1	6	5	2	2	4	5	3	3	1	0	4	1	3	2	0	0	1	0	1	1	1	0	0	0	0	0	0	0	0	0	0	0	0	0	0	0
60 (13 (0.2%))	2	1	2	2	1	3	2	3	6	3	3	4	4	1	0	4	1	2	0	2	2	0	1	1	2	0	1	0	0	1	1	3	0	0	0	1	0	2	0	0	0	0	0	0	0	0
61 (12 (0.2%))	2	1	0	2	0	7	0	6	4	1	2	0	1	1	0	2	0	1	0	2	0	0	0	0	0	0	1	0	0	0	0	1	0	0	0	0	0	0	0	0	0	0	0	0	0	0
62 (12 (0.2%))	4	0	1	1	0	0	6	0	0	0	0	2	0	0	0	0	2	0	1	0	0	0	0	0	0	0	0	0	0	0	0	0	0	0	0	0	0	0	0	0	0	0	0	0	0	0
63 (11 (0.2%))	0	2	1	1	1	1	1	1	1	1	3	3	0	1	1	0	1	0	0	2	1	2	2	1	0	1	1	3	0	0	0	0	0	0	0	0	0	0	0	0	0	0	0	0	0	0
64 (11 (0.2%))	2	0	1	1	0	4	0	5	5	0	1	1	0	0	0	1	0	4	0	3	1	0	1	0	2	0	0	1	0	0	1	1	0	0	0	0	0	1	0	0	0	0	0	0	0	0
65 (11 (0.2%))	3	3	0	0	0	3	3	5	3	0	5	2	1	0	0	5	0	4	0	3	4	0	0	0	0	1	1	2	0	1	0	0	0	0	0	0	0	0	0	0	0	0	0	0	0	0
66 (10 (0.2%))	4	1	3	4	4	3	0	1	2	4	1	1	3	1	0	1	2	2	1	0	2	1	0	0	1	0	0	0	0	1	0	0	0	0	0	0	0	0	0	0	0	0	0	0	0	0
67 (10 (0.2%))	1	6	2	1	1	1	1	0	0	0	1	4	1	0	0	1	1	0	6	0	0	0	0	0	1	0	0	0	0	0	0	0	0	0	0	0	0	0	0	0	0	0	0	0	0	0
68 (10 (0.2%))	3	2	3	4	3	1	1	1	2	1	2	3	1	1	0	2	0	1	2	0	0	2	0	0	0	0	0	0	0	0	0	1	0	0	0	0	0	0	0	0	0	0	0	0	0	0
69 (10 (0.2%))	3	1	3	3	2	3	5	3	2	0	7	3	2	2	2	5	2	8	0	4	5	0	1	1	4	0	1	1	1	0	0	2	0	1	0	0	0	0	0	0	0	0	0	0	0	0
70 (10 (0.2%))	0	0	0	0	0	4	0	2	5	0	2	2	1	0	0	3	0	1	0	2	0	3	2	0	1	0	0	2	0	0	0	1	0	0	0	0	0	0	0	0	0	0	0	0	0	0
71 (9 (0.2%))	4	4	3	3	3	4	3	4	1	1	2	5	3	0	3	6	2	3	1	6	5	1	0	2	3	0	1	0	0	0	0	0	0	0	0	0	0	0	0	0	0	0	0	0	0	0
72 (9 (0.2%))	4	4	2	2	3	6	2	5	3	0	0	4	2	0	3	4	2	1	1	4	3	0	0	2	3	0	0	0	0	0	0	0	0	0	0	0	0	0	0	0	0	0	0	0	0	0
73 (9 (0.2%))	1	6	1	1	2	0	1	5	5	1	6	1	1	5	0	2	6	7	1	1	1	5	1	1	1	0	0	1	1	0	0	4	0	1	0	0	0	0	0	0	0	0	0	0	0	0
74 (8 (0.1%))	2	0	1	1	1	4	0	3	3	0	4	3	1	1	1	3	1	1	0	1	1	0	1	0	1	0	0	1	0	0	1	1	0	0	0	0	0	1	0	0	0	0	0	0	0	0
75 (8 (0.1%))	4	4	2	2	3	5	2	5	2	0	0	4	2	0	3	4	2	1	1	4	3	0	0	2	3	0	0	0	0	0	0	0	0	0	0	0	0	0	0	0	0	0	0	0	0	0
76 (8 (0.1%))	3	2	2	3	2	0	0	1	1	0	0	3	2	0	2	2	3	2	0	2	2	0	0	0	0	0	0	0	0	0	0	0	0	0	0	0	0	0	0	0	0	0	0	0	0	0
77 (8 (0.1%))	2	2	0	1	2	2	2	0	0	0	2	5	1	1	0	3	1	1	1	0	1	0	0	0	1	0	1	1	0	0	1	0	0	0	0	0	0	0	0	0	0	0	0	0	0	0
78 (8 (0.1%))	4	4	2	2	3	5	2	5	2	0	0	4	2	0	3	4	2	1	1	4	3	0	0	2	3	0	0	0	0	0	0	0	0	0	0	0	0	0	0	0	0	0	0	0	0	0
79 (8 (0.1%))	1	3	2	2	1	1	1	1	0	1	1	1	0	2	1	3	1	1	0	0	2	1	0	0	0	1	0	0	0	0	0	0	0	0	0	0	0	0	0	0	0	0	0	0	0	0
80 (8 (0.1%))	0	0	1	1	0	0	0	1	0	0	1	1	0	0	0	0	0	0	0	0	0	0	0	0	0	0	0	0	0	0	0	0	0	0	0	0	0	0	0	0	0	0	0	0	0	0
81 (7 (0.1%))	3	0	1	1	1	0	2	0	0	2	1	1	1	0	1	1	0	3	0	0	0	0	0	0	0	0	0	0	0	0	0	0	0	0	0	0	0	0	0	0	0	0	0	0	0	0
82 (7 (0.1%))	2	3	4	3	2	0	3	2	1	1	2	3	1	1	1	2	1	2	1	1	1	0	0	1	2	0	1	1	0	0	0	2	0	0	0	0	0	0	0	0	0	0	0	0	0	0
83 (7 (0.1%))	1	1	2	1	1	5	1	4	4	1	2	1	1	0	0	2	1	2	0	2	2	1	0	0	0	0	1	0	0	0	0	0	0	0	0	0	0	0	0	0	0	0	0	0	0	0
84 (7 (0.1%))	1	1	0	0	0	2	1	2	0	0	3	1	0	1	0	3	0	1	0	2	1	0	0	0	1	0	0	0	0	1	0	0	0	0	0	0	0	0	0	0	0	0	0	0	0	0
85 (7 (0.1%))	1	1	2	1	1	4	1	0	3	0	4	3	1	0	1	3	0	2	0	1	1	0	1	0	1	0	0	0	0	0	0	2	0	0	0	1	0	0	0	0	0	0	0	0	0	0
86 (7 (0.1%))	1	1	0	0	0	2	0	1	0	0	1	3	0	0	0	2	1	0	0	2	0	0	1	0	1	0	0	0	0	0	0	1	0	0	0	0	0	0	0	0	0	0	0	0	0	0
87 (6 (0.1%))	2	2	3	2	2	2	2	2	2	1	3	2	2	0	0	2	2	3	0	3	2	1	1	1	1	0	1	1	1	0	0	0	0	1	0	0	0	0	0	0	0	0	0	0	0	0
88 (5 (0.1%))	0	0	0	0	0	1	1	1	0	2	1	0	1	0	0	1	0	2	0	0	1	0	0	0	0	0	0	0	0	0	0	0	0	0	0	0	0	0	0	0	0	0	0	0	0	0
89 (5 (0.1%))	3	1	0	0	0	2	3	1	2	4	1	0	1	0	0	1	0	3	0	2	0	1	0	0	0	0	2	0	0	0	0	0	0	0	0	0	0	0	0	0	0	0	0	0	0	0
90 (5 (0.1%))	0	1	1	0	0	1	1	0	0	0	0	0	0	0	1	0	1	0	0	1	0	0	0	0	2	0	0	0	0	0	0	0	0	0	0	0	0	0	0	0	0	0	0	0	0	0
91 (5 (0.1%))	1	1	0	0	0	0	2	0	0	0	3	2	0	1	0	3	0	1	0	1	2	0	2	0	0	0	2	0	0	0	1	0	0	0	0	0	0	0	0	0	0	0	0	0	0	0
92 (4 (0.1%))	1	0	2	2	1	0	0	1	0	0	1	1	1	0	2	0	1	1	0	0	0	0	0	0	0	0	0	0	0	0	0	0	0	0	0	0	0	0	0	0	0	0	0	0	0	0
93 (4 (0.1%))	2	2	2	2	1	0	2	0	0	0	2	1	1	0	0	0	1	3	1	1	1	0	1	1	2	0	0	1	1	2	0	0	0	0	0	0	0	0	0	0	0	0	0	0	0	0
94 (3 (0.1%))	0	0	1	1	0	0	1	0	1	0	2	1	1	0	0	2	0	2	0	2	2	0	0	0	0	0	1	0	0	0	0	0	0	0	0	0	0	0	0	0	0	0	0	0	0	0
95 (3 (0.1%))	0	0	1	1	1	0	1	0	0	0	0	1	1	0	0	1	0	0	0	0	0	0	0	0	0	0	1	0	0	0	0	0	0	0	0	0	0	0	0	0	0	0	0	0	0	0
96 (2 (0.0%))	0	0	0	0	0	0	0	0	1	0	1	0	0	0	0	0	0	1	0	0	1	0	0	0	0	0	0	0	0	0	0	0	0	0	0	0	0	0	0	0	0	0	0	0	0	0
97 (2 (0.0%))	0	0	0	0	0	1	0	1	2	1	0	0	0	0	0	0	0	0	0	0	0	1	0	0	0	0	0	0	0	0	0	0	0	0	0	0	0	0	0	0	0	0	0	0	0	0
98 (2 (0.0%))	0	0	0	0	0	0	0	0	1	0	0	0	1	0	0	1	0	0	0	0	0	0	0	0	0	0	0	0	0	0	0	1	0	0	0	0	0	0	0	0	0	0	0	0	0	0
99 (2 (0.0%))	1	0	0	0	1	0	0	1	0	1	1	0	1	1	1	1	1	1	0	0	1	0	0	0	0	0	0	0	0	0	0	0	0	0	0	0	0	0	0	0	0	0	0	0	0	0
100 (1 (0.0%))	0	0	0	0	0	0	0	0	0	0	1	0	0	0	0	0	0	0	0	0	0	0	0	0	0	0	0	0	0	0	0	0	0	0	0	0	0	0	0	0	0	0	0	0	0	0
101 (1 (0.0%))	0	0	0	0	0	0	1	1	0	0	0	0	1	0	0	0	0	0	0	0	0	0	0	0	0	0	0	0	0	0	0	0	0	0	0	0	0	0	0	0	0	0	0	0	0	0
102 (1 (0.0%))	0	0	0	0	0	0	0	0	0	0	1	0	0	0	0	0	0	0	0	0	0	0	0	0	0	0	0	0	0	0	0	0	0	0	0	0	0	0	0	0	0	0	0	0	0	0
103 (1 (0.0%))	0	0	0	0	0	0	0	0	1	0	0	0	0	0	0	0	0	0	0	0	0	0	0	0	0	0	0	0	0	0	0	0	0	0	0	0	0	0	0	0	0	0	0	0	0	0
104 (1 (0.0%))	1	0	1	0	0	0	0	0	0	0	0	0	0	0	1	0	0	0	0	0	0	0	0	0	0	0	0	0	0	0	0	0	0	0	0	0	0	0	0	0	0	0	0	0	0	0
105 (1 (0.0%))	0	1	0	0	0	0	0	1	0	0	1	0	0	0	0	1	0	0	0	1	1	0	0	0	1	0	0	1	0	0	1	0	0	0	0	0	0	0	0	0	0	0	0	0	0	0
106 (1 (0.0%))	1	1	1	1	1	0	1	0	0	0	1	1	1	0	0	0	1	1	0	1	0	0	1	1	1	0	0	1	1	0	0	0	0	1	0	0	0	0	0	0	0	0	0	0	0	0
	1	NOT_ANNOTATED									28	Galactose metabolism										55	Lysine biosynthesis										82	Biotin metabolism
	2	Metabolic pathways									29	Glycerophospholipid metabolism										56	O-Mannosyl glycan biosynthesis										83	Limonene and pinene degradation
	3	Ribosome									30	Glycine, serine and threonine metabolism										57	Riboflavin metabolism										84	Methane metabolism
	4	Cell cycle - yeast									31	SNARE interactions in vesicular transport										58	Sphingolipid metabolism										85	Nicotinate and nicotinamide metabolism
	5	Purine metabolism									32	Butanoate metabolism										59	Sulfur metabolism										86	Pentose and glucuronate interconversions
	6	Oxidative phosphorylation									33	Glycosylphosphatidylinositol(GPI)-anchor biosynthesis										60	Terpenoid backbone biosynthesis										87	Benzoate degradation via CoA ligation
	7	Pyrimidine metabolism									34	Phenylalanine, tyrosine and tryptophan biosynthesis										61	Glycerolipid metabolism										88	Arachidonic acid metabolism
	8	MAPK signaling pathway - yeast									35	Tyrosine metabolism										62	High-mannose type N-glycan biosynthesis										89	Ether lipid metabolism
	9	Glycolysis / Gluconeogenesis									36	Glutathione metabolism										63	Pantothenate and CoA biosynthesis										90	Thiamine metabolism
	10	Ubiquitin mediated proteolysis									37	Homologous recombination										64	Propanoate metabolism										91	Ubiquinone and other terpenoid-quinone biosynthesis
	11	Starch and sucrose metabolism									38	Selenoamino acid metabolism										65	Reductive carboxylate cycle (CO2 fixation)										92	Androgen and estrogen metabolism
	12	Aminoacyl-tRNA biosynthesis									39	Mismatch repair										66	Biosynthesis of unsaturated fatty acids										93	Fatty acid biosynthesis
	13	Proteasome									40	Valine, leucine and isoleucine biosynthesis										67	gamma-Hexachlorocyclohexane degradation										94	Ethylbenzene degradation
	14	Nucleotide excision repair									41	Base excision repair										68	Non-homologous end-joining										95	Lipoic acid metabolism
	15	Citrate cycle (TCA cycle)									42	Fatty acid metabolism										69	Phenylalanine metabolism										96	alpha-Linolenic acid metabolism
	16	Endocytosis									43	Regulation of autophagy										70	Valine, leucine and isoleucine degradation										97	Benzoate degradation via hydroxylation
	17	Pyruvate metabolism									44	Lysine degradation										71	1- and 2-Methylnaphthalene degradation										98	Synthesis and degradation of ketone bodies
	18	DNA replication									45	Nitrogen metabolism										72	3-Chloroacrylic acid degradation										99	Taurine and hypotaurine metabolism
	19	Alanine, aspartate and glutamate metabolism									46	Porphyrin and chlorophyll metabolism										73	Cyanoamino acid metabolism										100	1,4-Dichlorobenzene degradation
	20	Arginine and proline metabolism									47	Tryptophan metabolism										74	beta-Alanine metabolism										101	Fatty acid elongation in mitochondria
	21	Cysteine and methionine metabolism									48	Glyoxylate and dicarboxylate metabolism										75	Drug metabolism - cytochrome P450										102	Fluorobenzoate degradation
	22	RNA polymerase									49	Histidine metabolism										76	Drug metabolism - other enzymes										103	Geraniol degradation
	23	N-Glycan biosynthesis									50	Inositol phosphate metabolism										77	Folate biosynthesis										104	Other glycan degradation
	24	Pentose phosphate pathway									51	Phosphatidylinositol signaling system										78	Metabolism of xenobiotics by cytochrome P450										105	Peptidoglycan biosynthesis
	25	Amino sugar and nucleotide sugar metabolism									52	Steroid biosynthesis										79	Protein export										106	Styrene degradation
	26	Fructose and mannose metabolism									53	Lysosome										80	Vitamin B6 metabolism
	27	Basal transcription factors									54	One carbon pool by folate										81	Aminophosphonate metabolism
	Supplementary Table III (C). S.cerevisiae NON-HOMOLOGY (ABSENT GENES) ANALYSIS WITH PATHWAYS OF KEGG
Frequency of S. cerevisiae genes found orthologs in phylogenetic groups	EUKARYOTES (0 (0%))	FUNGI (10 (0.2%))	FUNGI::Ascomycetes (10 (0.2%))	PLANTS (142 (2%))	PLANTS::Dicotyledons (282 (5%))	FUNGI::Basidiomycetes (1525 (26%))	PROTIST (1978 (34%))	ANIMAL (2028 (34%))	ANIMAL::Vertebrates (2185 (37%))	ANIMAL::Insects (2371 (40%))	PLANTS::Green algae (2519 (43%))	PLANTS::Monocotyledons (2527 (43%))	ANIMAL::Nematodes (2540 (43%))	PLANTS::Red algae (2554 (43%))	ANIMAL::Echinoderms (2582 (44%))	PROTIST::Cellular slime molds (2603 (44%))	PROKARYOTES (2642 (45%))	PROTIST::Alveolates (2740 (47%))	PROTIST::Choanoflagellates (2755 (47%))	BACTERIA (2881 (49%))	PROTIST::Euglenozoa (3157 (54%))	BACTERIA::Proteobacteria (3256 (55 %))	PROTIST::Paraba salids (3616 (62%))	ARCHEA (3672 (62%))	PROTIST::Entamoeba (3678 (63%))	BACTERIA::Firmicutes (3692 (63%))	ARCHEA::Euryarchaeota (3807 (65%))	BACTERIA::Actinobacteria (3889 (66%))	BACTERIA::Cyanobacteria (3940 (67%))	BACTERIA::Bacteroides (4076 (69%))	FUNGI::Microsporidians (4097 (70%))	BACTERIA::Green nonsulfur bacteria (4178 (71%))	PROTIST::Diplomonads (4195 (71%))	ARCHEA::Crenarchaeota (4209 (72%))	BACTERIA::Spirochete (4363 (74%))	BACTERIA::Green sulfur bacteria (4393 (75%))	BACTERIA::Deinococcus-Thermus (4408 (75%))	BACTERIA::Acidobacteria (4413 (75%))	BACTERIA::Planctomyces (4517 (77%))	BACTERIA::Synergistetes (4677 (80%))	BACTERIA::Hyperthermophilic bacteria (4685 (80%))	BACTERIA::Chlamydia (4712 (80%))	BACTERIA::Tenericutes (4727 (80%))	ARCHEA::Korarchaeota (4822 (82%))	BACTERIA::Fusobacteria (4951 (84%))	ARCHEA::Nanoarchaeota (5350 (91%))
Frequency of S. cerevisiae genes distributed in KEGG pathways
1 (4571 (77.7%))	0	8	8	132	265	1457	1860	1867	1995	2162	2298	2293	2288	2294	2309	2355	2349	2438	2466	2484	2749	2787	3057	3215	3087	3148	3307	3325	3325	3461	3372	3541	3457	3623	3686	3674	3715	3687	3748	3887	3890	3874	3884	4004	4045	4297
2 (610 (10.4%))	0	0	0	5	8	24	48	84	99	110	95	107	130	108	137	125	83	144	141	101	204	121	335	171	359	148	187	170	190	181	450	203	424	235	215	248	238	246	271	302	283	347	356	380	368	553
3 (142 (2.4%))	0	2	2	0	2	2	2	2	2	2	2	2	2	1	6	6	17	3	8	83	4	93	8	19	7	98	27	99	101	100	24	104	16	24	102	102	104	112	118	106	102	106	100	44	106	44
4 (115 (2.0%))	0	0	0	3	3	17	22	19	22	21	33	32	30	37	30	27	51	37	34	55	46	64	42	66	47	71	68	79	75	77	50	76	59	76	85	84	82	83	85	92	98	88	94	91	104	101
5 (89 (1.5%))	0	0	0	0	0	5	7	9	9	12	12	20	16	19	14	11	12	21	17	27	27	29	40	20	44	38	21	41	38	39	49	42	44	29	43	43	46	47	49	52	49	57	56	45	50	69
6 (76 (1.3%))	0	0	0	3	3	3	18	14	19	17	24	25	21	20	20	24	28	26	21	30	39	34	55	39	57	36	42	43	44	45	59	43	60	44	46	44	46	44	52	59	62	50	54	59	57	66
7 (69 (1.2%))	0	0	0	0	0	5	6	4	5	6	9	12	9	10	12	12	11	12	12	26	18	28	27	14	34	33	15	36	33	35	27	37	31	19	35	37	37	42	41	43	40	41	39	31	43	47
8 (55 (0.9%))	0	0	0	2	4	10	21	19	19	20	26	26	23	23	20	24	25	26	22	27	34	31	29	27	28	35	31	34	34	35	32	34	36	32	37	40	37	36	38	40	51	38	38	42	52	53
9 (48 (0.8%))	0	0	0	0	0	0	0	2	2	2	0	2	4	5	5	5	0	1	10	0	2	3	14	2	14	1	2	3	3	0	26	5	26	6	0	4	4	4	8	12	7	11	7	20	16	47
10 (44 (0.7%))	0	0	0	1	1	4	5	4	5	4	4	4	5	5	5	5	24	7	5	24	7	31	7	33	7	31	33	30	32	33	10	33	16	38	37	32	33	33	35	40	40	39	44	40	37	44
11 (40 (0.7%))	0	0	0	0	1	3	7	12	16	12	9	8	13	15	16	15	4	15	15	4	29	8	22	13	21	6	15	11	19	9	27	13	31	18	18	23	18	24	25	23	22	26	24	39	28	40
12 (39 (0.7%))	0	0	0	0	0	0	0	0	0	0	0	1	0	0	2	0	0	0	0	0	3	0	5	0	4	0	0	0	0	0	6	0	4	1	0	0	0	4	4	1	0	0	1	4	4	2
13 (35 (0.6%))	0	0	0	0	0	1	2	1	2	1	3	3	2	3	2	2	12	3	4	14	4	20	4	14	4	28	14	17	27	29	5	28	7	15	29	29	29	28	29	29	29	28	29	15	29	15
14 (34 (0.6%))	0	0	0	0	0	1	3	1	1	2	4	3	2	4	3	7	14	4	8	16	10	17	10	16	12	22	17	24	22	23	8	23	18	19	23	23	26	26	25	25	27	26	25	18	28	22
15 (33 (0.6%))	0	0	0	0	0	0	1	2	3	2	4	4	3	3	6	2	2	4	4	2	4	2	24	4	24	4	5	4	5	4	31	4	27	4	4	5	4	4	7	12	10	5	20	17	23	32
16 (33 (0.6%))	0	0	0	0	0	0	1	0	0	0	5	1	1	5	2	1	18	5	3	20	4	25	6	23	5	26	26	24	26	28	18	27	13	28	28	28	28	28	28	28	28	26	26	32	28	32
17 (33 (0.6%))	0	0	0	0	0	0	0	2	3	2	1	3	2	3	3	1	0	2	2	0	4	0	14	0	18	0	0	0	2	1	22	1	17	0	2	5	0	0	8	7	9	12	9	15	11	32
18 (30 (0.5%))	0	0	0	0	0	1	3	1	1	1	3	3	2	4	2	5	4	4	4	8	4	9	6	4	7	13	5	14	13	15	5	16	9	9	17	13	17	22	22	20	16	21	22	10	22	12
19 (29 (0.5%))	0	0	0	0	0	0	0	0	0	0	1	6	2	6	5	1	0	1	7	0	4	0	13	0	13	0	1	1	1	1	26	1	16	0	6	9	6	1	6	9	3	15	10	6	7	22
20 (29 (0.5%))	0	0	0	0	0	0	0	1	1	2	2	1	4	2	2	4	0	4	3	0	5	0	14	2	19	1	3	2	2	3	28	3	19	4	3	6	5	6	3	8	5	14	12	10	12	26
21 (29 (0.5%))	0	0	0	0	0	1	0	2	5	5	4	3	5	2	3	4	0	7	1	0	7	0	16	2	16	2	4	2	2	3	29	4	23	5	2	8	7	5	6	6	6	22	18	10	11	29
22 (29 (0.5%))	0	0	0	0	0	4	3	3	3	5	6	9	7	6	6	4	7	7	8	19	9	21	9	9	10	21	10	23	22	23	9	23	10	10	23	23	23	23	23	23	23	23	23	11	23	13
23 (28 (0.5%))	0	0	0	1	2	3	5	3	3	3	6	6	4	6	7	6	12	8	12	12	11	13	12	16	13	15	18	16	17	19	26	23	25	18	19	21	20	22	23	21	22	24	24	25	27	23
24 (28 (0.5%))	0	0	0	0	0	0	0	1	1	2	0	2	1	4	2	1	0	3	1	0	2	0	4	5	12	1	6	1	0	0	15	2	11	10	1	2	1	3	6	11	3	4	6	21	13	28
25 (27 (0.5%))	0	0	0	0	0	0	1	3	3	3	7	6	3	6	7	11	1	4	8	1	7	4	11	9	6	1	10	3	14	8	12	14	20	14	8	15	12	13	14	11	11	16	16	18	18	25
26 (27 (0.5%))	0	0	0	0	0	0	1	2	2	2	0	1	4	4	2	6	0	4	6	0	2	4	12	6	9	3	6	5	6	3	14	9	17	10	4	8	8	10	8	8	8	11	10	14	20	25
27 (23 (0.4%))	0	0	0	0	0	0	1	0	1	1	2	5	2	4	2	3	12	11	12	16	18	18	11	17	12	22	20	21	20	20	4	22	20	19	23	22	22	21	22	22	22	23	22	20	23	21
28 (23 (0.4%))	0	0	0	0	0	0	0	1	1	1	1	1	1	2	1	5	0	2	4	0	8	3	4	4	2	0	4	2	8	2	14	5	17	6	2	9	6	9	7	6	5	8	7	19	9	23
29 (23 (0.4%))	0	0	0	0	0	0	0	2	2	3	5	3	3	3	5	4	0	2	10	0	3	1	8	8	9	4	8	8	8	9	9	9	14	13	6	9	14	12	13	13	12	9	9	18	8	22
30 (23 (0.4%))	0	0	0	0	0	1	0	3	5	7	1	1	6	5	4	8	0	7	2	0	7	0	10	0	15	0	0	0	1	0	19	2	18	4	0	2	2	3	2	5	3	11	6	4	10	22
31 (23 (0.4%))	0	0	0	0	0	1	5	5	6	9	9	8	9	10	12	11	16	12	9	16	12	20	10	23	11	22	23	22	22	23	19	23	19	23	23	23	23	23	23	23	23	23	22	23	22	23
32 (22 (0.4%))	0	0	0	0	0	0	1	1	1	1	0	0	3	0	1	2	0	1	4	0	2	0	8	0	12	0	0	0	1	0	13	0	13	1	1	3	2	1	4	5	2	5	3	4	14	21
33 (22 (0.4%))	0	0	0	0	1	4	3	3	3	4	8	8	10	14	7	3	14	9	12	15	13	16	21	19	14	18	19	17	20	18	15	19	17	21	20	20	20	18	21	21	21	21	21	21	21	21
34 (22 (0.4%))	0	0	0	0	0	0	4	8	10	11	3	4	9	2	10	12	1	7	4	1	14	1	14	2	17	2	4	2	3	4	18	3	16	2	2	4	4	5	6	5	6	5	10	10	8	17
35 (20 (0.3%))	0	0	0	0	0	1	0	1	1	2	1	2	2	2	2	2	0	1	2	0	3	0	6	2	8	1	3	2	3	3	18	3	12	3	1	4	4	3	4	7	4	6	4	6	6	19
36 (19 (0.3%))	0	0	0	0	0	0	0	0	0	0	1	1	0	3	0	4	1	1	0	1	1	1	9	5	17	2	5	2	2	2	9	2	13	6	2	5	4	3	6	12	7	9	8	10	11	18
37 (19 (0.3%))	0	0	0	0	0	4	3	3	3	5	5	6	7	3	4	5	4	5	6	7	6	7	8	5	6	11	6	12	11	10	4	11	9	8	11	10	12	11	12	12	11	12	12	8	13	12
38 (19 (0.3%))	0	0	0	0	0	1	0	0	0	1	0	0	1	1	2	2	0	4	0	0	5	0	5	2	3	1	2	1	2	3	15	2	13	5	3	3	3	3	4	5	4	12	12	7	4	17
39 (18 (0.3%))	0	0	0	0	0	1	1	1	1	1	1	1	2	2	1	2	1	1	1	3	1	4	2	1	2	5	2	7	6	6	1	7	4	8	7	7	8	7	7	8	8	7	8	7	9	9
40 (18 (0.3%))	0	0	0	0	0	0	2	4	4	4	0	0	4	0	5	4	0	4	3	0	5	0	10	0	10	0	0	0	0	0	11	0	9	1	0	1	0	1	1	2	1	9	6	5	10	11
41 (17 (0.3%))	0	0	0	0	0	1	3	2	2	4	3	3	2	3	3	4	4	3	6	5	5	6	7	5	9	7	5	10	7	9	5	11	8	6	11	9	9	11	11	12	14	10	12	9	13	9
42 (17 (0.3%))	0	0	0	0	0	0	0	0	0	0	0	1	0	1	0	0	0	0	1	0	0	0	4	0	6	0	0	0	1	0	11	0	7	0	2	4	0	1	3	4	6	5	6	7	5	17
43 (17 (0.3%))	0	0	0	0	0	3	5	6	6	6	5	6	6	12	6	5	10	7	8	12	8	13	8	11	10	14	12	14	13	14	13	14	12	13	15	16	14	14	15	14	17	15	15	15	16	17
44 (16 (0.3%))	0	0	0	0	0	0	0	0	0	0	3	2	0	4	4	0	2	3	2	2	4	2	8	4	10	4	6	4	6	5	11	6	9	6	6	8	8	6	7	12	10	7	8	10	10	16
45 (16 (0.3%))	0	0	0	0	0	0	0	0	0	0	1	6	1	6	5	0	0	0	8	0	2	0	8	0	5	0	0	0	0	0	15	0	8	0	5	6	3	0	5	5	0	13	10	2	6	9
46 (16 (0.3%))	0	0	0	0	0	0	1	2	2	2	3	4	8	4	2	2	2	3	3	2	9	2	13	7	13	4	7	5	4	2	13	4	13	10	6	7	6	5	5	8	10	6	13	12	9	14
47 (16 (0.3%))	0	0	0	0	0	0	0	0	0	3	1	3	0	1	0	1	0	2	2	0	4	0	10	3	10	1	4	1	1	1	14	2	10	5	4	7	2	6	5	11	7	8	6	8	10	14
48 (15 (0.3%))	0	0	0	0	0	0	0	0	2	2	0	2	0	2	5	0	0	0	5	0	4	0	11	0	11	0	0	0	2	0	15	0	12	0	4	4	0	0	4	7	4	5	9	12	11	15
49 (15 (0.3%))	0	0	0	0	0	1	0	5	5	7	1	1	7	2	7	7	0	7	0	0	6	0	8	3	8	1	3	2	3	4	14	4	9	4	3	4	3	3	4	8	3	8	8	9	8	15
50 (15 (0.3%))	0	0	0	0	0	0	0	0	0	0	0	1	0	1	1	0	6	1	2	6	0	8	1	9	1	8	9	10	11	11	5	10	4	10	11	11	12	11	12	13	10	11	12	11	13	14
51 (15 (0.3%))	0	0	0	0	0	0	0	0	0	0	0	0	0	1	1	0	6	1	2	6	0	8	1	10	1	8	10	9	9	11	3	10	3	11	10	11	11	11	10	12	11	10	11	11	13	14
52 (15 (0.3%))	0	0	0	0	0	0	0	0	0	3	4	2	2	2	1	0	2	1	1	2	2	3	14	7	13	7	7	5	4	7	13	8	15	12	9	10	10	7	12	14	12	12	12	13	13	15
53 (14 (0.2%))	0	0	0	0	0	1	0	0	0	1	3	3	1	3	1	1	6	1	1	7	2	11	3	8	2	7	9	14	13	11	9	14	4	10	12	14	12	14	14	14	13	13	10	12	11	12
54 (14 (0.2%))	0	0	0	0	0	0	0	0	0	0	0	0	0	0	1	2	0	4	1	0	3	0	12	0	14	0	0	0	0	0	10	2	14	5	2	1	0	3	1	2	2	5	4	10	5	14
55 (13 (0.2%))	0	0	0	0	0	0	0	2	3	3	2	2	3	2	3	3	0	5	1	0	6	0	10	2	10	0	2	0	0	0	12	1	12	2	3	2	3	3	4	3	3	7	9	3	8	13
56 (13 (0.2%))	0	0	0	0	0	0	4	6	6	6	4	6	7	5	6	8	3	13	4	3	13	4	7	8	8	9	11	6	6	13	3	13	13	9	13	13	13	13	13	13	13	13	13	13	13	13
57 (13 (0.2%))	0	0	0	0	0	0	0	5	5	5	5	4	10	5	10	6	4	11	8	4	11	5	9	6	11	5	6	6	5	5	13	5	10	9	5	6	6	8	6	6	7	6	8	13	7	13
58 (13 (0.2%))	0	0	0	0	0	0	0	0	0	0	4	0	3	4	0	0	2	4	0	3	2	3	6	6	3	5	6	6	6	6	8	5	9	11	6	6	9	9	10	10	8	10	8	10	10	12
59 (13 (0.2%))	0	0	0	0	0	0	0	1	2	2	0	2	2	1	3	0	0	4	0	0	5	0	3	1	3	1	2	1	0	1	12	1	11	4	3	1	2	2	2	6	5	8	12	6	6	12
60 (13 (0.2%))	0	0	0	0	0	0	0	1	1	1	5	0	1	4	2	0	0	1	1	0	1	1	3	0	10	0	1	1	7	2	3	2	3	1	3	8	7	5	8	7	7	8	2	5	7	13
61 (12 (0.2%))	0	0	0	0	0	0	0	1	3	2	1	1	2	5	4	3	1	2	5	1	3	1	3	3	3	1	3	1	4	1	10	1	6	5	3	4	2	5	8	9	3	7	4	7	5	12
62 (12 (0.2%))	0	0	0	1	1	5	3	10	11	11	5	10	10	4	11	11	5	12	3	5	11	8	11	11	12	11	12	11	12	9	11	12	12	11	12	12	12	12	10	11	12	12	11	12	12	12
63 (11 (0.2%))	0	0	0	0	0	0	2	6	6	6	1	1	6	1	6	3	0	6	4	0	6	1	7	2	9	0	2	2	2	2	10	1	7	4	1	2	2	4	2	2	3	10	7	8	10	9
64 (11 (0.2%))	0	0	0	0	0	0	0	0	0	1	0	1	1	1	1	0	0	1	0	0	2	0	2	0	5	0	0	0	1	1	8	1	6	0	1	2	1	1	2	6	3	2	6	4	3	11
65 (11 (0.2%))	0	0	0	0	0	0	0	0	0	0	0	0	0	0	0	0	0	0	0	0	0	0	6	0	5	0	0	0	0	0	9	0	8	0	0	0	0	0	2	0	2	0	7	6	7	11
66 (10 (0.2%))	0	0	0	0	0	0	0	0	0	1	1	1	1	1	0	1	5	1	2	5	0	5	7	8	6	8	8	6	8	7	6	7	6	8	8	9	8	7	8	8	9	8	9	9	8	9
67 (10 (0.2%))	0	0	0	0	0	0	0	0	0	1	7	6	6	7	6	1	4	8	8	4	7	5	8	5	9	5	6	5	6	5	10	5	9	7	8	8	7	9	5	7	8	8	9	9	9	10
68 (10 (0.2%))	0	0	0	0	0	3	3	3	3	4	4	3	4	5	3	3	4	3	3	4	3	4	6	5	6	5	5	6	7	7	6	7	7	6	9	8	6	8	7	8	8	7	9	7	9	7
69 (10 (0.2%))	0	0	0	0	0	0	0	1	1	1	1	1	1	0	1	1	0	0	1	0	2	0	3	0	5	0	1	1	1	1	10	1	5	0	0	2	2	1	2	4	2	3	2	3	0	10
70 (10 (0.2%))	0	0	0	0	0	0	0	0	0	0	0	0	0	0	0	0	0	0	0	0	0	0	0	0	7	0	0	0	1	0	7	0	2	0	0	3	1	1	3	4	2	5	0	2	3	7
71 (9 (0.2%))	0	0	0	0	0	0	0	1	1	1	0	1	1	1	1	0	0	0	2	0	0	0	2	0	2	0	0	0	0	0	8	0	6	0	0	0	0	0	0	0	0	2	0	1	4	8
72 (9 (0.2%))	0	0	0	0	0	0	0	0	0	0	0	1	0	1	0	0	0	0	1	0	0	0	2	0	2	0	0	0	0	0	9	0	5	0	0	0	0	0	0	3	0	1	0	1	4	9
73 (9 (0.2%))	0	0	0	0	0	0	0	0	0	0	0	5	0	5	4	1	0	1	5	0	1	0	7	0	4	0	0	0	0	0	6	0	4	0	5	5	0	0	6	6	1	6	6	1	2	4
74 (8 (0.1%))	0	0	0	0	0	0	0	1	1	1	0	0	1	0	1	0	0	1	0	0	2	0	3	1	4	0	1	0	0	0	8	0	5	1	1	1	1	1	1	3	1	4	5	2	4	8
75 (8 (0.1%))	0	0	0	0	0	0	0	0	0	0	0	1	0	1	0	0	0	0	1	0	0	0	2	0	2	0	0	0	0	0	8	0	5	0	0	0	0	0	0	2	0	1	0	1	4	8
76 (8 (0.1%))	0	0	0	0	0	0	0	0	0	0	0	0	0	0	1	0	0	0	0	0	0	0	7	0	6	0	0	0	0	0	8	0	6	0	0	1	0	2	0	0	0	1	0	2	2	8
77 (8 (0.1%))	0	0	0	0	0	0	0	1	1	1	1	1	2	1	1	1	0	1	3	0	3	0	5	0	8	0	0	0	0	0	7	1	8	5	2	1	0	2	0	1	1	1	2	5	2	8
78 (8 (0.1%))	0	0	0	0	0	0	0	0	0	0	0	1	0	1	0	0	0	0	1	0	0	0	2	0	2	0	0	0	0	0	8	0	5	0	0	0	0	0	0	2	0	1	0	1	4	8
79 (8 (0.1%))	0	0	0	0	0	3	1	1	1	1	3	3	1	3	3	2	2	2	3	3	2	3	4	3	4	4	3	4	6	5	4	5	5	4	5	6	5	6	6	6	5	6	5	4	5	7
80 (8 (0.1%))	0	0	0	0	0	0	0	4	4	5	0	0	5	2	4	1	0	2	0	0	6	0	6	1	6	1	1	0	3	4	8	2	8	2	2	5	1	4	5	3	3	4	7	4	7	8
81 (7 (0.1%))	0	0	0	0	0	1	0	0	0	1	0	0	1	1	1	1	0	1	0	0	1	0	2	2	2	3	2	4	4	4	2	4	6	4	2	4	6	6	6	6	5	4	6	6	4	7
82 (7 (0.1%))	0	0	0	0	0	1	1	2	2	2	1	1	2	2	4	2	2	2	3	2	5	2	5	2	4	2	2	2	2	2	6	3	6	4	2	2	4	5	2	3	3	2	6	5	2	7
83 (7 (0.1%))	0	0	0	0	0	0	0	1	1	1	0	1	2	0	1	0	1	0	1	1	0	1	0	1	0	1	1	1	1	1	6	1	2	1	1	1	1	1	1	4	1	2	1	1	1	6
84 (7 (0.1%))	0	0	0	0	0	0	0	0	0	0	0	0	0	0	0	0	0	1	0	0	2	0	3	0	5	0	0	0	0	0	5	0	7	2	0	2	0	1	0	2	2	4	3	2	6	7
85 (7 (0.1%))	0	0	0	0	0	0	0	0	1	1	1	2	1	1	0	1	0	1	2	0	2	0	2	2	4	0	2	0	1	0	7	1	2	3	0	3	2	2	3	3	3	7	2	3	4	7
86 (7 (0.1%))	0	0	0	0	0	0	0	1	1	1	1	0	1	1	1	2	0	1	1	0	1	0	1	3	2	0	4	0	3	2	3	3	3	4	2	4	3	2	2	2	2	3	3	5	6	7
87 (6 (0.1%))	0	0	0	0	0	0	0	1	1	1	0	1	2	0	1	0	1	0	1	1	0	1	1	1	2	1	1	1	1	1	4	1	3	1	1	2	1	1	2	1	1	3	1	2	1	5
88 (5 (0.1%))	0	0	0	0	0	0	0	0	0	0	0	0	0	3	0	4	0	1	0	0	1	0	1	2	4	0	2	0	0	0	0	0	5	3	0	2	2	0	2	5	5	5	2	4	0	5
89 (5 (0.1%))	0	0	0	0	0	0	0	0	0	0	1	0	0	0	0	0	0	0	1	0	1	0	1	2	1	3	2	2	3	3	0	2	3	3	1	3	3	3	4	3	3	1	2	3	2	4
90 (5 (0.1%))	0	0	0	0	0	0	0	3	3	3	0	0	3	0	4	3	0	0	4	0	3	0	3	1	4	0	1	1	1	1	4	1	4	1	1	1	1	1	1	0	2	3	4	2	1	5
91 (5 (0.1%))	0	0	0	0	0	0	0	0	0	0	1	1	0	0	0	0	0	1	2	0	0	0	5	2	5	1	2	1	1	1	5	2	5	2	2	2	2	1	2	3	2	2	5	2	4	5
92 (4 (0.1%))	0	0	0	0	0	1	0	0	0	1	0	0	1	2	1	2	0	1	1	0	2	1	3	3	2	2	3	1	3	3	3	3	3	4	2	3	3	3	3	3	3	3	3	4	3	4
93 (4 (0.1%))	0	0	0	0	0	0	0	0	0	0	0	0	1	0	1	0	0	0	0	0	0	0	4	1	4	0	2	0	0	0	4	0	4	2	0	0	0	0	0	0	0	0	0	4	0	4
94 (3 (0.1%))	0	0	0	0	0	0	0	1	1	1	0	0	1	0	1	0	0	0	1	0	0	0	0	0	1	0	0	0	0	0	2	0	1	0	0	1	0	0	1	0	0	2	0	0	0	3
95 (3 (0.1%))	0	0	0	0	0	0	0	0	0	0	0	0	0	0	2	2	0	0	1	0	0	0	2	0	3	0	0	0	0	0	3	0	3	0	0	0	1	1	1	0	3	1	2	2	3	3
96 (2 (0.0%))	0	0	0	0	0	0	0	0	0	0	0	0	0	0	0	0	0	0	0	0	0	0	1	0	2	0	0	0	1	0	1	0	1	0	1	2	0	0	2	0	1	2	1	1	0	2
97 (2 (0.0%))	0	0	0	0	0	0	0	0	0	0	0	0	0	0	0	0	0	0	0	0	0	0	0	0	1	0	0	0	0	0	0	0	0	0	0	1	0	0	1	0	0	1	0	0	0	1
98 (2 (0.0%))	0	0	0	0	0	0	0	0	0	0	0	0	0	0	0	0	0	0	0	0	0	0	0	0	2	0	0	0	1	0	0	0	0	0	0	2	1	1	2	1	1	2	0	0	1	2
99 (2 (0.0%))	0	0	0	0	0	0	0	0	0	0	0	0	0	0	0	1	0	1	0	0	1	0	1	0	1	0	0	0	0	0	1	0	2	0	1	2	1	0	2	1	2	2	2	1	1	2
100 (1 (0.0%))	0	0	0	0	0	0	0	0	0	1	1	1	0	1	1	1	0	1	1	0	0	0	1	0	1	0	1	0	0	1	1	0	1	0	1	1	1	0	0	1	1	0	1	1	1	1
101 (1 (0.0%))	0	0	0	0	0	0	0	0	0	0	0	0	0	0	0	0	0	0	0	0	0	0	1	0	0	0	0	0	0	1	1	0	1	1	0	1	1	1	1	1	1	1	1	1	1	1
102 (1 (0.0%))	0	0	0	0	0	0	0	0	0	1	1	1	0	1	1	1	0	1	1	0	0	0	1	0	1	0	1	0	0	1	1	0	1	0	1	1	1	0	0	1	1	0	1	1	1	1
103 (1 (0.0%))	0	0	0	0	0	0	0	0	0	0	0	0	0	0	0	0	0	0	0	0	0	0	0	0	1	0	0	0	0	0	0	0	0	0	0	1	0	0	1	0	0	1	0	0	0	1
104 (1 (0.0%))	0	0	0	0	0	0	0	0	0	0	0	1	0	0	0	0	0	1	0	0	1	0	0	0	1	0	0	0	0	0	1	0	1	0	1	1	1	1	1	1	0	1	0	1	1	1
105 (1 (0.0%))	0	0	0	0	0	0	0	0	0	0	0	0	0	0	0	0	0	0	0	0	0	0	1	0	0	0	0	0	0	0	1	0	1	0	0	1	0	0	0	0	0	1	1	0	1	1
106 (1 (0.0%))	0	0	0	0	0	0	0	0	0	0	0	0	0	0	0	0	0	0	0	0	0	0	1	0	1	0	0	0	0	0	1	0	1	0	0	0	0	0	0	0	0	0	0	1	0	1
	1	NOT_ANNOTATED									30	Glycine, serine and threonine metabolism										59	Sulfur metabolism										88	Arachidonic acid metabolism
	2	Metabolic pathways									31	SNARE interactions in vesicular transport										60	Terpenoid backbone biosynthesis										89	Ether lipid metabolism
	3	Ribosome									32	Butanoate metabolism										61	Glycerolipid metabolism										90	Thiamine metabolism
	4	Cell cycle - yeast									33	Glycosylphosphatidylinositol(GPI)-anchor biosynthesis										62	High-mannose type N-glycan biosynthesis										91	Ubiquinone and other terpenoid-quinone biosynthesis
	5	Purine metabolism									34	Phenylalanine, tyrosine and tryptophan biosynthesis										63	Pantothenate and CoA biosynthesis										92	Androgen and estrogen metabolism
	6	Oxidative phosphorylation									35	Tyrosine metabolism										64	Propanoate metabolism										93	Fatty acid biosynthesis
	7	Pyrimidine metabolism									36	Glutathione metabolism										65	Reductive carboxylate cycle (CO2 fixation)										94	Ethylbenzene degradation
	8	MAPK signaling pathway - yeast									37	Homologous recombination										66	Biosynthesis of unsaturated fatty acids										95	Lipoic acid metabolism
	9	Glycolysis / Gluconeogenesis									38	Selenoamino acid metabolism										67	gamma-Hexachlorocyclohexane degradation										96	alpha-Linolenic acid metabolism
	10	Ubiquitin mediated proteolysis									39	Mismatch repair										68	Non-homologous end-joining										97	Benzoate degradation via hydroxylation
	11	Starch and sucrose metabolism									40	Valine, leucine and isoleucine biosynthesis										69	Phenylalanine metabolism										98	Synthesis and degradation of ketone bodies
	12	Aminoacyl-tRNA biosynthesis									41	Base excision repair										70	Valine, leucine and isoleucine degradation										99	Taurine and hypotaurine metabolism
	13	Proteasome									42	Fatty acid metabolism										71	1- and 2-Methylnaphthalene degradation										100	1,4-Dichlorobenzene degradation
	14	Nucleotide excision repair									43	Regulation of autophagy										72	3-Chloroacrylic acid degradation										101	Fatty acid elongation in mitochondria
	15	Citrate cycle (TCA cycle)									44	Lysine degradation										73	Cyanoamino acid metabolism										102	Fluorobenzoate degradation
	16	Endocytosis									45	Nitrogen metabolism										74	beta-Alanine metabolism										103	Geraniol degradation
	17	Pyruvate metabolism									46	Porphyrin and chlorophyll metabolism										75	Drug metabolism - cytochrome P450										104	Other glycan degradation
	18	DNA replication									47	Tryptophan metabolism										76	Drug metabolism - other enzymes										105	Peptidoglycan biosynthesis
	19	Alanine, aspartate and glutamate metabolism									48	Glyoxylate and dicarboxylate metabolism										77	Folate biosynthesis										106	Styrene degradation
	20	Arginine and proline metabolism									49	Histidine metabolism										78	Metabolism of xenobiotics by cytochrome P450
	21	Cysteine and methionine metabolism									50	Inositol phosphate metabolism										79	Protein export
	22	RNA polymerase									51	Phosphatidylinositol signaling system										80	Vitamin B6 metabolism
	23	N-Glycan biosynthesis									52	Steroid biosynthesis										81	Aminophosphonate metabolism
	24	Pentose phosphate pathway									53	Lysosome										82	Biotin metabolism
	25	Amino sugar and nucleotide sugar metabolism									54	One carbon pool by folate										83	Limonene and pinene degradation
	26	Fructose and mannose metabolism									55	Lysine biosynthesis										84	Methane metabolism
	27	Basal transcription factors									56	O-Mannosyl glycan biosynthesis										85	Nicotinate and nicotinamide metabolism
	28	Galactose metabolism									57	Riboflavin metabolism										86	Pentose and glucuronate interconversions
	29	Glycerophospholipid metabolism									58	Sphingolipid metabolism										87	Benzoate degradation via CoA ligation
	Supplementary Table III A. Summary of the comparison between S. cerevisiae sequences and those of organisms from different groups for domains, kingdoms or phyla, classified by KEGG pathways. Each row represents a pathway, while each column represents a group from a given domain of life. The numbers shown in parenthesis on the first row of each column indicate the number of S. cerevisiae proteins …
	Supplementary Table III B. Summary of the comparison between S. cerevisiae sequences and those of organisms from different groups for domains, kingdoms or phyla, classified by KEGG pathways. Each row represents a pathway, while each column represents a group from a given domain of life. The numbers shown in parenthesis on the first row of each column indicate the number of S. cerevisiae proteins …
	Supplementary Table III C. Summary of the comparison between S. cerevisiae sequences and those of organisms from different groups for domains, kingdoms or phyla, classified by KEGG pathways. Each row represents a pathway, while each column represents a group from a given domain of life. The numbers shown in parenthesis on the first row of each column indicate the number of S. cerevisiae proteins …

## Sheet: Informe de compatibilidad
	Informe de compatibilidad para Supplementary Table III.xls
	Ejecutar el 11/4/2010 18:59
	Las siguientes características de este libro no son compatibles con versiones anteriores de Excel. Estas características podrían perderse o degradarse si guarda el libro con un formato de archivo anterior.
	Pérdida menor de fidelidad			Nº de apariciones
	Algunas celdas o estilos de este libro contienen un formato no admitido en el formato de archivo seleccionado. Estos formatos se convertirán al formato más cercano disponible.			46
