# Supplementary material for: Saccharomyces cerevisiae as a Model Organism: A Comparative Study
Source: PLoS One. 2011 Feb 2;6(2):e16015. doi: 10.1371/journal.pone.0016015 (PMC3032731; doi:10.1371/journal.pone.0016015)
Supplement: Text S1 — Supplementary File containing the ScCOGs. (TXT) [file pone.0016015.s011.txt]

		Saccharomyces cerevisiae	Kluyveromyces lactis	Candida glabrata	Debaryomyces hansenii	Candida albicans	Pichia stipitis	Aspergillus niger	Aspergillus oryzae	Fusarium graminearum	Aspergillus nidulans	Neurospora crassa	Magnaporthe grisea	Schizosaccharomyces pombe	Cryptococcus neoformans JEC21	Cryptococcus neoformans B-3501A	Laccaria bicolor	Yarrowia lipolytica	Ustilago maydis	Arabidopsis thaliana (thale cress)	Oryza sativa japonica (Japanese rice)	Danio rerio (zebrafish)	Homo sapiens (human)	Rattus norvegicus (rat)	Mus musculus (mouse)	Canis familiaris (dog)	Bos taurus (cow)	Anopheles gambiae (mosquito)	Strongylocentrotus purpuratus (purple sea urchin)	Chlamydomonas reinhardtii	Caenorhabditis elegans (nematode)	Gallus gallus (chicken)	Dictyostelium discoideum	Monodelphis domestica (opossum)	Aedes aegypti (yellow fever mosquito)	Drosophila melanogaster (fruit fly)	Monosiga brevicollis	Macaca mulatta (rhesus monkey)	Pan troglodytes (chimpanzee)	Cyanidioschyzon merolae	Drosophila pseudoobscura	Xenopus laevis (African clawed frog)	Ostreococcus lucimarinus	Caenorhabditis briggsae	Brugia malayi (filaria)	Xenopus tropicalis (western clawed frog)	Tetrahymena thermophila	Trypanosoma cruzi	Klebsiella pneumoniae
NP_001018029	Conserved hypothetical protein	YBR230W-A	-----	-----	-----	-----	-----	-----	-----	-----	-----	-----	-----	-----	-----	-----	-----	-----	-----	-----	-----	-----	-----	-----	-----	-----	-----	-----	-----	-----	-----	-----	-----	-----	-----	-----	-----	-----	-----	-----	-----	-----	-----	-----	-----	-----	-----	-----	-----
NP_001018030	L-serine/L-threonine deaminase	YCL064C	KLLA0C00440g	CAGL0B00286g	DEHA0D02431g	CaO19_7404	PICST_30154	An04g02220	AO090023000790	FG07162.1	AN4217.2	-----	MGG_14171	-----	CNE02390	CNBE2390	-----	YALI0E10307g	-----	-----	-----	-----	-----	360816	257635	486282	516783	-----	594261	-----	-----	417030	DDB_0230212	100028456	-----	-----	-----	714721	-----	CMR455C	-----	398771	OSTLU_5354	-----	-----	496756	-----	-----	-----
NP_001018031	Protein identified by homology to Ashbya gossypii	YCL058W-A	-----	CAGL0B00374g	-----	-----	-----	-----	-----	-----	-----	-----	-----	-----	-----	-----	-----	-----	-----	-----	-----	-----	-----	-----	-----	-----	-----	-----	-----	-----	-----	-----	-----	-----	-----	-----	-----	-----	-----	-----	-----	-----	-----	-----	-----	-----	-----	-----	-----
NP_001018032	Hypothetical protein	YCR095W-A	-----	-----	-----	-----	-----	-----	-----	-----	-----	-----	-----	-----	-----	-----	-----	-----	-----	-----	-----	-----	-----	-----	-----	-----	-----	-----	-----	-----	-----	-----	-----	-----	-----	-----	-----	-----	-----	-----	-----	-----	-----	-----	-----	-----	-----	-----	-----
NP_001018033	Similarity to S. bayanus	YGR161W-C	-----	-----	-----	-----	-----	-----	-----	-----	-----	-----	-----	-----	-----	-----	-----	-----	-----	-----	-----	-----	-----	-----	-----	-----	-----	-----	-----	-----	-----	-----	-----	-----	-----	-----	-----	-----	-----	-----	-----	-----	-----	-----	-----	-----	-----	-----	-----
NP_001027534	Strong similarity to subtelomeric encoded proteins	YIL156W-B	-----	-----	DEHA0G02728g	-----	PICST_44570	An07g09005	AO090005001557	FG07527.1	-----	NCU06076	MGG_08062	SPAC26A3.14c	-----	-----	LACBIDRAFT_184762	YALI0F21241g	UM02320.1	-----	-----	-----	-----	-----	-----	-----	-----	-----	-----	-----	-----	-----	-----	-----	-----	-----	-----	-----	-----	-----	-----	-----	-----	-----	-----	-----	-----	-----	-----
NP_001032571	Conserved hypothetical protein	YBR201C-A	-----	-----	-----	-----	-----	-----	-----	-----	-----	-----	-----	-----	-----	-----	-----	-----	-----	-----	-----	-----	-----	-----	-----	-----	-----	-----	-----	-----	-----	-----	-----	-----	-----	-----	-----	-----	-----	-----	-----	-----	-----	-----	-----	-----	-----	-----	-----
NP_001032572	conserved hypothetical protein	YPR145C-A	-----	-----	-----	-----	-----	-----	-----	-----	-----	-----	-----	-----	-----	-----	-----	-----	-----	-----	-----	-----	-----	-----	-----	-----	-----	-----	-----	-----	-----	-----	-----	-----	-----	-----	-----	-----	-----	-----	-----	-----	-----	-----	-----	-----	-----	-----	-----
NP_001032573	Hypothetical protein	-----	-----	-----	-----	-----	-----	-----	-----	-----	-----	-----	-----	-----	-----	-----	-----	-----	-----	-----	-----	-----	-----	-----	-----	-----	-----	-----	-----	-----	-----	-----	-----	-----	-----	-----	-----	-----	-----	-----	-----	-----	-----	-----	-----	-----	-----	-----	-----
NP_001032574	conserved hypothetical protein	YDL007C-A	-----	-----	-----	-----	-----	-----	-----	-----	-----	-----	-----	-----	-----	-----	-----	-----	-----	-----	-----	-----	-----	-----	-----	-----	-----	-----	-----	-----	-----	-----	-----	-----	-----	-----	-----	-----	-----	-----	-----	-----	-----	-----	-----	-----	-----	-----	-----
NP_001032575	Conserved hypothetical protein	YDR119W-A	-----	-----	-----	-----	-----	-----	-----	-----	-----	-----	-----	-----	-----	-----	-----	-----	-----	-----	-----	-----	-----	-----	-----	-----	-----	-----	-----	-----	-----	-----	-----	-----	-----	-----	-----	-----	-----	-----	-----	-----	-----	-----	-----	-----	-----	-----	-----
NP_001032576	conserved hypothetical protein	YDR374W-A	-----	-----	-----	-----	-----	-----	-----	-----	-----	-----	-----	-----	-----	-----	-----	-----	-----	-----	-----	-----	-----	-----	-----	-----	-----	-----	-----	-----	-----	-----	-----	-----	-----	-----	-----	-----	-----	-----	-----	-----	-----	-----	-----	-----	-----	-----	-----
NP_001032577	conserved hypothetical protein	YDR461C-A	-----	-----	-----	-----	-----	-----	-----	-----	-----	-----	-----	-----	-----	-----	-----	-----	-----	-----	-----	-----	-----	-----	-----	-----	-----	-----	-----	-----	-----	-----	-----	-----	-----	-----	-----	-----	-----	-----	-----	-----	-----	-----	-----	-----	-----	-----	-----
NP_001032578	conserved hypothetical protein	YGL194C-A	-----	-----	-----	-----	-----	-----	-----	-----	-----	-----	-----	-----	-----	-----	-----	-----	-----	-----	-----	-----	-----	-----	-----	-----	-----	-----	-----	-----	-----	-----	-----	-----	-----	-----	-----	-----	-----	-----	-----	-----	-----	-----	-----	-----	-----	-----	-----
NP_001032579	conserved hypothetical protein	YIL102C-A	-----	-----	-----	-----	-----	-----	-----	-----	-----	-----	-----	-----	-----	-----	-----	-----	-----	-----	-----	-----	-----	-----	-----	-----	-----	-----	-----	-----	-----	-----	-----	-----	-----	-----	-----	-----	-----	-----	-----	-----	-----	-----	-----	-----	-----	-----	-----
NP_001032580	conserved hypothetical protein	YKL065W-A	-----	-----	-----	-----	-----	-----	-----	-----	-----	-----	-----	-----	-----	-----	-----	-----	-----	-----	-----	-----	-----	-----	-----	-----	-----	-----	-----	-----	-----	-----	-----	-----	-----	-----	-----	-----	-----	-----	-----	-----	-----	-----	-----	-----	-----	-----	-----
NP_001032581	conserved hypothetical protein	YKL023C-A	-----	-----	-----	-----	-----	-----	-----	-----	-----	-----	-----	-----	-----	-----	-----	-----	-----	-----	-----	-----	-----	-----	-----	-----	-----	-----	-----	-----	-----	-----	-----	-----	-----	-----	-----	-----	-----	-----	-----	-----	-----	-----	-----	-----	-----	-----	-----
NP_001032582	conserved hypothetical protein	YLR146W-A	-----	-----	-----	-----	-----	-----	-----	-----	-----	-----	-----	-----	-----	-----	-----	-----	-----	-----	-----	-----	-----	-----	-----	-----	-----	-----	-----	-----	-----	-----	-----	-----	-----	-----	-----	-----	-----	-----	-----	-----	-----	-----	-----	-----	-----	-----	-----
NP_001035220	Meiosis-specific protein that down-regulates Rad51p-mediated mitotic recombination when the meiotic recombination machinery is impaired	YDR014W-A	-----	-----	-----	-----	-----	-----	-----	-----	-----	-----	-----	-----	-----	-----	-----	-----	-----	-----	-----	-----	-----	-----	-----	-----	-----	-----	-----	-----	-----	-----	-----	-----	-----	-----	-----	-----	-----	-----	-----	-----	-----	-----	-----	-----	-----	-----	-----
NP_001073292	Putative protein of unknown function; identified by gene-trapping, microarray-based expression analysis, and genome-wide homology searching; Yer190c-bp [Saccharomyces cerevisiae].	YER190C-B	-----	-----	-----	-----	-----	-----	-----	-----	-----	-----	-----	-----	-----	-----	-----	-----	-----	-----	-----	-----	-----	-----	-----	-----	-----	-----	-----	-----	-----	-----	-----	-----	-----	-----	-----	-----	-----	-----	-----	-----	-----	-----	-----	-----	-----	-----	-----
NP_001091638	Putative protein of unknown function; conserved among Saccharomyces sensu stricto species; Ypr010c-ap [Saccharomyces cerevisiae].	YPR010C-A	KLLA0D04334g	-----	DEHA0C17512g	-----	-----	-----	-----	-----	-----	-----	-----	-----	-----	-----	-----	-----	-----	-----	-----	-----	-----	-----	-----	-----	-----	-----	-----	-----	-----	-----	-----	-----	-----	-----	-----	-----	-----	-----	-----	-----	-----	-----	-----	-----	-----	-----	-----
NP_001106172	Conserved hypothetical protein - identified by MS Proteomic Analyses	YGL041W-A	KLLA0F09339g	-----	-----	-----	-----	-----	-----	-----	-----	-----	-----	-----	-----	-----	-----	-----	-----	-----	-----	-----	-----	-----	-----	-----	-----	-----	-----	-----	-----	-----	-----	-----	-----	-----	-----	-----	-----	-----	-----	-----	-----	-----	-----	-----	-----	-----	-----
NP_001106949	Conserved hypothetical protein - identified by homology	YPR170W-B	-----	-----	DEHA0B10934g	-----	PICST_56118	An17g01650	-----	FG00577.1	-----	NCU08602	MGG_05657	-----	-----	-----	-----	-----	-----	-----	-----	-----	-----	-----	-----	-----	-----	-----	-----	-----	-----	-----	-----	-----	-----	-----	-----	-----	-----	-----	-----	-----	-----	-----	-----	-----	-----	-----	-----
NP_009305	Cytochrome-c oxidase subunit I	Q0045	KllafMp05	CaglfMp04	cox1	-----	-----	Asnifp10	-----	GizefMp10	-----	-----	-----	ScpofMp01	-----	-----	-----	YalifMp03	-----	ArthMp109	cox1	140539	4512	26195	17708	804478	3283879	COX1	2652718	ChrepMp04	COX1	807639	DidioMp06	3074660	COX1	COX1	MobroMp21	2846624	807866	CMW019C	-----	2642088	-----	COX1	COX1	3283494	TepyoMp39	-----	KPN_00393
NP_009306	DNA endonuclease ai5_alpha	Q0070	KllafMp05	CaglfMp04	cox1	-----	-----	Asnifp10	-----	GizefMp10	-----	-----	-----	ScpofMp01	-----	-----	-----	YalifMp05	UsmafMp08	ArthMp109	cox1	140539	4512	26195	17708	804478	3283879	COX1	2652718	ChrepMp04	COX1	807639	DidioMp06	3074660	COX1	COX1	MobroMp21	2846624	807866	CMW019C	-----	2642088	-----	COX1	COX1	3283494	TepyoMp39	-----	KPN_00393
NP_009307	DNA endonuclease	Q0065	KllafMp05	CaglfMp04	cox1	-----	-----	Asnifp10	-----	GizefMp10	-----	-----	-----	ScpofMp01	-----	-----	-----	YalifMp06	UsmafMp08	ArthMp109	cox1	140539	4512	26195	17708	804478	3283879	COX1	2652718	ChrepMp04	COX1	807639	DidioMp06	3074660	COX1	COX1	MobroMp21	2846624	807866	CMW019C	-----	2642088	-----	COX1	COX1	3283494	TepyoMp39	-----	KPN_00393
NP_009308	DNA endonuclease	Q0060	KllafMp05	CaglfMp04	cox1	-----	-----	Asnifp10	-----	GizefMp10	-----	-----	-----	ScpofMp01	-----	-----	-----	YalifMp09	UsmafMp08	ArthMp109	cox1	140539	4512	26195	17708	804478	3283879	COX1	2652718	ChrepMp04	COX1	807639	DidioMp06	3074660	COX1	COX1	MobroMp21	2846624	807866	CMW019C	-----	2642088	-----	COX1	COX1	3283494	TepyoMp39	-----	-----
NP_009309	COX1 intron 2 protein	Q0055	KllafMp05	CaglfMp04	cox1	-----	-----	Asnifp10	-----	GizefMp10	-----	-----	-----	ScpofMp05	-----	-----	-----	YalifMp09	UsmafMp08	ArthMp045	mat-r	140539	4512	26195	17708	804478	3283879	COX1	2652718	ChrepMp04	COX1	807639	-----	3074660	COX1	COX1	MobroMp21	2846624	807866	CMW019C	-----	2642088	-----	COX1	-----	3283494	-----	-----	KPN_pKPN3p05975
NP_009310	COX1 intron 1 protein	Q0050	KllafMp05	CaglfMp04	-----	-----	-----	Asnifp10	-----	GizefMp10	-----	-----	-----	ScpofMp05	-----	-----	-----	YalifMp10	UsmafMp08	ArthMp045	mat-r	-----	-----	-----	-----	-----	-----	-----	-----	ChrepMp04	-----	-----	-----	-----	-----	-----	MobroMp21	-----	-----	-----	-----	-----	-----	-----	-----	-----	-----	-----	-----
NP_009311	COX1 intron protein aI5-beta	Q0075	-----	-----	-----	-----	-----	-----	-----	-----	-----	-----	-----	-----	-----	-----	-----	-----	-----	-----	-----	-----	-----	-----	-----	-----	-----	-----	-----	-----	-----	-----	-----	-----	-----	-----	-----	-----	-----	-----	-----	-----	-----	-----	-----	-----	-----	-----	-----
NP_009312	F1F0-ATPase complex, F0 subunit 8	Q0080	KllafMp04	CaglfMp08	-----	-----	-----	-----	-----	-----	-----	-----	-----	-----	-----	-----	-----	-----	-----	-----	-----	-----	-----	-----	-----	-----	-----	-----	-----	-----	-----	-----	-----	-----	-----	-----	-----	-----	-----	-----	-----	-----	-----	-----	-----	-----	-----	-----	-----
NP_009313	F1Fo-ATPase complex, Fo A subunit	Q0085	KllafMp03	CaglfMp09	ATP6	CaalfMp06	-----	Asnifp07	-----	GizefMp14	-----	-----	-----	ScpofMp06	-----	-----	-----	YalifMp13	UsmafMp06	ArthMp098	atp6	-----	4508	26197	17705	804488	3283882	-----	-----	CHLREDRAFT_136578	-----	-----	DidioMp19	3074666	ATP6	ATP6	MobroMp04	-----	807859	CMW027C	-----	2642083	-----	-----	-----	3283497	-----	-----	-----
NP_009315	Ubiquinol-cytochrome-c reductase subunit (cytochrome B)	Q0105	KllafMp02	CaglfMp03	cob	-----	-----	Asnifp01	-----	GizefMp09	-----	-----	-----	ScpofMp04	-----	-----	-----	YalifMp23	UsmafMp12	ArthMp020	cob	140512	4519	26192	17711	804486	3283889	CYTB	2652727	ChrepMp01	CYTB	807641	DidioMp12	3074659	CYTB	CYTB	MobroMp26	2846625	807858	CMW007C	-----	2642080	-----	CYTB	CYTB	3283504	-----	-----	-----
NP_009316	mRNA maturase BI4	Q0120	KllafMp02	CaglfMp03	cob	-----	-----	Asnifp01	-----	GizefMp09	-----	-----	-----	ScpofMp04	-----	-----	-----	YalifMp23	UsmafMp12	ArthMp020	cob	140512	4519	26192	17711	804486	3283889	CYTB	2652727	ChrepMp01	CYTB	807641	DidioMp12	3074659	CYTB	CYTB	MobroMp26	2846625	807858	CMW007C	-----	2642080	-----	CYTB	CYTB	3283504	-----	-----	-----
NP_009317	mRNA maturase BI3	Q0115	KllafMp02	CaglfMp03	cob	-----	-----	Asnifp01	-----	GizefMp09	-----	-----	-----	ScpofMp04	-----	-----	-----	YalifMp23	UsmafMp12	ArthMp020	cob	140512	4519	26192	17711	804486	3283889	CYTB	2652727	ChrepMp01	CYTB	807641	DidioMp12	3074659	CYTB	CYTB	MobroMp26	2846625	807858	CMW007C	-----	2642080	-----	CYTB	CYTB	3283504	-----	-----	-----
NP_009318	mRNA maturase BI2	Q0110	KllafMp02	CaglfMp03	cob	-----	-----	Asnifp01	-----	GizefMp09	-----	-----	-----	ScpofMp04	-----	-----	-----	YalifMp27	UsmafMp12	ArthMp020	cob	140512	4519	26192	17711	804486	3283889	CYTB	2652727	ChrepMp01	CYTB	807641	DidioMp12	3074659	CYTB	CYTB	MobroMp26	2846625	807858	CMW007C	-----	2642080	-----	CYTB	CYTB	3283504	-----	-----	-----
NP_009319	F1F0-ATPase complex, F0 subunit 9	Q0130	-----	CaglfMp10	ATP9	CaalfMp05	-----	-----	-----	-----	-----	-----	-----	ScpofMp09	-----	-----	-----	YalifMp17	UsmafMp15	-----	-----	-----	-----	-----	-----	-----	-----	-----	-----	-----	-----	-----	-----	-----	-----	-----	-----	-----	470584	-----	-----	-----	-----	-----	-----	448663	-----	-----	-----
NP_009320	Mitochondrial ribosomal protein, small subunit	Q0140	KllafMp07	CaglfMp02	-----	-----	-----	-----	-----	-----	-----	-----	-----	-----	-----	-----	-----	-----	-----	-----	-----	-----	-----	-----	-----	-----	-----	-----	-----	-----	-----	-----	-----	-----	-----	-----	-----	-----	-----	-----	-----	-----	-----	-----	-----	-----	-----	-----	-----
NP_009324	DNA endonuclease in 21S rRNA intron	Q0160	-----	-----	-----	-----	-----	-----	-----	-----	-----	-----	-----	-----	-----	-----	-----	YalifMp15	-----	-----	-----	-----	-----	-----	-----	-----	-----	-----	-----	-----	-----	-----	DidioMp10	-----	-----	-----	-----	-----	-----	-----	-----	-----	-----	-----	-----	-----	-----	-----	-----
NP_009326	Cytochrome-c oxidase subunit II	Q0250	KllafMp06	CaglfMp11	cox2	CaalfMp01	-----	Asnifp13	-----	GizefMp06	-----	-----	-----	ScpofMp10	-----	-----	-----	YalifMp18	UsmafMp05	ArthMp015	cox2	140540	4513	26198	17709	804479	3283880	COX2	2652720	CHLREDRAFT_190125	COX2	807635	DidioMp06	3074663	COX2	COX2	MobroMp20	2846628	807864	CMW010C	-----	2642081	-----	COX2	COX2	3283495	TepyoMp34	-----	-----
NP_009327	Weak similarity to membrane protein yybF - Bacillus subtilis	Q0255	-----	-----	-----	-----	-----	-----	-----	-----	-----	-----	-----	ScpofMp02	-----	-----	-----	-----	-----	-----	-----	-----	-----	-----	-----	-----	-----	-----	-----	-----	-----	-----	-----	-----	-----	-----	-----	-----	-----	-----	-----	-----	-----	-----	-----	-----	-----	-----	-----
NP_009328	Master regulator that acts in concert with Rep1p to regulate transcript levels of the FLP1 gene that promotes plasmid copy amplification; also autoregulates levels of its own transcript	Q0275	KllafMp08	CaglfMp12	cox3	CaalfMp15	-----	Asnifp09	-----	GizefMp15	-----	-----	-----	-----	-----	-----	-----	YalifMp14	UsmafMp11	ArthMp065	cox3	140541	4514	26204	17710	804480	3283883	COX3	2652715	CHLREDRAFT_56014	COX3	807637	DidioMp04	3074662	COX3	COX3	MobroMp28	2846633	807869	CMW011C	-----	2642084	-----	COX3	COX3	3283498	-----	-----	-----
NP_009332	Protein involved in sporulation	YGL261C	-----	CAGL0C00209g	-----	-----	-----	-----	-----	-----	-----	-----	-----	-----	-----	-----	-----	-----	-----	-----	-----	-----	-----	-----	-----	-----	-----	-----	-----	-----	-----	-----	-----	-----	-----	-----	-----	-----	-----	-----	-----	-----	-----	-----	-----	-----	-----	-----	-----
NP_009333	Putative carboxylic acid permeases	YAL067C	KLLA0D12716g	CAGL0K04609g	DEHA0E19943g	CaO19.9413	PICST_52466	An12g09140	AO090166000066	FG03636.1	AN2321.2	NCU05884	MGG_02204	SPBC2G2.01c	CNK00030	CNBK3400	-----	YALI0F13607g	UM00724.1	-----	-----	-----	-----	-----	-----	-----	-----	-----	-----	-----	-----	-----	-----	-----	-----	-----	-----	-----	-----	-----	-----	-----	-----	-----	-----	-----	-----	-----	-----
NP_009335	Strong similarity to Flo1p, pseudogene	YAL065C	-----	-----	-----	-----	-----	-----	-----	-----	-----	-----	-----	-----	-----	-----	-----	-----	-----	-----	-----	-----	-----	-----	-----	-----	-----	-----	-----	-----	-----	-----	-----	-----	-----	-----	-----	-----	-----	-----	-----	-----	-----	-----	-----	-----	-----	-----	-----
NP_009336	Fungal-specific protein of unknown function; Yal064w-bp [Saccharomyces cerevisiae].	YAL064W-B	-----	-----	-----	-----	-----	-----	-----	-----	-----	-----	-----	-----	-----	-----	-----	-----	-----	-----	-----	-----	-----	-----	-----	-----	-----	-----	-----	-----	-----	-----	-----	-----	-----	-----	-----	-----	-----	-----	-----	-----	-----	-----	-----	-----	-----	-----	-----
NP_009337	Hypothetical protein	YAL064W	-----	-----	-----	-----	-----	-----	-----	-----	-----	-----	-----	-----	-----	-----	-----	-----	-----	-----	-----	-----	-----	-----	-----	-----	-----	-----	-----	-----	-----	-----	-----	-----	-----	-----	-----	-----	-----	-----	-----	-----	-----	-----	-----	-----	-----	-----	-----
NP_009338	Lectin-like protein, expressed and involved in flocculation	YAL063C	KLLA0A11935g	CAGL0I10098g	-----	CaO19.3618	-----	-----	-----	-----	-----	-----	-----	-----	-----	-----	-----	-----	-----	-----	-----	-----	-----	-----	-----	-----	-----	-----	-----	-----	-----	-----	-----	-----	-----	-----	-----	-----	-----	-----	-----	-----	-----	-----	-----	-----	-----	-----	-----
NP_009339	NADP-glutamate dehydrogenase	YAL062W	KLLA0F00594g	CAGL0D00176g	DEHA0C18480g	CaO19.4716	PICST_82969	An04g00990	AO090023000923	FG07174.1	AN4376.2	NCU01195	MGG_08074	SPCC622.12c	CNC00920	CNBC6340	LACBIDRAFT_292653	YALI0F17820g	UM02801.1	AT1G51720	4324672	-----	-----	-----	-----	-----	-----	-----	-----	-----	-----	-----	-----	-----	-----	-----	-----	-----	-----	-----	-----	-----	-----	-----	-----	-----	-----	507875.2	KPN_01210
NP_009340	Putative polyol dehydrogenase	YAL061W	KLLA0F00528g	CAGL0D00198g	DEHA0F18359g	CaO19.769	PICST_89701	An15g06250	AO090023000523	FG07683.1	AN9288.2	-----	MGG_01176	-----	CNC06260	CNBC0940	-----	-----	-----	-----	-----	570613	-----	-----	-----	-----	-----	-----	585570	-----	-----	-----	-----	-----	-----	-----	-----	-----	-----	-----	-----	-----	OSTLU_41988	-----	-----	-----	-----	-----	-----
NP_009341	Stereospecific (2R, 3R)-2,3-butanediol dehydrogenase	YAL060W	KLLA0F00506g	CAGL0D00198g	DEHA0F18337g	CaO19.769	PICST_89701	An15g06250	AO090012000211	FG07683.1	AN9288.2	-----	-----	-----	-----	-----	-----	-----	-----	AT5G51970	-----	-----	-----	-----	-----	-----	-----	AgaP_08869	585570	-----	-----	-----	-----	-----	-----	-----	-----	-----	-----	-----	-----	-----	-----	-----	-----	-----	-----	-----	-----
NP_009342	Protein involved in cell wall biosynthesis	YAL059W	KLLA0F00484g	CAGL0D00220g	-----	CaO19_5299	PICST_9152	-----	-----	-----	-----	-----	-----	-----	-----	-----	-----	-----	-----	-----	-----	-----	-----	-----	-----	-----	-----	-----	-----	-----	-----	-----	-----	-----	-----	-----	-----	-----	-----	-----	-----	-----	-----	-----	-----	-----	-----	-----	-----
NP_009343	Calnexin, involved in regulation of secretion	YAL058W	KLLA0F00462g	CAGL0D00242g	DEHA0E03861g	CaO19_12759	PICST_85362	An01g08420	AO090009000313	FG00491.1	AN3592.2	NCU09265	MGG_01607	SPAC3C7.11c	CNE00610	CNBE0550	LACBIDRAFT_243722	YALI0B13156g	-----	AT5G61790	4335732	406757	821	684301	12745	476076	407129	AgaP_19354	586348	CHLREDRAFT_78954	ZK632.6	416288	DDB_0215348	100019633	AaeL_AAEL015100	Dmel_CG11958	MONBRDRAFT_29170	704794	462330	CMI213C	Dpse_GA11296	380018	OSTLU_2616	CBG09987	Bm1_45355	448161	-----	-----	-----
NP_009345	G protein subunit mimic and signaling effector	YAL056W	KLLA0F00374g	CAGL0L00627g	DEHA0G19261g	-----	-----	-----	-----	-----	-----	-----	-----	-----	-----	-----	-----	-----	-----	-----	-----	-----	-----	-----	-----	-----	-----	-----	-----	-----	-----	-----	-----	-----	-----	-----	-----	-----	-----	-----	-----	-----	-----	-----	-----	-----	-----	-----	-----
NP_009346	Peroxisomal matrix protein import	YAL055W	-----	-----	-----	-----	-----	-----	-----	-----	-----	-----	-----	-----	-----	-----	-----	-----	-----	-----	-----	-----	-----	-----	-----	-----	-----	-----	-----	-----	-----	-----	-----	-----	-----	-----	-----	-----	-----	-----	-----	-----	-----	-----	-----	-----	-----	-----	-----
NP_009347	Acetyl-CoA synthetase	YAL054C	KLLA0A03333g	CAGL0L00649g	DEHA0E06446g	CaO19.9310	PICST_89873	An04g05620	AO090003001112	FG00330.1	AN5626.2	NCU06836	MGG_03201	SPCC191.02c	CNA07740	CNBA7580	LACBIDRAFT_185985	-----	UM03069.1	AT5G36880	4329518	791174	84532	681886	68738	477205	282873	AgaP_09009	585742	CHLREDRAFT_139750	C36A4.9	423347	DDB_0231684	100032395	AaeL_AAEL015010	Dmel_CG9390	MONBRDRAFT_13263	705060	469905	CMK098C	Dpse_GA21752	443879	OSTLU_44757	-----	Bm1_47310	-----	TTHERM_00695650	504427.11	KPN_04478
NP_009348	Integral membrane protein	YAL053W	KLLA0A03355g	CAGL0M12320g	DEHA0E04664g	CaO19.9376	PICST_79644	An01g09050	AO090009000239	FG10167.1	AN1950.2	NCU01036	MGG_12322	SPAC1F7.03	-----	-----	-----	YALI0C02409g	-----	-----	-----	-----	-----	-----	-----	-----	-----	-----	-----	-----	-----	-----	-----	-----	-----	-----	-----	-----	-----	-----	-----	-----	-----	-----	-----	-----	-----	-----	-----
NP_009349	Peroxisome proliferating transcription factor	YAL051W	KLLA0A03443g	CAGL0M12298g	-----	-----	-----	-----	-----	-----	-----	-----	-----	-----	-----	-----	-----	-----	-----	-----	-----	-----	-----	-----	-----	-----	-----	-----	-----	-----	-----	-----	-----	-----	-----	-----	-----	-----	-----	-----	-----	-----	-----	-----	-----	-----	-----	-----	-----
NP_009350	Protein of unknown function localised to cytoplasm and nucleus	YAL049C	KLLA0A03377g	CAGL0J07128g	DEHA0G20988g	CaO19_12079	PICST_69023	An02g04580	AO090003000393	FG02231.1	AN3712.2	NCU07127	MGG_08330	-----	-----	-----	LACBIDRAFT_295007	YALI0F30547g	UM02532.1	AT3G23600	4338716	100126103	-----	-----	-----	-----	-----	-----	-----	-----	-----	-----	-----	-----	-----	-----	-----	-----	-----	-----	-----	-----	-----	-----	-----	-----	-----	-----	-----
NP_009351	Vacuolar aspartic proteasse	YAL048C	KLLA0A03465g	CAGL0M12276g	DEHA0F10736g	CaO19_6016	PICST_90151	An11g02760	AO090003000148	FG08446.1	AN4167.2	NCU03966	MGG_01044	SPCC320.04c	CNF03990	CNBF0860	LACBIDRAFT_188270	-----	UM02638.1	AT3G63150	4334534	327143	55288	303351	214952	479893	511257	AgaP_09368	586242	-----	K08F11.5	427651	DDB_0230033	100016893	AaeL_AAEL001853	Dmel_CG5410	MONBRDRAFT_15914	717901	454570	CMJ069C	Dpse_GA18862	-----	-----	CBG01740	Bm1_35005	448378	-----	-----	-----
NP_009352	Stu2p Interactant	YAL047C	KLLA0A03509g	-----	-----	-----	-----	-----	-----	-----	-----	-----	-----	-----	-----	-----	-----	-----	-----	-----	-----	-----	-----	-----	-----	-----	-----	-----	-----	-----	-----	-----	-----	-----	-----	-----	-----	-----	-----	-----	-----	-----	-----	-----	-----	-----	-----	-----	-----
NP_009353	Protein of unknown function	YAL046C	KLLA0A03553g	CAGL0M12232g	DEHA0F10703g	CaO19_13938	PICST_61362	-----	-----	FG06577.1	-----	NCU00264	MGG_09075	SPCC4B3.11c	CNB04160	CNBB1580	LACBIDRAFT_305767	YALI0F16071g	UM06447.1	-----	-----	445131	-----	-----	-----	-----	-----	AgaP_08371	-----	CHLREDRAFT_103389	-----	-----	-----	-----	AaeL_AAEL008899	-----	MONBRDRAFT_25144	-----	-----	-----	-----	-----	-----	-----	-----	-----	-----	511903.134	-----
NP_009355	Glycine decarboxylase, subunit H	YAL044C	KLLA0A03597g	CAGL0M12188g	DEHA0D06138g	CaO19_12473	PICST_75530	An08g04390	AO090001000337	FG08351.1	AN1074.2	NCU08877	MGG_04861	SPBP19A11.01	CNN00460	CNBN0440	LACBIDRAFT_300719	YALI0E00242g	UM00260.1	AT2G35120	4328441	541329	654085	171133	674321	479633	317723	AgaP_20490	576609	CHLREDRAFT_196067	D1025.2	415803	DDB_0231211	100031766	AaeL_AAEL000364	Dmel_CG7758	MONBRDRAFT_38480	717440	742399	CMF098C	Dpse_GA20566	447492	OSTLU_27674	CBG07481	Bm1_19690	496433	TTHERM_00058850	506885.43	KPN_03340
NP_009356	Pre-tRNA processing protein / PF I subunit	YAL043C	KLLA0A03663g	CAGL0M12166g	DEHA0F17402g	CaJ7.0091	PICST_45999	An16g08620	AO090103000067	-----	AN1456.2	-----	MGG_10820	SPAC1071.01c	-----	-----	-----	YALI0F03883g	-----	-----	-----	-----	-----	-----	-----	-----	-----	-----	-----	-----	-----	-----	-----	-----	-----	-----	-----	-----	-----	-----	-----	-----	-----	-----	-----	-----	-----	-----	-----
NP_009358	Component of copii vesicles involved in transport between the ER and golgi complex	YAL042W	KLLA0C12947g	CAGL0M11946g	DEHA0E12408g	CaO19.8218	PICST_85013	An01g04320	AO090003000808	FG00369.1	AN2738.2	NCU08607	MGG_01245	SPAC24B11.08c	CNC01500	CNBC5750	LACBIDRAFT_182556	YALI0C13112g	UM04896.1	AT1G36050	4336024	393990	51614	296306	66366	477212	509546	AgaP_11516	587222	CHLREDRAFT_127586	K09E9.2	419137	DDBDRAFT_0184154	100028768	AaeL_AAEL008391	Dmel_CG7011	MONBRDRAFT_34133	704736	-----	-----	Dpse_GA20029	447415	OSTLU_4129	CBG07736	Bm1_33800	407904	-----	510593.3	-----
NP_009359	GTP/GDP exchange factor for Cdc42p	YAL041W	KLLA0C12969g	CAGL0M11968g	DEHA0E12452g	CaO19.3174	PICST_91075	An04g05150	AO090003001078	FG10511.1	AN5592.2	NCU06067	MGG_09697	SPAC16E8.09	-----	-----	LACBIDRAFT_293181	YALI0C14828g	UM02422.1	-----	-----	559017	221178	305938	277360	486040	504530	AgaP_02143	-----	-----	-----	418940	DDB_0233314	100024513	AaeL_AAEL001244	-----	MONBRDRAFT_23083	698408	745230	-----	-----	-----	-----	-----	Bm1_33425	-----	-----	-----	-----
NP_009360	Cyclin, G1/S-specific	YAL040C	KLLA0C13057g	CAGL0M11990g	DEHA0E12562g	CaO19_9515	PICST_91093	-----	-----	-----	-----	NCU02114	-----	-----	-----	-----	LACBIDRAFT_167309	YALI0C13926g	-----	-----	-----	-----	-----	-----	-----	-----	-----	-----	-----	-----	-----	-----	-----	-----	-----	-----	-----	-----	-----	-----	-----	-----	-----	-----	-----	-----	-----	-----	-----
NP_009361	Holocytochrome-c synthase (cytochrome c heme lyase)	YAL039C	KLLA0C13123g	CAGL0M12012g	DEHA0E12628g	CaO19_1957	PICST_33494	An14g00240	AO090206000030	FG08386.1	AN6990.2	NCU05601	MGG_05607	SPBC26H8.12	CNF00970	CNBF3730	LACBIDRAFT_247446	YALI0C12918g	UM01449.1	-----	-----	58016	3052	317444	15159	480834	506250	AgaP_04304	583826	CHLREDRAFT_184910	T06D8.6	424482	DDBDRAFT_0217711	100018151	AaeL_AAEL014630	Dmel_CG6022	MONBRDRAFT_27974	709878	465489	-----	Dpse_GA19303	380272	OSTLU_13359	CBG02944	Bm1_07670	448226	-----	-----	-----
NP_009362	Pyruvate kinase	YAL038W	KLLA0F23397g	CAGL0M12034g	DEHA0D12122g	CaO19.3575	PICST_83166	An07g08990	AO090005001556	FG07528.1	AN5210.2	NCU06075	MGG_08063	SPAC4H3.10c	CNC03080	CNBC4130	LACBIDRAFT_301694	-----	UM00157.1	AT5G63680	4337406	335817	5315	498661	18746	490425	539579	AgaP_19091	756486	CHLREDRAFT_136854	ZK593.1	396456	DDB_0231421	100017841	AaeL_AAEL012576	Dmel_CG7070	MONBRDRAFT_14293	710798	469513	CMP260C	Dpse_GA15544	100037030	OSTLU_27708	CBG05956	Bm1_35910	549224	TTHERM_00118600	507993.39	KPN_02133
NP_009363	Strong similarity to GTP-binding proteins	YAL037W	-----	CAGL0E05522g	-----	-----	-----	-----	-----	-----	-----	-----	-----	-----	-----	-----	-----	-----	-----	-----	-----	-----	-----	-----	-----	-----	-----	-----	-----	-----	-----	-----	-----	-----	-----	-----	-----	-----	-----	-----	-----	-----	-----	-----	-----	-----	-----	-----	-----
NP_009364	GTPase, interacts with ribosomes	YAL036C	KLLA0F23287g	CAGL0M12122g	DEHA0C11990g	CaO19_5083	PICST_81735	An18g04400	AO090009000385	FG07241.1	AN4080.2	NCU00389	MGG_05730	SPAC9.07c	CNC02790	CNBC4430	LACBIDRAFT_245746	YALI0A00286g	UM03007.1	AT4G39520	4343980	336823	4733	305470	13494	477543	540161	AgaP_13690	586291	CHLREDRAFT_167482	T28D6.6	416962	DDBDRAFT_0188361	100015753	AaeL_AAEL005579	Dmel_CG8340	MONBRDRAFT_31858	716791	458770	CMG124C	Dpse_GA21003	399253	OSTLU_29231	CBG13201	Bm1_45105	549048	TTHERM_01104920	510187.16	KPN_03593
NP_009365	General translation factor eIF2 homolog	YAL035W	KLLA0F23265g	CAGL0M12144g	DEHA0C11968g	CaO19_5081	PICST_82202	An01g02840	AO090003000953	FG01951.1	AN4038.2	NCU05270	MGG_06066	SPAC56F8.03	CNB01090	CNBB4620	LACBIDRAFT_252126	YALI0A00803g	UM06224.1	AT1G76810	4339796	799576	9669	689581	226982	474556	281923	AgaP_08279	763128	CHLREDRAFT_141272	Y54F10BM.2	395514	DDB_0234259	100014602	AaeL_AAEL009241	Dmel_CG10840	MONBRDRAFT_31545	714129	459443	CML150C	Dpse_GA10589	-----	OSTLU_48964	CBG15666	Bm1_45870	-----	TTHERM_00772060	511111.1	-----
NP_009367	Determining metaphase spindle length	YAL034W-A	KLLA0F02343g	CAGL0M11924g	DEHA0B05500g	CaO19.8947	PICST_59500	An01g10660	AO090005001053	FG02525.1	-----	NCU06463	MGG_06304	SPBC409.04c	-----	-----	-----	YALI0F06138g	-----	-----	-----	-----	-----	-----	-----	-----	-----	-----	-----	-----	-----	-----	-----	-----	-----	-----	-----	-----	-----	-----	-----	-----	-----	-----	-----	-----	-----	-----	-----
NP_009368	Protein of unknown function	YAL034C	KLLA0F02365g	CAGL0M11902g	DEHA0B05566g	CaO19.8943	PICST_65645	An07g10430	AO090012001027	FG02791.1	AN5099.2	NCU01862	MGG_09026	SPCC1682.13	-----	-----	-----	YALI0D12078g	-----	-----	-----	-----	-----	-----	-----	-----	-----	-----	-----	-----	-----	-----	-----	-----	-----	-----	-----	-----	-----	-----	-----	-----	-----	-----	-----	-----	-----	-----	-----
NP_009369	Protein required for processing of tRNAs and rRNAs	YAL033W	KLLA0F02453g	CAGL0M11836g	DEHA0G01485g	CaO19_275	PICST_83666	An11g00500	-----	-----	-----	-----	-----	SPCC830.09c	-----	-----	-----	YALI0B04752g	-----	-----	-----	-----	-----	-----	-----	-----	-----	-----	-----	-----	-----	-----	-----	-----	-----	-----	-----	-----	-----	-----	-----	-----	-----	-----	-----	-----	-----	-----	-----
NP_009370	Pre-mRNA splicing factor	YAL032C	KLLA0F02475g	CAGL0M11814g	DEHA0C05060g	CaO19_5513	-----	An09g05230	-----	FG06116.1	-----	-----	-----	-----	-----	-----	-----	-----	UM02618.1	AT1G77180	-----	-----	-----	-----	-----	-----	-----	-----	-----	-----	-----	-----	-----	-----	-----	-----	-----	-----	-----	-----	-----	-----	OSTLU_119541	-----	-----	-----	-----	-----	-----
NP_009371	Cytoplasmic Glc7p-interacting protein, potential Cdc28p substrate	YAL031C	KLLA0F02497g	CAGL0M11792g	-----	-----	-----	-----	-----	-----	-----	-----	-----	-----	-----	-----	-----	-----	-----	-----	-----	-----	-----	-----	-----	-----	-----	-----	-----	-----	-----	-----	-----	-----	-----	-----	-----	-----	-----	-----	-----	-----	-----	-----	-----	-----	-----	-----	-----
NP_009372	Synaptic vesicle-associated membrane protein	YAL030W	KLLA0A03883g	CAGL0G06358g	DEHA0D06160g	-----	PICST_40152	An12g07570	AO090012000430	FG08537.1	AN8769.2	NCU00566	MGG_12614	SPAC6G9.11	CNH03510	CNBI3260	LACBIDRAFT_255034	YALI0A03113g	UM03444.1	AT3G54300	4334472	336281	6844	24803	22318	479491	282116	AgaP_19324	-----	CHLREDRAFT_128777	-----	424827	-----	100014393	-----	Dmel_CG17248	-----	574134	747237	-----	-----	394287	-----	-----	-----	394628	-----	-----	-----
NP_009373	Myosin heavy chain, unconventional (class V) isoform	YAL029C	KLLA0A03905g	CAGL0F00671g	DEHA0D06347g	CaO19_12482	PICST_75361	An17g02290	AO090009000707	FG07469.1	AN8862.2	NCU11354	MGG_06923	SPCC1919.10c	CND05780	CNBD0610	LACBIDRAFT_322361	YALI0E00176g	UM04555.1	AT5G43900	4334102	562188	4645	25132	17919	480220	541234	AgaP_07661	373234	CHLREDRAFT_185104	F36D4.3	396237	DDB_0185050	100020194	AaeL_AAEL009357	Dmel_CG2146	MONBRDRAFT_17957	699592	450136	-----	Dpse_GA15267	380409	OSTLU_40911	CBG19269	Bm1_18445	448514	TTHERM_00600780	510943.19	-----
NP_009374	Tail-anchored endoplasmic reticulum membrane protein, promotes growth under stress conditions	YAL028W	-----	CAGL0G06314g	-----	-----	-----	-----	-----	-----	-----	-----	-----	-----	-----	-----	-----	-----	-----	-----	-----	-----	-----	-----	-----	-----	-----	-----	-----	-----	-----	-----	-----	-----	-----	-----	-----	-----	-----	-----	-----	-----	-----	-----	-----	-----	-----	-----	-----
NP_009375	Protein of unknown function localised to nucleus	YAL027W	KLLA0A03960g	CAGL0G06292g	-----	-----	-----	-----	-----	-----	-----	-----	-----	-----	-----	-----	-----	-----	-----	-----	-----	-----	-----	-----	-----	-----	-----	-----	-----	-----	-----	-----	-----	-----	-----	-----	-----	-----	-----	-----	-----	-----	-----	-----	-----	-----	-----	-----	-----
NP_009376	P-type ATPase reported to act as an aminophospholipid translocase (flippase)	YAL026C	KLLA0A04015g	CAGL0G06270g	DEHA0E12870g	CaO19_14070	PICST_33561	An12g04500	AO090011000813	FG06743.1	AN6112.2	NCU00352	MGG_12922	SPBC887.12	CNA03720	CNBA3510	LACBIDRAFT_189016	YALI0E34551g	UM04394.1	AT1G59820	4324268	565401	10396	682925	11980	607976	317692	AgaP_03769	764069	CHLREDRAFT_190292	Y49E10.11	422776	DDB_0234094	100020627	AaeL_AAEL000767	Dmel_CG17034	MONBRDRAFT_32498	702630	461189	CMR306C	Dpse_GA14286	380518	OSTLU_49740	CBG11754	Bm1_41570	594952	TTHERM_00715640	509591.6	-----
NP_009377	Nuclear viral propagation protein	YAL025C	KLLA0A04037g	CAGL0G06248g	DEHA0F02112g	CaO19.5500	PICST_6806	An15g01480	AO090701000145	FG05193.1	AN6612.2	NCU04150	MGG_04069	SPAC222.06	CNF02230	CNBF2480	-----	YALI0C08052g	UM05387.1	AT1G23280	4342894	192312	84549	306526	67920	475593	504683	AgaP_16955	586606	CHLREDRAFT_206198	C16A3.6	426924	DDB_0235209	100032875	AaeL_AAEL011357	Dmel_CG10648	MONBRDRAFT_33945	696648	472734	CMT341C	Dpse_GA10466	447074	OSTLU_119554	CBG19689	Bm1_17915	394523	TTHERM_00047460	511825.1	-----
NP_009378	GDP/GTP exchange factor	YAL024C	KLLA0A04059g	CAGL0G06226g	DEHA0F01617g	CaO19.9781	PICST_84262	An02g08380	AO090005000725	FG10904.1	AN3092.2	NCU03379	MGG_02419	-----	CNN01840	CNBN1800	LACBIDRAFT_308947	YALI0E34727g	UM05063.1	-----	-----	-----	5923	304887	78255	488774	-----	-----	-----	-----	-----	424429	DDB_0238867	100014099	-----	Dmel_CG34392	-----	-----	461771	-----	-----	-----	-----	-----	-----	-----	-----	-----	-----
NP_009379	Mannosyltransferase	YAL023C	KLLA0F15829g	CAGL0J08734g	DEHA0F05302g	CaO19_14104	PICST_70572	An07g10350	AO090012001021	FG01535.1	AN5105.2	NCU01648	MGG_07190	SPAPB1E7.09	CNJ01930	CNBJ1540	LACBIDRAFT_236346	YALI0C23364g	UM05474.1	-----	-----	563878	29954	681879	217734	480400	537054	AgaP_02281	580971	-----	R12E2.13	423373	-----	100022191	AaeL_AAEL013732	Dmel_CG12311	MONBRDRAFT_29409	705604	453067	CMR221C	Dpse_GA11548	446766	-----	-----	-----	448433	-----	-----	-----
NP_009380	Broad-specificity nucleoside transporter of internal membranes	YAL022C	KLLA0F15862g	CAGL0J08712g	DEHA0F06292g	CaO19.4174	PICST_59290	An04g07070	AO090003001233	-----	-----	-----	MGG_05184	-----	-----	-----	-----	-----	-----	-----	-----	-----	-----	-----	-----	-----	-----	-----	-----	-----	-----	-----	-----	-----	-----	-----	-----	-----	-----	-----	-----	-----	-----	-----	-----	-----	-----	-----	-----
NP_009381	Transcriptional regulator	YAL021C	KLLA0F15884g	CAGL0H06149g	DEHA0F04554g	CaO19_5101	PICST_55298	An01g08240	AO090009000303	FG02043.1	AN3602.2	NCU07779	MGG_13020	SPCC31H12.08c	CNG03790	CNBG0960	LACBIDRAFT_142382	YALI0B15147g	UM03130.1	AT3G58560	4331740	560386	57472	360917	231464	481463	534707	AgaP_10530	580732	CHLREDRAFT_155138	ZC518.3	416293	DDB_0237634	100032045	AaeL_AAEL012925	Dmel_CG31137	MONBRDRAFT_32477	697981	462338	CMJ074C	Dpse_GA16037	432104	OSTLU_26071	CBG03318	Bm1_37535	549285	-----	-----	-----
NP_009382	Alpha-tubulin suppressor	YAL020C	KLLA0F15906g	CAGL0H06171g	-----	-----	-----	-----	AO090011000571	-----	-----	-----	-----	-----	-----	-----	-----	-----	-----	-----	-----	-----	-----	-----	-----	-----	-----	-----	-----	-----	-----	-----	-----	-----	-----	-----	-----	-----	-----	-----	-----	-----	-----	-----	-----	-----	-----	-----	-----
NP_009383	Protein important for chromosome integrity and segregation	YAL019W	KLLA0F07513g	CAGL0H06193g	DEHA0C17006g	CaO19.6291	PICST_57110	An02g12040	AO090005001434	FG01275.1	AN2973.2	NCU09106	MGG_09930	SPCC1235.05c	CNH02510	CNBL2540	LACBIDRAFT_256193	YALI0F28831g	UM05166.1	AT2G02090	4325731	563175	56916	312398	13990	478480	530506	AgaP_19846	592432	CHLREDRAFT_135484	M03C11.8	422522	DDB_0220695	100016491	AaeL_AAEL007558	Dmel_CG8625	MONBRDRAFT_14642	708169	461384	CMM316C	Dpse_GA19213	399165	OSTLU_38436	CBG18388	Bm1_16825	548414	TTHERM_01245640	507265.15	-----
NP_009384	Weak similarity to hypothetical proteins YOL047c and YOL048c	YAL018C	KLLA0F07601g	CAGL0H06237g	-----	-----	-----	-----	-----	-----	-----	-----	-----	-----	-----	-----	-----	-----	-----	-----	-----	-----	-----	-----	-----	-----	-----	-----	-----	-----	-----	-----	-----	-----	-----	-----	-----	-----	-----	-----	-----	-----	-----	-----	-----	-----	-----	-----	-----
NP_009385	PAS kinase involved in the control of sugar metabolism and translation	YAL017W	KLLA0F07623g	CAGL0H06259g	DEHA0F04741g	CaO19_7451	PICST_54240	An07g07210	AO090026000631	FG06970.1	AN4536.2	NCU06249	MGG_05220	SPAC1805.01c	CND01930	CNBD4420	LACBIDRAFT_300699	YALI0F03542g	UM00957.1	AT3G04530	4341477	555702	23178	301617	269224	609502	512154	AgaP_18257	587074	CHLREDRAFT_99140	H39E23.1	424845	DDB_0216369	100022039	AaeL_AAEL012612	Dmel_CG3105	MONBRDRAFT_32745	711844	473600	CMO207C	Dpse_GA15966	380117	OSTLU_12650	CBG04756	Bm1_29690	594939	TTHERM_00670860	506679.8	-----
NP_009386	Ser/thr protein phosphatase 2A, regulatory chain A	YAL016W	KLLA0F07689g	CAGL0H06281g	DEHA0F05346g	CaO19_14102	PICST_81383	An18g03290	AO090009000379	FG05430.1	AN4085.2	NCU00488	MGG_05671	SPAP8A3.09c	CNM02110	CNBM1970	LACBIDRAFT_300665	YALI0F00836g	UM02960.1	AT1G25490	4346507	449548	5519	117281	51792	479444	535321	AgaP_14007	583227	CHLREDRAFT_131550	F48E8.5	777130	DDB_0191258	100026516	AaeL_AAEL006977	Dmel_CG17291	MONBRDRAFT_29781	719929	466778	CMD050C	-----	379827	OSTLU_32622	CBG05190	Bm1_14145	395042	TTHERM_00766530	506479.39	-----
NP_009387	DNA repair protein	YAL015C	KLLA0F07711g	CAGL0H06303g	DEHA0F04598g	CaO19_5098	PICST_30250	An10g00440	AO090701000380	FG10201.1	AN7653.2	NCU06654	MGG_06014	SPAC30D11.07	CNG03640	CNBG1120	LACBIDRAFT_146613	YALI0F03641g	UM04215.1	AT2G31450	4350257	100008368	4913	29541	18207	610981	535203	AgaP_12482	588914	-----	R10E4.5	416551	DDB_0232975	100012520	AaeL_AAEL003906	Dmel_CG9272	MONBRDRAFT_2386	694848	-----	-----	-----	-----	OSTLU_43577	CBG12304	Bm1_27990	733472	TTHERM_01106120	504005.1	-----
NP_009388	Endosomal SNARE protein	YAL014C	KLLA0F07777g	CAGL0H06325g	-----	-----	-----	-----	-----	-----	-----	-----	-----	-----	-----	-----	-----	-----	-----	-----	-----	-----	-----	-----	-----	-----	-----	-----	-----	-----	-----	-----	-----	-----	-----	-----	-----	-----	-----	-----	-----	-----	-----	-----	-----	-----	-----	-----	-----
NP_009389	Regulator of phospholipid metabolism	YAL013W	KLLA0F07821g	CAGL0H06347g	DEHA0C17424g	CaO19_808	PICST_59372	-----	-----	-----	-----	-----	-----	-----	-----	-----	-----	YALI0F05896g	-----	-----	-----	-----	-----	-----	-----	-----	-----	-----	-----	-----	-----	-----	-----	-----	-----	-----	-----	-----	-----	-----	-----	-----	-----	-----	-----	-----	-----	-----	-----
NP_009390	Cystathionine gamma-lyase	YAL012W	KLLA0F07909g	CAGL0H06369g	DEHA0C16863g	CaO19_6402	PICST_77247	An16g08720	AO090103000051	FG01177.1	AN1446.2	NCU09230	MGG_10380	SPCC11E10.01	CNN01730	CNBN1680	LACBIDRAFT_253660	YALI0F05874g	UM00962.1	AT3G57050	4340283	322055	1491	24962	107869	479991	539159	AgaP_19556	575117	CHLREDRAFT_196483	ZK1127.10	424716	DDB_0191318	100029728	AaeL_AAEL004059	Dmel_CG5345	MONBRDRAFT_12618	707391	456939	CMT389C	Dpse_GA18818	494673	OSTLU_88245	CBG24746	Bm1_05320	394634	TTHERM_00052400	510661.25	KPN_03410
NP_009391	Component of the Swr1p complex that incorporates Htz1p into chromatin	YAL011W	KLLA0F08019g	CAGL0H06391g	DEHA0C16203g	CaO19.7818	PICST_31247	-----	-----	-----	-----	-----	-----	-----	-----	-----	-----	YALI0D03663g	-----	-----	-----	-----	-----	-----	-----	-----	-----	-----	-----	-----	-----	-----	-----	-----	-----	-----	-----	-----	-----	-----	-----	-----	-----	-----	-----	-----	-----	-----	-----
NP_009392	Protein involved in mitochondrial morphology and inheritance	YAL010C	KLLA0F08041g	CAGL0C02695g	DEHA0C16247g	CaO19.7814	PICST_45177	An14g04930	-----	-----	AN6901.2	-----	MGG_05057	SPAC17H9.17c	-----	-----	-----	YALI0D02959g	-----	-----	-----	-----	-----	-----	-----	-----	-----	-----	-----	-----	-----	-----	-----	-----	-----	-----	-----	-----	-----	-----	-----	-----	-----	-----	-----	-----	-----	-----	-----
NP_009393	Meiotic protein	YAL009W	KLLA0F08063g	CAGL0C02717g	DEHA0C17336g	CaO19.6885	PICST_31282	-----	-----	-----	-----	-----	-----	-----	-----	-----	-----	YALI0D03091g	-----	-----	-----	-----	-----	-----	-----	-----	-----	-----	-----	-----	-----	-----	-----	-----	-----	-----	-----	-----	-----	-----	-----	-----	-----	-----	-----	-----	-----	-----	-----
NP_009394	Protein of unknown function	YAL008W	-----	-----	-----	-----	-----	-----	-----	-----	-----	-----	-----	-----	-----	-----	-----	-----	-----	-----	-----	-----	-----	-----	-----	-----	-----	-----	-----	-----	-----	-----	-----	-----	-----	-----	-----	-----	-----	-----	-----	-----	-----	-----	-----	-----	-----	-----	-----
NP_009395	P24 protein involved in membrane trafficking	YAL007C	KLLA0D14641g	CAGL0C02761g	-----	-----	-----	An09g05490	-----	-----	-----	-----	-----	SPAC17A5.08	CNG02890	CNBG1870	-----	-----	UM04383.1	-----	-----	-----	-----	-----	-----	-----	-----	-----	-----	-----	-----	-----	-----	100029323	-----	-----	-----	-----	-----	-----	-----	447258	-----	-----	-----	394874	-----	-----	-----
NP_009396	Heat shock protein of HSP70 family, cytosolic	YAL005C	KLLA0D04224g	CAGL0G03795g	DEHA0D13838g	CaO19.1065	PICST_84662	An07g09990	AO090012000995	FG00838.1	AN5129.2	NCU09602	MGG_02503	SPCC1739.13	CNC02520	CNBC4700	LACBIDRAFT_171471	YALI0D08184g	UM03791.1	AT3G12580	4339012	791520	3312	24468	15481	479406	282254	AgaP_17398	576276	CHLREDRAFT_185673	F26D10.3	395853	DDB_0191168	100023597	-----	Dmel_CG4264	MONBRDRAFT_35238	707989	451629	CMP145C	Dpse_GA18066	100037033	OSTLU_28169	CBG00457	Bm1_43675	779883	TTHERM_01080440	511211.17	KPN_00014
NP_009398	Translation elongation factor eEF1beta	YAL003W	KLLA0C18469g	CAGL0F08547g	DEHA0C12331g	CaO19_3838	PICST_67392	An08g03490	AO090038000287	FG01008.1	AN1162.2	NCU06035	MGG_04436	SPCC1450.04	CNC03420	CNBC3800	LACBIDRAFT_318844	YALI0F09669g	UM01189.1	AT1G30230	4344188	335370	644820	363241	55949	478881	520875	AgaP_23634	574071	-----	F54H12.6	395723	DDB_0191174	100014427	AaeL_AAEL000951	Dmel_CG6341	-----	707019	736151	CME120C	Dpse_GA18520	399326	-----	CBG22942	Bm1_27955	448658	TTHERM_00859260	509733.1	-----
NP_009399	Vacuolar sorting protein, 134 kD	YAL002W	KLLA0C18491g	CAGL0A00781g	DEHA0A09020g	CaO19_12842	PICST_82218	An01g04550	AO090003000824	FG00881.1	AN0244.2	NCU02554	MGG_01238	-----	CNF03440	CNBF1360	LACBIDRAFT_246733	YALI0C22946g	UM02909.1	-----	-----	-----	-----	-----	-----	-----	-----	-----	-----	-----	-----	-----	-----	-----	-----	-----	-----	-----	-----	-----	-----	-----	-----	-----	-----	-----	-----	-----	-----
NP_009400	TFIIIC (transcription initiation factor) subunit, 138 kD	YAL001C	KLLA0A08734g	CAGL0A00803g	-----	-----	-----	-----	-----	-----	-----	-----	-----	-----	-----	-----	-----	-----	-----	-----	-----	-----	-----	-----	-----	-----	-----	-----	-----	-----	-----	-----	-----	-----	-----	-----	-----	-----	-----	-----	-----	-----	-----	-----	-----	-----	-----	-----	-----
NP_009401	Nuclear pore protein	YAR002W	KLLA0A08756g	CAGL0G00660g	-----	-----	-----	-----	-----	-----	-----	-----	-----	-----	-----	-----	-----	-----	-----	-----	-----	-----	-----	-----	-----	-----	-----	-----	-----	-----	-----	-----	-----	-----	-----	-----	-----	-----	-----	-----	-----	-----	-----	-----	-----	-----	-----	-----	-----
NP_009402	P24 protein involved in membrane trafficking	YAR002C-A	KLLA0A08778g	CAGL0G00682g	DEHA0A09042g	-----	PICST_40322	An04g01780	AO090023000834	FG10067.1	AN4446.2	NCU04003	MGG_08096	SPBC16E9.09c	CND05150	CNBD1180	LACBIDRAFT_182011	YALI0C18073g	-----	-----	-----	-----	-----	361207	67511	481444	618580	-----	-----	-----	-----	422906	-----	100031970	-----	-----	-----	-----	-----	-----	-----	-----	-----	-----	Bm1_34615	-----	-----	-----	-----
NP_009403	Subunit of the COMPASS complex, which methylates histone H3 on lysine 4 and is required in transcriptional silencing near telomeres	YAR003W	KLLA0A08800g	CAGL0G00704g	DEHA0A09064g	CaO19_12843	PICST_81347	An01g12700	AO090003000490	FG00915.1	AN0808.2	NCU02104	MGG_04651	SPAC23H3.05c	CNC03150	CNBC4060	LACBIDRAFT_303762	YALI0C22858g	-----	-----	-----	393215	5929	304794	213464	488568	510455	-----	593381	CHLREDRAFT_147395	F21H12.1	419826	DDB_0191415	100013956	AaeL_AAEL003140	-----	-----	-----	457665	CMJ008C	-----	446510	OSTLU_9307	CBG02573	-----	595072	-----	-----	-----
NP_009404	DNA replication factor A, 69 KD subunit	YAR007C	KLLA0A08844g	CAGL0G00726g	DEHA0A06875g	CaO19_2093	PICST_81646	An02g14980	AO090001000751	FG10122.1	AN7423.2	NCU03606	MGG_00685	SPBC660.13c	CND02690	CNBD3660	LACBIDRAFT_182415	YALI0E15642g	UM05156.1	AT5G45400	4337594	327491	6117	287524	68275	491196	504844	AgaP_13334	581642	CHLREDRAFT_123566	F18A1.5	417563	DDB_0233023	100018386	AaeL_AAEL012826	Dmel_CG9633	MONBRDRAFT_451	-----	454414	CMC123C	Dpse_GA21928	397937	OSTLU_47438	CBG13026	Bm1_18390	548797	-----	510901.6	-----
NP_009405	tRNA splicing endonuclease gamma subunit	YAR008W	KLLA0A08932g	CAGL0G00748g	DEHA0C16533g	-----	-----	An01g02220	AO090026000731	-----	AN0190.2	NCU08032	MGG_07082	-----	-----	-----	LACBIDRAFT_315989	YALI0E28600g	-----	-----	-----	565995	-----	292534	66078	-----	-----	-----	-----	-----	-----	-----	DDBDRAFT_0217120	-----	-----	-----	MONBRDRAFT_33205	-----	-----	-----	-----	-----	-----	-----	-----	-----	-----	-----	-----
NP_009406	Ty1B protein	YAR009C	KLLA0A12144g	-----	-----	-----	PICST_32086	-----	-----	-----	-----	-----	-----	-----	-----	-----	-----	-----	-----	-----	4349826	-----	-----	-----	-----	-----	-----	-----	-----	-----	-----	-----	-----	-----	-----	-----	-----	-----	-----	-----	-----	-----	-----	-----	-----	-----	-----	-----	-----
NP_009407	TY1A protein	YPR137C-A	-----	-----	-----	-----	-----	-----	-----	-----	-----	-----	-----	-----	-----	-----	-----	-----	-----	-----	-----	-----	-----	-----	-----	-----	-----	-----	-----	-----	-----	-----	-----	-----	-----	-----	-----	-----	-----	-----	-----	-----	-----	-----	-----	-----	-----	-----	-----
NP_009408	Protein involved in bud-site selection	YAR014C	KLLA0C04257g	CAGL0I04466g	DEHA0C06204g	CaO19.11038	PICST_66512	An08g04130	-----	FG04118.1	AN1099.2	-----	MGG_06439	SPBC1706.01	-----	-----	-----	YALI0F01815g	-----	-----	-----	-----	-----	-----	-----	-----	-----	-----	-----	-----	-----	-----	-----	-----	-----	-----	-----	-----	-----	-----	-----	-----	-----	-----	-----	-----	-----	-----	-----
NP_009409	Phosphoribosylamidoimidazole-succinocarboxamide synthase	YAR015W	KLLA0C04235g	CAGL0I04444g	DEHA0B16049g	CaO19_7484	PICST_49451	An11g10150	AO090020000395	FG09453.1	AN4739.2	NCU03166	MGG_12537	SPBC409.10	CNA01310	CNBA1270	LACBIDRAFT_306060	YALI0E33033g	UM04726.1	AT3G21110	4347318	-----	-----	-----	-----	-----	-----	-----	-----	CHLREDRAFT_193566	-----	-----	-----	-----	-----	-----	-----	-----	-----	CME023C	-----	-----	OSTLU_43686	-----	-----	-----	-----	-----	-----
NP_009410	Ser/thr protein kinase	YAR018C	KLLA0C04213g	CAGL0I04422g	DEHA0B16071g	CaO19_12785	PICST_79384	An12g08100	AO090120000152	FG09408.1	AN9504.2	NCU03187	MGCH7_ch7g813	SPAC19E9.02	CNI02840	CNBH2710	LACBIDRAFT_145454	YALI0E34067g	-----	AT3G20860	4333522	554896	4751	114482	18005	480021	523998	AgaP_04360	581714	CHLREDRAFT_134455	F19H6.1	421376	DDB_0216282	100016325	AaeL_AAEL011344	Dmel_CG17256	MONBRDRAFT_25342	711473	457714	-----	Dpse_GA14417	379177	-----	-----	Bm1_31880	779890	TTHERM_00467740	508153.4	-----
NP_009411	Protein kinase of the MAP kinase kinase kinase family	YAR019C	KLLA0C04191g	CAGL0C05005g	DEHA0C05742g	CaO19.3545	PICST_37961	An04g01130	AO090023000911	FG07344.1	AN4385.2	NCU01335	MGG_04100	SPBC21.06c	CND06250	CNBD0170	LACBIDRAFT_188449	YALI0F08165g	UM00721.1	AT3G13530	4337283	324125	6789	311622	58231	477240	514886	AgaP_15721	576378	CHLREDRAFT_98709	C24A8.4	425375	DDB_0229896	100024136	AaeL_AAEL006539	Dmel_CG11228	MONBRDRAFT_14676	707425	472829	CMS384C	Dpse_GA10852	432210	OSTLU_37745	CBG14395	Bm1_50540	100036637	TTHERM_01246760	509167.19	-----
NP_009412	Member of seriPAUperin family	YFL020C	-----	-----	-----	-----	-----	-----	-----	-----	-----	-----	-----	-----	-----	-----	-----	-----	-----	-----	-----	-----	-----	-----	-----	-----	-----	-----	-----	-----	-----	-----	-----	-----	-----	-----	-----	-----	-----	-----	-----	-----	-----	-----	-----	-----	-----	-----	-----
NP_009413	Identical to hypothetical protein YHR212c	YAR023C	-----	-----	-----	-----	-----	-----	-----	-----	-----	-----	-----	-----	-----	-----	-----	-----	-----	-----	-----	-----	-----	-----	-----	-----	-----	-----	-----	-----	-----	-----	-----	-----	-----	-----	-----	-----	-----	-----	-----	-----	-----	-----	-----	-----	-----	-----	-----
NP_009414	Integral membrane protein of unknown function, interacts with Ulp1p at the nuclear periphery	YAR027W	-----	-----	-----	-----	-----	-----	-----	-----	-----	-----	-----	-----	-----	-----	-----	-----	-----	-----	-----	-----	-----	-----	-----	-----	-----	-----	-----	-----	-----	-----	-----	-----	-----	-----	-----	-----	-----	-----	-----	-----	-----	-----	-----	-----	-----	-----	-----
NP_009415	Putative integral membrane protein, member of DUP240 gene family	YAR028W	-----	-----	-----	-----	-----	-----	-----	-----	-----	-----	-----	-----	-----	-----	-----	-----	-----	-----	-----	-----	-----	-----	-----	-----	-----	-----	-----	-----	-----	-----	-----	-----	-----	-----	-----	-----	-----	-----	-----	-----	-----	-----	-----	-----	-----	-----	-----
NP_009416	Member of DUP240 multigene family	YAR029W	-----	-----	-----	-----	-----	-----	-----	-----	-----	-----	-----	-----	-----	-----	-----	-----	-----	-----	-----	-----	-----	-----	-----	-----	-----	-----	-----	-----	-----	-----	-----	-----	-----	-----	-----	-----	-----	-----	-----	-----	-----	-----	-----	-----	-----	-----	-----
NP_009418	Pheromone-Regulated Membrane protein with a FF motif involved in COPII binding	YAR031W	-----	-----	-----	-----	-----	-----	-----	-----	-----	-----	-----	-----	-----	-----	-----	-----	-----	-----	-----	-----	-----	-----	-----	-----	-----	-----	-----	-----	-----	-----	-----	-----	-----	-----	-----	-----	-----	-----	-----	-----	-----	-----	-----	-----	-----	-----	-----
NP_009419	Multicopy suppressor of Sec Twenty one	YAR033W	-----	-----	-----	-----	-----	-----	-----	-----	-----	-----	-----	-----	-----	-----	-----	-----	-----	-----	-----	-----	-----	-----	-----	-----	-----	-----	-----	-----	-----	-----	-----	-----	-----	-----	-----	-----	-----	-----	-----	-----	-----	-----	-----	-----	-----	-----	-----
NP_009420	Carnitine acetyltransferase, mitochondrial	YAR035W	KLLA0C04169g	CAGL0C05027g	DEHA0D10087g	CaO19.4551	PICST_68034	An08g04990	AO090001000295	FG00840.1	AN1059.2	NCU01611	MGG_06981	-----	CNF04660	CNBF0240	LACBIDRAFT_189447	YALI0F21197g	UM01835.1	-----	-----	100005717	1376	25413	12896	489585	504502	AgaP_04883	577810	-----	R07H5.2	424649	-----	100017404	AaeL_AAEL007536	Dmel_CG2107	MONBRDRAFT_34499	714150	737945	-----	Dpse_GA15246	379893	-----	CBG06027	Bm1_19470	394801	-----	508355.4	-----
NP_009421	Member of an oxysterol-binding protein family	YAR042W	KLLA0C04147g	CAGL0C05049g	DEHA0B11044g	CaO19_12561	PICST_65256	An12g00120	AO090038000624	FG08586.1	AN9063.2	NCU00579	MGCH7_ch7g841	SPBC2F12.05c	CNI02880	CNBH2750	LACBIDRAFT_300543	YALI0F16940g	UM05203.1	AT2G31020	4344687	557483	5007	365410	76303	483448	530000	AgaP_10035	581271	CHLREDRAFT_131777	Y47D3A.17	419227	DDB_0237799	100025658	AaeL_AAEL005852	Dmel_CG6708	MONBRDRAFT_32711	699325	451213	CMH242C	Dpse_GA19801	380004	OSTLU_24151	CBG13212	Bm1_17010	403099	TTHERM_00248450	-----	-----
NP_009424	Cell wall protein involved in flocculation	YAR050W	KLLA0C19151g	CAGL0J11968g	-----	-----	-----	-----	-----	-----	-----	-----	-----	-----	-----	-----	-----	-----	-----	-----	-----	-----	-----	-----	-----	-----	-----	-----	-----	-----	-----	-----	-----	-----	-----	-----	-----	-----	-----	-----	-----	-----	-----	-----	-----	-----	-----	-----	-----
NP_009429	Protein of unknown function	YAR064W	-----	-----	-----	-----	-----	-----	-----	-----	-----	-----	-----	-----	-----	-----	-----	-----	-----	-----	-----	-----	-----	-----	-----	-----	-----	-----	-----	-----	-----	-----	-----	-----	-----	-----	-----	-----	-----	-----	-----	-----	-----	-----	-----	-----	-----	-----	-----
NP_009430	Similarity to Sta1p, identical to YHR214w hypothetical protein	YHR214W	-----	-----	-----	-----	-----	-----	-----	-----	-----	-----	-----	-----	-----	-----	-----	-----	-----	-----	-----	-----	-----	-----	-----	-----	-----	-----	-----	-----	-----	-----	-----	-----	-----	-----	-----	-----	-----	-----	-----	-----	-----	-----	-----	-----	-----	-----	-----
NP_009431	Conserved hypothetical protein	YAR068W	-----	-----	-----	-----	-----	-----	-----	-----	-----	-----	-----	-----	-----	-----	-----	-----	-----	-----	-----	-----	-----	-----	-----	-----	-----	-----	-----	-----	-----	-----	-----	-----	-----	-----	-----	-----	-----	-----	-----	-----	-----	-----	-----	-----	-----	-----	-----
NP_009434	Non functional IMP dehydrogenases homolog, probable pseudogene	YAR071W	KLLA0C19338g	-----	DEHA0C09460g	CaO19.11211	PICST_61096	An08g11030	AO090120000167	-----	AN8745.2	-----	-----	SPBC428.03c	-----	-----	-----	-----	-----	-----	-----	-----	-----	-----	-----	-----	-----	-----	-----	-----	-----	-----	-----	-----	-----	-----	-----	-----	-----	-----	-----	-----	-----	-----	-----	-----	-----	-----	-----
NP_009437	Conserved hypothetical protein	YBL113C	-----	-----	-----	-----	-----	-----	-----	-----	-----	-----	-----	-----	-----	-----	-----	-----	-----	-----	-----	-----	-----	-----	-----	-----	-----	-----	-----	-----	-----	-----	-----	-----	-----	-----	-----	-----	-----	-----	-----	-----	-----	-----	-----	-----	-----	-----	-----
NP_009438	Strong similarity to subtelomeric encoded proteins	YBL112C	-----	-----	-----	-----	-----	-----	-----	-----	-----	-----	-----	-----	-----	-----	-----	-----	-----	-----	-----	-----	-----	-----	-----	-----	-----	-----	-----	-----	-----	-----	-----	-----	-----	-----	-----	-----	-----	-----	-----	-----	-----	-----	-----	-----	-----	-----	-----
NP_009439	Protein of unknown function	YBL111C	-----	-----	-----	-----	-----	-----	-----	-----	-----	-----	-----	-----	-----	-----	-----	-----	-----	-----	-----	-----	-----	-----	-----	-----	-----	-----	-----	-----	-----	-----	-----	-----	-----	-----	-----	-----	-----	-----	-----	-----	-----	-----	-----	-----	-----	-----	-----
NP_009443	Protein of unknown function localised to cytoplasm	YBL107C	KLLA0E06369g	CAGL0M09339g	-----	-----	-----	-----	-----	-----	-----	-----	-----	-----	-----	-----	-----	-----	-----	-----	-----	-----	-----	-----	-----	-----	-----	-----	-----	-----	-----	-----	-----	-----	-----	-----	-----	-----	-----	-----	-----	-----	-----	-----	-----	-----	-----	-----	-----
NP_009444	Polarized exocytosis by regulating SNARE function	YBL106C	KLLA0E06391g	CAGL0K05291g	DEHA0G05654g	CaO19.8794	PICST_77984	An02g06780	AO090003000659	FG00343.1	AN4890.2	NCU09432	MGG_00926	SPAC1F3.03	-----	-----	-----	YALI0D19096g	-----	-----	-----	-----	-----	-----	-----	-----	-----	-----	-----	-----	-----	-----	-----	-----	-----	-----	-----	-----	-----	-----	-----	-----	-----	-----	-----	-----	-----	-----	-----
NP_009445	Ser/thr protein kinase	YBL105C	KLLA0E06413g	CAGL0M09361g	DEHA0G14773g	CaO19_13322	PICST_81215	An18g02400	AO090120000316	FG09660.1	AN0106.2	NCU06544	MGG_08689	SPBC12D12.04c	CNC03300	CNBC3910	LACBIDRAFT_309070	YALI0F09746g	UM00484.1	AT3G08720	4332748	569086	5581	29340	18754	609934	519754	AgaP_19547	582022	CHLREDRAFT_121355	F57F5.5	424519	DDB_0191195	100027775	AaeL_AAEL001549	Dmel_CG2049	MONBRDRAFT_31267	714533	456998	CMR193C	Dpse_GA15206	444221	OSTLU_3119	CBG23354	Bm1_52195	100135720	TTHERM_01055410	509007.6	-----
NP_009446	Protein of unknown function	YBL104C	KLLA0E06435g	CAGL0M09383g	DEHA0G14795g	CaO19_13318	PICST_81171	An07g07260	AO090026000637	FG06971.1	AN4533.2	NCU00091	MGG_11344	SPAC12G12.01c	CNK00400	CNBK3040	-----	YALI0D18788g	-----	-----	-----	393208	54468	362324	252875	482316	512321	AgaP_09367	584030	-----	-----	420577	DDBDRAFT_0202944	100028849	AaeL_AAEL014002	Dmel_CG7074	MONBRDRAFT_29084	696371	472289	-----	Dpse_GA20081	100049152	-----	-----	-----	-----	-----	-----	-----
NP_009447	BHLH/zip transcription factor that regulates CIT2 gene expression	YBL103C	KLLA0E06479g	CAGL0M09405g	DEHA0G16060g	CaO19.2315	PICST_30309	-----	-----	-----	-----	-----	-----	-----	-----	-----	-----	-----	-----	-----	-----	-----	-----	-----	-----	-----	-----	-----	-----	-----	-----	-----	-----	-----	-----	-----	-----	-----	-----	-----	-----	-----	-----	-----	-----	-----	-----	-----	-----
NP_009448	Suppressor of sed5 ts mutants	YBL102W	KLLA0E06501g	CAGL0M09427g	DEHA0G16038g	CaO19.2342	PICST_55889	An08g01410	-----	FG01306.1	AN1297.2	NCU02723	MGG_05708	SPAC1527.02	-----	-----	LACBIDRAFT_399531	YALI0F11561g	UM02349.1	-----	4341495	-----	-----	-----	-----	-----	-----	AgaP_17625	-----	CHLREDRAFT_189017	C18E9.10	-----	-----	-----	AaeL_AAEL006010	Dmel_CG33635	-----	-----	-----	-----	-----	-----	-----	CBG03219	-----	-----	-----	-----	-----
NP_009449	Protein involved in cell wall biogenesis and architecture	YBL101C	KLLA0E06534g	CAGL0M09449g	DEHA0B11110g	CaO19_12351	PICST_81668	-----	-----	-----	-----	-----	-----	-----	-----	-----	-----	-----	-----	-----	-----	-----	-----	-----	-----	-----	-----	-----	-----	-----	-----	-----	-----	-----	-----	-----	-----	-----	-----	-----	-----	-----	-----	-----	-----	-----	-----	-----	-----
NP_009450	TY2B protein	YBL100W-B	KLLA0A12144g	-----	-----	-----	-----	-----	-----	-----	-----	-----	-----	-----	-----	-----	-----	-----	UM03188.1	-----	4349826	-----	-----	-----	-----	-----	-----	-----	-----	-----	-----	-----	-----	-----	-----	-----	-----	-----	-----	-----	-----	-----	-----	-----	-----	-----	-----	-----	-----
NP_009451	TY2A protein	YBL100W-A	-----	-----	-----	-----	-----	-----	-----	-----	-----	-----	-----	-----	-----	-----	-----	-----	-----	-----	-----	-----	-----	-----	-----	-----	-----	-----	-----	-----	-----	-----	-----	-----	-----	-----	-----	-----	-----	-----	-----	-----	-----	-----	-----	-----	-----	-----	-----
NP_009453	F1F0-ATPase complex, F1 alpha subunit	YBL099W	KLLA0E06644g	CAGL0M09581g	DEHA0E23100g	CaO19.6854	PICST_86570	An16g07410	AO090005000617	FG01080.1	AN1523.2	NCU02514	MGG_07752	SPAC14C4.14	CNF02280	CNBF2430	LACBIDRAFT_305432	-----	-----	ArthMp100	atp1	553755	498	65262	11946	480149	282578	AgaP_07500	373382	CHLREDRAFT_76602	H28O16.1	374159	DidioMp11	100014124	AaeL_AAEL012175	Dmel_CG3612	MONBRDRAFT_34164	701389	-----	CMT434C	Dpse_GA17558	-----	OSTLU_88387	CBG08717	Bm1_47570	-----	TTHERM_00571860	503617.4	KPN_04139
NP_009454	Kynurenine 3-mono oxygenase	YBL098W	-----	-----	DEHA0C06743g	CaO19_12898	PICST_40545	An07g09110	AO090005001567	FG01395.1	AN5200.2	NCU06924	MGG_00805	-----	CNC04120	CNBC3070	-----	YALI0D09867g	UM06333.1	-----	-----	368242	8564	59113	98256	480093	-----	AgaP_08286	592365	-----	R07B7.5	424041	DDB_0231360	100027721	AaeL_AAEL008879	Dmel_CG1555	MONBRDRAFT_33218	707314	469730	CMT174C	-----	734866	-----	CBG23368	-----	448312	-----	-----	-----
NP_009455	Functional homologue of human BRRN1	YBL097W	KLLA0E06721g	CAGL0M09559g	DEHA0C08437g	CaO19_8835	PICST_52712	An13g00310	AO090026000827	FG07115.1	AN4265.2	NCU02828	MGG_01639	SPCC306.03c	CNL06800	CNBI0060	LACBIDRAFT_302907	YALI0B03476g	UM03987.1	AT2G32590	-----	-----	-----	-----	-----	-----	-----	-----	580357	-----	-----	-----	DDBDRAFT_0184202	-----	-----	-----	MONBRDRAFT_28164	-----	-----	-----	-----	-----	OSTLU_40141	-----	-----	-----	-----	-----	-----
NP_009457	Found in Mitochondrial Proteome	YBL095W	KLLA0E06765g	CAGL0M09537g	DEHA0C06809g	CaO19.3548	PICST_34276	An08g03040	AO090038000335	FG01330.1	-----	NCU09895	-----	-----	CNJ01870	CNBJ1600	LACBIDRAFT_304049	YALI0E28578g	UM01955.1	-----	-----	-----	-----	-----	-----	-----	-----	-----	-----	-----	-----	-----	-----	-----	-----	-----	-----	-----	-----	-----	-----	-----	-----	-----	-----	-----	-----	-----	-----
NP_009459	Transcription factor	YBL093C	KLLA0E06809g	CAGL0M09515g	-----	-----	PICST_67785	-----	-----	-----	-----	-----	-----	-----	-----	-----	-----	-----	-----	-----	-----	-----	-----	-----	-----	-----	-----	-----	-----	-----	-----	-----	-----	-----	-----	-----	-----	-----	-----	-----	-----	-----	-----	-----	-----	-----	-----	-----	-----
NP_009460	60S large subunit ribosomal protein L32.e	YBL092W	KLLA0E06831g	CAGL0H04521g	DEHA0F13519g	-----	PICST_83982	An15g06740	AO090102000226	FG04137.1	AN7354.2	-----	MGG_05248	SPAC3H5.10	CNM02240	CNBM2080	LACBIDRAFT_192399	YALI0E30811g	UM00925.1	AT5G46430	4346086	556556	6161	28298	19951	607481	615556	AgaP_15213	576760	CHLREDRAFT_191758	T24B8.1	-----	DDB_0231150	100025329	AaeL_AAEL003396	Dmel_CG7939	MONBRDRAFT_33951	694196	742293	CMJ289C	Dpse_GA20704	447129	OSTLU_86947	CBG03254	Bm1_28495	496894	TTHERM_00085180	510769.9	-----
NP_009461	Suppressor of Choline Sensitivity, homologous to SCS2	YBL091C-A	KLLA0E06853g	CAGL0G03663g	DEHA0C04422g	CaO19.1212	PICST_22250	An04g01310	-----	FG10373.1	AN4406.2	-----	-----	SPBC16G5.05c	-----	-----	-----	YALI0D05291g	-----	-----	-----	-----	-----	-----	-----	-----	-----	-----	-----	-----	-----	-----	-----	-----	-----	-----	-----	-----	-----	-----	-----	-----	-----	-----	-----	-----	-----	-----	-----
NP_009462	Methionine aminopeptidase, isoform 2	YBL091C	KLLA0E06875g	CAGL0G03641g	DEHA0C04444g	CaO19.1214	PICST_31342	An04g01330	AO090120000238	FG10320.1	AN4404.2	NCU04306	MGG_00966	SPBC14C8.03	CNG02860	CNBG1900	LACBIDRAFT_242662	YALI0D05159g	UM06034.1	AT3G59990	4352851	323452	10988	498869	56307	475429	404150	AgaP_17176	578258	CHLREDRAFT_206042	Y116A8A.9	417912	DDBDRAFT_0190923	100012363	AaeL_AAEL004738	Dmel_CG4008	MONBRDRAFT_37121	712400	452141	CMP247C	Dpse_GA17851	380164	OSTLU_48274	CBG13686	Bm1_37925	548869	TTHERM_00624430	506457.1	-----
NP_009463	Mitochondrial ribosomal protein, small subunit	YBL090W	KLLA0E06897g	CAGL0H04565g	-----	-----	-----	-----	-----	-----	-----	-----	-----	-----	-----	-----	-----	-----	-----	-----	-----	-----	-----	-----	-----	-----	-----	-----	-----	-----	-----	-----	-----	-----	-----	-----	-----	-----	-----	-----	-----	-----	-----	-----	-----	-----	-----	-----	-----
NP_009464	Member of a family of seven S. cerevisiae genes (AVT1-7) related to vesicular GABA-glycine transporters	YBL089W	KLLA0E06919g	CAGL0H04587g	DEHA0C04400g	CaO19.1210	PICST_45709	An07g03690	AO090020000536	FG09437.1	AN2754.2	NCU08066	MGCH7_ch7g905	SPBC1685.07c	CNK02460	CNBK1090	LACBIDRAFT_187989	YALI0D11836g	UM02221.1	-----	-----	-----	-----	-----	-----	-----	-----	-----	-----	-----	-----	-----	-----	-----	-----	-----	-----	-----	-----	-----	-----	-----	-----	-----	-----	-----	-----	-----	-----
NP_009465	Telomere length control protein	YBL088C	KLLA0E06963g	CAGL0H04609g	DEHA0C05456g	CaO19_13026	PICST_59212	An14g00040	AO090120000393	FG05519.1	AN0038.2	NCU00274	MGG_11316	SPCC23B6.03c	CNF02070	CNBF2640	LACBIDRAFT_188008	YALI0D03888g	UM01110.1	AT5G40820	4326151	100000673	472	300711	11920	477101	526824	AgaP_25011	577188	CHLREDRAFT_176480	Y48G1BL.2	395401	DDB_0229332	100019691	AaeL_AAEL014900	Dmel_CG6535	MONBRDRAFT_34416	714443	460745	CMN075C	Dpse_GA19668	398148	OSTLU_51045	CBG22015	Bm1_40395	-----	TTHERM_00147610	509395.2	-----
NP_009466	60S large subunit ribosomal protein L23.e	YER117W	KLLA0E06985g	CAGL0G03575g	-----	CaO19.10998	PICST_89371	An07g07840	AO090120000249	FG00802.1	AN4494.2	NCU02905	MGG_04921	SPCC1322.11	CNK03100	CNBK0380	LACBIDRAFT_186549	YALI0D10263g	UM03533.1	AT2G33370	4348846	336812	9349	29282	65019	403683	504876	AgaP_11941	592324	CHLREDRAFT_159282	B0336.10	420001	DDB_0230148	100016842	AaeL_AAEL013583	Dmel_CG3661	MONBRDRAFT_38449	694719	743349	CMS262C	Dpse_GA17595	444350	OSTLU_18267	CBG09001	Bm1_46580	496667	TTHERM_00297140	508461.48	KPN_03709
NP_009467	Protein of unknown function localised to the cell periphery	YBL086C	KLLA0E20999g	CAGL0C01815g	-----	-----	-----	-----	-----	-----	-----	-----	-----	-----	-----	-----	-----	-----	-----	-----	-----	-----	-----	-----	-----	-----	-----	-----	-----	-----	-----	-----	-----	-----	-----	-----	-----	-----	-----	-----	-----	-----	-----	-----	-----	-----	-----	-----	-----
NP_009468	BEM1 protein-binding protein	YBL085W	KLLA0E20955g	CAGL0C01881g	DEHA0F21912g	CaO19_3230	PICST_91506	An07g07820	AO090120000251	FG10016.1	AN4496.2	NCU06648	MGG_07310	SPBC1289.04c	CNG02590	CNBG2180	LACBIDRAFT_332912	YALI0D07612g	UM03037.1	-----	-----	-----	-----	-----	-----	-----	-----	-----	-----	-----	-----	-----	-----	-----	-----	-----	-----	-----	-----	-----	-----	-----	-----	-----	-----	-----	-----	-----	-----
NP_009469	Subunit of anaphase-promoting complex (cyclosome)	YBL084C	KLLA0E20933g	CAGL0C01903g	DEHA0F21934g	CaO19_3231	PICST_63917	An12g03970	AO090011000842	FG05492.1	AN6138.2	NCU00213	MGG_06292	SPAC17C9.01c	CNA03050	CNBA2940	LACBIDRAFT_315993	YALI0A19712g	UM02089.1	AT2G20000	4341553	30450	996	360643	217232	490924	540660	AgaP_06949	581745	-----	Y110A7A.17	419960	DDBDRAFT_0187840	100025278	AaeL_AAEL002708	Dmel_CG8610	MONBRDRAFT_26880	717321	454815	CMR407C	Dpse_GA21205	443994	OSTLU_40924	CBG10827	Bm1_35765	779925	TTHERM_00691880	-----	-----
NP_009471	Dolichol-P-Man dependent alpha(1-3) mannosyltransferase	YBL082C	KLLA0E20823g	CAGL0A04587g	DEHA0A05984g	CaO19.8693	PICST_58095	An18g02360	AO090120000319	FG09653.1	AN0104.2	NCU06552	MGG_08010	SPAC7D4.06c	CNL04800	CNBI2040	LACBIDRAFT_247511	YALI0E03190g	UM06205.1	AT2G47760	4327643	553725	10195	287983	208624	478653	614624	AgaP_16398	576672	-----	K09E4.2	424952	DDB_0231368	-----	AaeL_AAEL002483	Dmel_CG4084	MONBRDRAFT_38469	-----	460886	CMK113C	Dpse_GA17945	100037243	OSTLU_47741	CBG20997	-----	100127746	-----	510187.404	-----
NP_009472	Conserved hypothetical protein	YBL081W	-----	-----	-----	-----	-----	-----	-----	-----	-----	-----	-----	-----	-----	-----	-----	-----	-----	-----	-----	-----	-----	-----	-----	-----	-----	-----	-----	-----	-----	-----	-----	-----	-----	-----	-----	-----	-----	-----	-----	-----	-----	-----	-----	-----	-----	-----	-----
NP_009473	Protein required to maintain rho+ mitochondrial DNA	YBL080C	KLLA0E20735g	CAGL0A04653g	DEHA0D04686g	CaO19_2494	PICST_52015	An02g07260	AO090003000698	FG06078.1	AN2900.2	NCU09025	MGG_03390	SPAC343.13	CNG00570	CNBG4210	LACBIDRAFT_231681	YALI0E09240g	UM04788.1	AT1G48520	4350686	541317	5188	361974	229487	475464	533058	AgaP_11729	587886	CHLREDRAFT_117553	C39B5.6	422480	DDBDRAFT_0190026	100025263	AaeL_AAEL009908	Dmel_CG5463	MONBRDRAFT_17321	694983	461539	CMF178C	Dpse_GA18898	-----	OSTLU_2732	CBG15269	Bm1_55815	-----	-----	-----	-----
NP_009474	Nuclear pore protein	YBL079W	KLLA0E20691g	CAGL0G03355g	DEHA0D04796g	CaO19_2485	PICST_66374	An07g01520	AO090005000465	FG05671.1	AN6738.2	NCU11296	MGG_05095	SPAC890.06	CND01280	CNBD5020	LACBIDRAFT_300584	YALI0E02706g	UM03853.1	-----	-----	-----	-----	-----	-----	-----	-----	-----	-----	-----	-----	-----	DDB_0235243	-----	-----	-----	-----	-----	-----	-----	-----	-----	-----	-----	-----	-----	-----	-----	-----
NP_009475	Protein essential for autophagocytosis	YBL078C	KLLA0E20669g	CAGL0A04675g	DEHA0D04664g	-----	PICST_34219	An07g10020	AO090012000997	FG10740.1	AN5131.2	NCU01545	MGG_01062	SPBP8B7.24c	CNA07930	CNBA7760	-----	YALI0E02662g	UM05567.1	AT2G05630	4343365	403036	23710	683917	57436	612919	338472	AgaP_08368	581720	CHLREDRAFT_59275	C32D5.9	769118	DDB_0191413	100010204	AaeL_AAEL007162	Dmel_CG32672	MONBRDRAFT_38111	714413	737951	-----	Dpse_GA11562	734814	OSTLU_29190	CBG02633	Bm1_46715	100125141	TTHERM_00522490	508173.47	-----
NP_009477	Isoleucyl-tRNA synthetase	YBL076C	KLLA0E20625g	CAGL0G03311g	DEHA0A06413g	CaO19.2138	PICST_83229	An08g06770	AO090012000505	FG10722.1	AN0705.2	NCU03575	MGG_03220	SPBC8D2.06	CNA02290	CNBA2140	LACBIDRAFT_313755	YALI0A00264g	UM05160.1	AT4G10320	4341652	334393	3376	306804	105148	484216	509885	AgaP_15099	577472	CHLREDRAFT_139213	R11A8.6	415957	DDB_0231258	100029867	AaeL_AAEL000388	Dmel_CG11471	MONBRDRAFT_19043	677705	465229	CMT280C	Dpse_GA11021	403361	OSTLU_119549	CBG12225	Bm1_49970	-----	TTHERM_00492850	509797.4	KPN_00021
NP_009478	Heat shock protein of HSP70 family, cytosolic	YBL075C	KLLA0E20603g	CAGL0G03289g	DEHA0D13838g	CaO19_12447	PICST_84662	An07g09990	AO090012000995	FG00838.1	AN5129.2	NCU09602	MGG_02503	SPAC13G7.02c	CNC02520	CNBC4700	LACBIDRAFT_171471	YALI0D08184g	UM03791.1	AT1G16030	4339012	791520	3312	24468	15481	479406	281831	AgaP_17398	576276	CHLREDRAFT_185673	F26D10.3	395853	DDB_0191168	100023576	-----	Dmel_CG4264	MONBRDRAFT_31085	707989	451629	CMP145C	Dpse_GA18066	100037033	OSTLU_28169	CBG00457	Bm1_43675	100037899	TTHERM_00125640	511211.17	KPN_00014
NP_009479	A1 cistron splicing factor	YBL074C	KLLA0E20581g	CAGL0A04543g	DEHA0A06094g	-----	-----	-----	-----	-----	-----	-----	-----	-----	-----	-----	-----	-----	-----	-----	-----	-----	-----	-----	-----	-----	-----	-----	-----	-----	-----	-----	-----	-----	-----	-----	-----	-----	-----	-----	-----	-----	-----	-----	-----	-----	-----	-----	-----
NP_009481	Ribosomal protein S8.e	YER102W	KLLA0E20559g	CAGL0A04521g	DEHA0C16709g	CaO19.6873	PICST_71938	An01g03160	AO090003000917	FG00631.1	AN0465.2	NCU08500	MGG_03251	SPAC521.05	CNG03720	CNBG1040	LACBIDRAFT_190306	YALI0F24959g	UM03511.1	AT5G59240	4329381	100000836	6202	65136	100040298	475381	404140	AgaP_12462	575409	CHLREDRAFT_195605	F42C5.8	424584	DDB_0230025	100025028	AaeL_AAEL008103	Dmel_CG7808	MONBRDRAFT_32388	696015	735869	CMT159C	Dpse_GA20600	380537	OSTLU_29541	CBG05833	Bm1_11120	549320	TTHERM_01151600	511903.11	-----
NP_009484	PMA1 targeting protein	YBL069W	KLLA0E20515g	CAGL0G03267g	-----	-----	-----	-----	-----	-----	-----	-----	-----	-----	CNL05290	CNBI1520	-----	-----	-----	-----	-----	-----	-----	-----	-----	-----	-----	-----	756093	-----	-----	-----	DDBDRAFT_0188078	-----	-----	-----	-----	-----	-----	-----	-----	-----	-----	-----	-----	-----	-----	-----	-----
NP_009485	Ribose-phosphate pyrophosphokinase 3	YBL068W	KLLA0E20471g	CAGL0I05500g	DEHA0D19437g	CaO19_12081	PICST_34307	An04g05860	AO090003001133	FG09299.1	AN1965.2	NCU06970	MGG_07148	SPCC1620.06c	CNG02440	CNBG2320	LACBIDRAFT_243771	YALI0E32351g	UM06080.1	AT1G32380	4328168	560827	5631	24689	110639	476855	781227	AgaP_10668	585120	CHLREDRAFT_137493	R151.2	422185	DDB_0237882	100017982	AaeL_AAEL004178	Dmel_CG6767	MONBRDRAFT_33328	708413	472640	CMT113C	Dpse_GA19849	380347	-----	CBG16623	Bm1_12765	496485	TTHERM_00537300	508717.3	KPN_02238
NP_009486	Ubiquitin carboxyl-terminal hydrolase	YBL067C	KLLA0E20449g	CAGL0A04477g	DEHA0D20273g	CaO19_2026	PICST_87051	An01g08470	AO090009000320	FG01231.1	AN3587.2	NCU08378	MGG_09907	SPBC1703.12	CNE01600	CNBE1550	LACBIDRAFT_243698	YALI0F01903g	UM00376.1	AT2G22310	4336009	565736	64854	360763	69727	486033	516420	AgaP_11435	578149	CHLREDRAFT_126990	R10E11.3	422758	DDB_0237694	100018316	AaeL_AAEL004980	Dmel_CG7023	MONBRDRAFT_29678	698618	461329	CMG042C	Dpse_GA20039	734447	OSTLU_3954	CBG09971	Bm1_16930	100127879	TTHERM_00324420	507887.2	-----
NP_009487	Putative transcription factor	YBL066C	KLLA0E20405g	CAGL0A04455g	DEHA0C17930g	CaO19.3753	PICST_82707	An07g07930	AO090120000240	-----	-----	-----	-----	-----	-----	-----	-----	YALI0D05005g	-----	-----	-----	-----	-----	-----	-----	-----	-----	-----	-----	-----	-----	-----	-----	-----	-----	-----	-----	-----	-----	-----	-----	-----	-----	-----	-----	-----	-----	-----	-----
NP_009489	Mitochondrial isoform of thioredoxin peroxidase	YBL064C	KLLA0E20383g	CAGL0A04433g	DEHA0C17908g	CaJ7.0321	PICST_77026	An11g07650	AO090020000634	FG07536.1	AN3973.2	NCU06031	MGG_08256	SPCC576.03c	CNK00130	CNBK3300	LACBIDRAFT_172363	YALI0F08195g	UM06404.1	AT1G48130	4344045	393778	9588	94167	11758	480069	282438	AgaP_12627	579284	CHLREDRAFT_155464	Y38C1AA.11	429062	DDB_0238006	100015705	AaeL_AAEL009051	Dmel_CG3083	MONBRDRAFT_17605	706486	738041	CMC039C	Dpse_GA15914	399434	OSTLU_6786	CBG01664	Bm1_33935	394706	TTHERM_01194830	509499.14	KPN_00354
NP_009490	Kinesin-related protein	YBL063W	KLLA0D01045g	CAGL0B03641g	DEHA0E06655g	CaO19.8331	PICST_73373	An12g01500	AO090010000216	FG00697.1	AN3363.2	NCU00927	MGG_01175	SPAC25G10.07c	CNG01340	CNBG3440	LACBIDRAFT_322200	YALI0F14179g	UM04725.1	AT2G37420	4346402	195818	3832	171304	16551	477769	508467	AgaP_16572	373241	CHLREDRAFT_137882	F23B12.8	423809	DDB_0201557	100023994	AaeL_AAEL014084	Dmel_CG9191	MONBRDRAFT_16629	699174	450609	CMC157C	Dpse_GA21600	397908	OSTLU_30968	CBG11862	Bm1_27915	548870	TTHERM_00297200	504047.4	-----
NP_009492	Protoplast regeneration and killer toxin resistance protein	YBL061C	KLLA0E20361g	CAGL0A04411g	DEHA0A10021g	CaO19_7349	PICST_81785	An12g05030	AO090005000581	FG01273.1	AN1554.2	NCU09322	MGG_10646	SPAC24B11.10c	CNE02680	CNBE2700	LACBIDRAFT_247763	YALI0F01925g	UM03213.1	-----	-----	-----	-----	-----	-----	-----	-----	-----	-----	-----	-----	-----	-----	-----	-----	-----	-----	-----	-----	-----	-----	-----	-----	-----	-----	-----	-----	-----	-----
NP_009493	Protein of unknown function localised to bud nech and cytoplasm	YBL060W	KLLA0E20317g	-----	-----	-----	-----	-----	-----	-----	-----	-----	-----	-----	-----	-----	-----	-----	-----	-----	-----	-----	-----	-----	-----	-----	-----	-----	-----	-----	-----	-----	-----	-----	-----	-----	-----	-----	-----	-----	-----	-----	-----	-----	-----	-----	-----	-----	-----
NP_009494	Found in Mitochondrial Proteome	YBL059W	KLLA0E20251g	CAGL0A04367g	DEHA0A08646g	-----	-----	-----	-----	-----	-----	-----	-----	-----	-----	-----	-----	-----	-----	-----	-----	-----	-----	-----	-----	-----	-----	-----	-----	-----	-----	-----	-----	-----	-----	-----	-----	-----	-----	-----	-----	-----	-----	-----	-----	-----	-----	-----	-----
NP_009495	Potential regulatory subunit for Glc7p	YBL058W	KLLA0E20141g	CAGL0A04345g	DEHA0A07568g	CaO19_10082	PICST_67809	An09g06020	-----	FG05864.1	AN8228.2	NCU01100	MGG_04882	SPAC343.09	CNF03930	CNBF0910	LACBIDRAFT_241285	YALI0E14927g	UM02892.1	AT4G04210	4336083	492805	55968	83809	386649	477891	526612	AgaP_07495	-----	-----	-----	419268	-----	100013261	AaeL_AAEL001251	Dmel_CG11139	MONBRDRAFT_32605	698001	469859	CMS005C	Dpse_GA10787	379879	OSTLU_35116	-----	Bm1_36515	448090	-----	-----	-----
NP_009496	Aminoacyl-tRNA hydrolase	YBL057C	KLLA0E20119g	CAGL0A04323g	DEHA0A07656g	CaO19_2544	PICST_64167	An04g06320	AO090003001169	FG04405.1	AN1991.2	NCU01501	MGG_01099	SPAC19A8.14	CNI01630	CNBH1550	LACBIDRAFT_170963	YALI0E27412g	UM01860.1	AT5G16870	4339347	553556	51651	287593	217057	-----	516595	AgaP_14704	575194	CHLREDRAFT_108727	-----	417634	DDBDRAFT_0203421	100010669	AaeL_AAEL006066	Dmel_CG1307	MONBRDRAFT_32822	711736	-----	CMN038C	Dpse_GA12019	-----	OSTLU_44311	-----	Bm1_51660	549411	TTHERM_00670209	510303.23	-----
NP_009497	Ser/thr protein phosphatase PP2C	YBL056W	KLLA0E20075g	CAGL0I05038g	DEHA0A07744g	CaO19_10072	PICST_85643	An08g00830	AO090005001595	FG10239.1	AN1358.2	NCU04600	MGG_01351	SPAC2G11.07c	CNC00360	CNBC6870	LACBIDRAFT_322816	YALI0E14795g	UM04320.1	AT2G25070	4328505	100003481	5494	24667	19042	474573	281995	AgaP_08599	576623	CHLREDRAFT_192081	T23F11.1	421404	DDB_0233723	100033369	AaeL_AAEL011567	Dmel_CG12169	MONBRDRAFT_33662	702987	452950	CMK117C	Dpse_GA14642	443768	OSTLU_33639	CBG18025	Bm1_41255	493392	TTHERM_00382310	510291.3	-----
NP_009498	Protein of unknown function localised in cytoplasm	YBL055C	KLLA0E20053g	CAGL0A04279g	DEHA0A07700g	CaO19_10075	PICST_64467	An04g01420	AO090023000885	FG05173.1	AN4425.2	NCU03538	MGG_06999	SPBC17A3.08	CNE01260	CNBE1210	-----	YALI0E14817g	UM04170.1	AT3G52390	4342437	431760	83940	-----	69694	475093	509365	AgaP_15228	580466	CHLREDRAFT_141422	-----	770677	DDB_0232415	100032193	AaeL_AAEL015062	Dmel_CG3358	MONBRDRAFT_26206	706095	464379	CMK040C	Dpse_GA17403	494648	OSTLU_5749	-----	-----	-----	TTHERM_00475319	504149.4	-----
NP_009499	Putative transcription factor	YBL054W	KLLA0E20031g	CAGL0I05060g	DEHA0A07634g	CaO19_10079	PICST_74096	-----	-----	-----	-----	-----	-----	-----	-----	-----	-----	YALI0C02629g	-----	-----	-----	-----	-----	-----	-----	-----	-----	-----	-----	-----	-----	-----	-----	-----	-----	-----	-----	-----	-----	-----	-----	-----	-----	-----	-----	-----	-----	-----	-----
NP_009501	Silencing protein	YBL052C	KLLA0E20009g	CAGL0A04235g	DEHA0A07722g	CaO19_2540	PICST_50903	An04g05760	AO090003001123	FG08481.1	AN5640.2	NCU04782	MGG_04615	SPAC17G8.13c	CNG00240	CNBG4520	LACBIDRAFT_249927	YALI0A03861g	UM03302.1	AT5G64610	4343971	503731	10524	192218	81601	483728	505619	AgaP_09164	580902	CHLREDRAFT_192045	VC5.4	425530	DDB_0233630	100016743	AaeL_AAEL014072	Dmel_CG11290	MONBRDRAFT_7901	703800	451329	CML102C	Dpse_GA10893	779136	OSTLU_34656	CBG19077	Bm1_08860	779727	TTHERM_00310240	506605.16	-----
NP_009502	FHA1 domain-interacting protein modulates DNA damage tolerance and G(2)/M cell cycle progression	YBL051C	KLLA0E19943g	CAGL0A04213g	DEHA0A07766g	CaO19_10069	PICST_68534	An16g01800	AO090003001325	FG01629.1	AN8038.2	NCU05343	MGG_06218	SPAC12G12.03	CNK00330	CNBK3100	LACBIDRAFT_316105	YALI0D15752g	UM03771.1	-----	-----	-----	-----	-----	-----	-----	-----	-----	-----	-----	-----	-----	DDBDRAFT_0218799	-----	-----	-----	-----	-----	-----	-----	-----	-----	-----	-----	-----	-----	-----	-----	-----
NP_009503	Transport vesicle fusion protein	YBL050W	KLLA0E05874g	CAGL0F04653g	DEHA0C06061g	CaO19_10054	PICST_64082	An02g01580	AO090026000347	FG06277.1	AN6267.2	NCU01674	MGG_01121	SPAC959.02	CNI01470	CNBH1380	LACBIDRAFT_181307	YALI0C23947g	UM00160.1	AT3G56190	4345167	567306	63908	499903	17957	477131	517728	AgaP_12259	580525	CHLREDRAFT_23974	-----	421231	DDB_0231538	100031282	AaeL_AAEL011776	Dmel_CG6625	-----	712165	456168	CMP229C	Dpse_GA19734	446832	-----	-----	-----	496733	-----	-----	-----
NP_009504	Protein of unknown function	YBL049W	KLLA0E05830g	CAGL0F04631g	DEHA0F03916g	CaO19.10876	PICST_58133	An07g07170	AO090026000627	FG09894.1	AN4539.2	NCU00024	MGG_06263	SPAPJ691.02	CNF03960	CNBG1330	LACBIDRAFT_181316	YALI0C03696g	UM01631.1	AT5G53940	4333809	554488	219539	502643	241525	610168	521410	AgaP_17312	578029	CHLREDRAFT_148531	F37A8.5	416774	DDBDRAFT_0189697	100025737	AaeL_AAEL001532	Dmel_CG15309	MONBRDRAFT_15658	708740	451197	CMK012C	Dpse_GA15174	446647	-----	CBG21046	Bm1_06485	549459	-----	506835.15	-----
NP_009506	EH domain protein involved in endocytosis through ubiquitin-dependent mebrane protein binding	YBL047C	KLLA0E05742g	CAGL0F04609g	DEHA0C03498g	CaO19.1166	PICST_65016	An01g05660	AO090005000841	FG05182.1	AN0317.2	NCU09469	MGG_06649	SPBC800.10c	CNK00600	CNBK2880	LACBIDRAFT_316103	YALI0C23903g	UM05533.1	-----	4342134	555726	2060	-----	13858	475356	535998	-----	-----	-----	-----	424633	-----	100014974	-----	-----	-----	-----	456850	-----	-----	407841	-----	-----	Bm1_24945	-----	-----	-----	-----
NP_009507	Protein of unknown function localised to nucleus	YBL046W	KLLA0E05676g	CAGL0F04587g	-----	-----	-----	-----	-----	-----	-----	-----	-----	-----	-----	-----	-----	YALI0D08419g	-----	-----	-----	-----	-----	-----	-----	-----	-----	-----	-----	-----	-----	-----	-----	-----	-----	-----	-----	-----	-----	-----	-----	-----	-----	-----	-----	-----	-----	-----	-----
NP_009508	Ubiquinol--cytochrome-c reductase 44K core protein	YBL045C	KLLA0E05654g	CAGL0F04565g	DEHA0D14916g	CaO19_4016	PICST_81500	An01g12210	AO090012000436	FG00863.1	AN0747.2	NCU02549	MGG_03600	SPBP23A10.15c	CNG00860	CNBG3920	LACBIDRAFT_292439	YALI0A14806g	UM05993.1	AT3G02090	4332040	393793	7384	301011	22273	608455	282393	AgaP_15332	580365	CHLREDRAFT_138803	F56D2.1	416013	DDB_0231799	100020379	AaeL_AAEL005435	Dmel_CG3731	MONBRDRAFT_17882	677864	460348	-----	Dpse_GA17647	379401	OSTLU_29535	CBG08976	-----	549464	-----	-----	-----
NP_009509	Conserved hypothetical protein	YBL044W	-----	-----	-----	-----	-----	-----	-----	-----	-----	-----	-----	-----	-----	-----	-----	-----	-----	-----	-----	-----	-----	-----	-----	-----	-----	-----	-----	-----	-----	-----	-----	-----	-----	-----	-----	-----	-----	-----	-----	-----	-----	-----	-----	-----	-----	-----	-----
NP_009510	Protein involved in cell wall structure of biosynthesis	YBL043W	-----	CAGL0F04521g	-----	-----	-----	-----	-----	-----	-----	-----	-----	-----	-----	-----	-----	-----	-----	-----	-----	-----	-----	-----	-----	-----	-----	-----	-----	-----	-----	-----	-----	-----	-----	-----	-----	-----	-----	-----	-----	-----	-----	-----	-----	-----	-----	-----	-----
NP_009511	Uridine permease	YBL042C	KLLA0E05434g	CAGL0F04499g	DEHA0G09141g	CaO19_313	PICST_42384	An08g06240	AO090012000565	FG05277.1	AN0660.2	NCU07334	MGG_08002	SPAC29B12.14c	CNJ00690	CNBJ2800	LACBIDRAFT_248955	YALI0D05621g	UM03663.1	AT5G03555	-----	-----	-----	-----	-----	-----	-----	-----	-----	CHLREDRAFT_191336	-----	-----	-----	-----	-----	-----	-----	-----	-----	-----	-----	-----	-----	-----	-----	-----	-----	-----	-----
NP_009512	20S proteasome subunit(beta6)	YBL041W	KLLA0E05588g	CAGL0F04477g	DEHA0G19162g	CaO19_10269	PICST_38885	An18g06700	AO090003000015	FG01160.1	AN5784.2	NCU09366	MGG_04622	SPAC22F8.06	CNF01080	CNBF3630	LACBIDRAFT_182747	YALI0D06523g	UM03225.1	AT3G60820	4346117	445413	5689	94198	19170	475040	514237	AgaP_08946	760941	CHLREDRAFT_133001	C02F5.9	421551	DDB_0232957	100032711	AaeL_AAEL008770	Dmel_CG4097	MONBRDRAFT_13089	696133	473258	CMT477C	Dpse_GA17955	380127	OSTLU_33268	-----	Bm1_14125	394589	TTHERM_00470650	508577.16	-----
NP_009513	ER lumen protein-retaining receptor	YBL040C	KLLA0E05566g	CAGL0F04455g	DEHA0G19140g	CaO19_10270	PICST_37681	An07g07340	AO090102000650	FG01624.1	AN9415.2	NCU06771	MGG_02423	SPBP8B7.22	CNL04850	CNBI1990	LACBIDRAFT_295761	YALI0D06545g	UM04387.1	AT1G29330	4335613	373129	10945	361577	68137	484406	618184	AgaP_11999	588547	CHLREDRAFT_190147	F09B9.3	418026	DDBDRAFT_0168686	100020155	AaeL_AAEL002086	Dmel_CG5183	MONBRDRAFT_20669	717928	743148	CMR190C	Dpse_GA18717	447400	OSTLU_119505	CBG17162	Bm1_37730	496456	TTHERM_00802470	508815.16	-----
NP_009514	CTP synthase 1	YBL039C	KLLA0E05500g	CAGL0F04433g	DEHA0G25993g	CaO19_11423	PICST_78143	An03g01310	AO090026000606	FG07897.1	AN0490.2	NCU00261	MGG_07545	SPAC10F6.03c	CNC00220	CNBC7010	LACBIDRAFT_172304	-----	-----	AT1G30820	4326656	322089	1503	313560	51797	480851	506131	AgaP_07731	575088	CHLREDRAFT_176554	W06H3.3	418620	DDB_0230162	100026303	AaeL_AAEL005455	Dmel_CG6854	MONBRDRAFT_14740	695498	469296	CMP216C	Dpse_GA19907	379880	OSTLU_28993	-----	Bm1_27685	-----	TTHERM_00459390	508993.1	KPN_03124
NP_009515	Mitochondrial ribosomal protein, large subunit	YBL038W	KLLA0B12199g	CAGL0F04411g	DEHA0D20141g	CaO19_9569	PICST_66753	An02g04300	AO090026000423	FG00328.1	AN6302.2	NCU06768	MGG_03203	SPBC1105.03c	CNA05170	CNBA5000	LACBIDRAFT_148000	YALI0C18139g	UM05525.1	ArthCp060	3131423	-----	-----	-----	-----	-----	-----	-----	-----	ChreCp014	-----	-----	-----	-----	-----	-----	-----	-----	-----	CMV171C	-----	-----	-----	-----	-----	-----	-----	-----	KPN_03712
NP_009516	AP-2 complex subunit, alpha-adaptin, 113 KD	YBL037W	KLLA0B12243g	CAGL0F04389g	DEHA0F27126g	CaO19.2786	PICST_32574	An14g00540	AO090206000061	FG00824.1	AN7016.2	NCU03440	MGG_09493	SPBC691.03c	CNG00660	CNBG4120	LACBIDRAFT_186956	YALI0C18623g	UM01367.1	AT5G22770	-----	-----	161	81637	11772	475994	515216	AgaP_17502	592072	CHLREDRAFT_195447	T20B5.1	423102	DDBDRAFT_0217164	-----	AaeL_AAEL004469	Dmel_CG4260	MONBRDRAFT_17165	719038	-----	-----	Dpse_GA18063	734352	OSTLU_48152	CBG16158	Bm1_07200	407867	TTHERM_00896070	-----	-----
NP_009517	Putative unspecific racemase	YBL036C	KLLA0B12265g	CAGL0F04367g	DEHA0F27313g	CaO19.10312	PICST_48387	An14g00550	-----	FG00825.1	AN7017.2	NCU03579	MGG_09492	SPAC644.09	CNI01490	CNBH1400	LACBIDRAFT_231034	YALI0C21934g	UM02631.1	AT1G11930	4337823	563548	11212	306544	114863	482854	509643	AgaP_15657	-----	CHLREDRAFT_116897	F09E5.8	426770	DDB_0231677	100032931	AaeL_AAEL003491	Dmel_CG1983	MONBRDRAFT_34574	698507	472738	CMS406C	-----	100037173	OSTLU_40339	CBG02374	Bm1_39750	-----	TTHERM_00151890	509601.9	KPN_03385
NP_009518	DNA-directed DNA polymerase alpha, 70 KD subunit	YBL035C	KLLA0B12309g	CAGL0F04323g	DEHA0F27357g	CaO19.10314	PICST_90280	An14g06200	AO090120000422	FG07021.1	AN6855.2	NCU03597	MGG_00706	SPCC553.09c	CNM01440	CNBM1300	LACBIDRAFT_309073	YALI0E18832g	UM02557.1	-----	4351872	322059	23649	85242	18969	476025	-----	-----	-----	-----	-----	-----	-----	-----	-----	-----	-----	716541	451318	-----	-----	446807	-----	-----	-----	448613	-----	-----	-----
NP_009519	Mitotic spindle protein	YBL034C	KLLA0B12331g	CAGL0F04301g	-----	-----	-----	-----	-----	-----	-----	-----	-----	-----	-----	-----	-----	-----	-----	-----	-----	-----	-----	-----	-----	-----	-----	-----	-----	-----	-----	-----	-----	-----	-----	-----	-----	-----	-----	-----	-----	-----	-----	-----	-----	-----	-----	-----	-----
NP_009520	GTP cyclohydrolase II	YBL033C	KLLA0B12375g	CAGL0F04279g	DEHA0A13299g	CaO19_2862	PICST_30471	An08g06370	AO090012000551	FG04473.1	AN0670.2	NCU07188	MGG_10689	SPAP27G11.09c	CNA05500	CNBA5340	LACBIDRAFT_152612	YALI0E02288g	UM04826.1	AT5G59750	4339017	-----	-----	-----	-----	-----	-----	-----	-----	CHLREDRAFT_163238	-----	-----	-----	-----	-----	-----	MONBRDRAFT_13434	-----	-----	CMP119C	-----	-----	OSTLU_87976	-----	-----	-----	-----	-----	KPN_01273
NP_009521	Heterogeneous nuclear RNP K-like gene	YBL032W	KLLA0E12309g	CAGL0F04257g	-----	CaO19_13072	-----	An07g07150	AO090026000625	-----	-----	-----	-----	-----	CND03070	CNBD3280	-----	YALI0A18161g	-----	-----	-----	-----	-----	-----	-----	-----	-----	-----	-----	-----	-----	-----	-----	-----	-----	-----	-----	-----	-----	-----	-----	-----	-----	-----	-----	-----	-----	-----	-----
NP_009522	Cytoskeletal protein of unknown function	YBL031W	-----	-----	-----	-----	-----	-----	-----	-----	-----	-----	-----	-----	-----	-----	-----	-----	-----	-----	-----	-----	-----	-----	-----	-----	-----	-----	-----	-----	-----	-----	-----	-----	-----	-----	-----	-----	-----	-----	-----	-----	-----	-----	-----	-----	-----	-----	-----
NP_009523	Mitochondrial ADP/ATP carrier - member of the mitochondrial carrier (MCF) family	YBL030C	KLLA0E12353g	CAGL0F04213g	DEHA0E12848g	CaO19_930	PICST_45104	An18g04220	AO090009000405	FG06021.1	AN4064.2	NCU09477	MGG_06656	SPBC530.10c	CNM01080	CNBM0940	LACBIDRAFT_192393	YALI0F19712g	UM00919.1	AT5G13490	4338353	566370	83447	25176	11740	480830	541168	AgaP_17789	588937	CHLREDRAFT_196520	T27E9.1	374072	DDB_0201558	100010639	AaeL_AAEL004855	Dmel_CG1683	MONBRDRAFT_32978	710042	742937	CMN084C	Dpse_GA14170	380187	OSTLU_17060	CBG21201	Bm1_18515	394508	TTHERM_00052310	506211.16	-----
NP_009524	Protein of unknown function localised to cytoplasm and nucleus	YBL029W	KLLA0E12419g	CAGL0F04125g	DEHA0G11099g	CaO19_12463	PICST_29185	-----	-----	-----	-----	-----	-----	-----	-----	-----	-----	-----	-----	-----	-----	-----	-----	-----	-----	-----	-----	-----	-----	-----	-----	-----	-----	-----	-----	-----	-----	-----	-----	-----	-----	-----	-----	-----	-----	-----	-----	-----	-----
NP_009525	Nuclear protein involved in mating-type regulation	YBL028C	KLLA0E12441g	CAGL0F04103g	-----	-----	-----	-----	-----	-----	-----	-----	-----	-----	-----	-----	-----	-----	-----	-----	-----	-----	-----	-----	-----	-----	-----	-----	-----	-----	-----	-----	-----	-----	-----	-----	-----	-----	-----	-----	-----	-----	-----	-----	-----	-----	-----	-----	-----
NP_009526	60S large subunit ribosomal protein L19.e	YBR084C-A	KLLA0E12463g	CAGL0A03278g	DEHA0G14586g	CaO19_13325	PICST_86681	An05g00540	AO090011000901	FG09874.1	AN5840.2	NCU05804	MGG_13782	SPCC1682.14	CNI01090	CNBH1040	LACBIDRAFT_186351	YALI0E25025g	UM01634.1	AT3G16780	4332773	406489	6143	81767	19921	403682	510615	AgaP_15127	593861	CHLREDRAFT_195590	C09D4.5	420003	DDB_0214854	100017843	AaeL_AAEL012733	Dmel_CG2746	MONBRDRAFT_32384	707834	454625	CMJ057C	Dpse_GA15451	446318	OSTLU_119482	CBG12479	Bm1_34025	448704	TTHERM_00444510	509149.6	-----
NP_009527	Sm-like (Lsm) protein	YBL026W	KLLA0F09207g	CAGL0G05115g	DEHA0F22616g	CaO19_514	PICST_50259	An09g03480	-----	FG00360.1	AN7589.2	NCU07382	MGG_00355	SPCC1620.01c	CNC01770	CNBC5480	LACBIDRAFT_234402	YALI0F08459g	UM03799.1	AT1G03330	4344686	100000721	57819	684148	27756	474849	538662	AgaP_07536	587779	CHLREDRAFT_188349	T10G3.6	-----	DDB_0233376	100025239	AaeL_AAEL001363	Dmel_CG10418	MONBRDRAFT_32429	715592	462569	CMB130C	Dpse_GA10305	100134834	OSTLU_28777	-----	Bm1_23515	549156	TTHERM_00318689	-----	-----
NP_009528	RNA polymerase I-specific transcription initiation factor	YBL025W	KLLA0F12540g	CAGL0K01969g	-----	-----	-----	-----	-----	-----	-----	-----	-----	-----	-----	-----	-----	-----	-----	-----	-----	-----	-----	-----	-----	-----	-----	-----	-----	-----	-----	-----	-----	-----	-----	-----	-----	-----	-----	-----	-----	-----	-----	-----	-----	-----	-----	-----	-----
NP_009529	tRNA (cytosine-5-)-methyltransferase	YBL024W	KLLA0F12562g	CAGL0K01991g	DEHA0F22418g	CaO19_518	PICST_37206	An01g12180	AO090012000444	FG09744.1	AN0757.2	NCU05301	MGG_13217	SPAC23C4.17	CND00130	CNBD6080	LACBIDRAFT_319126	YALI0E06765g	UM05126.1	AT4G40000	4345871	325292	54888	361191	28114	478625	516044	AgaP_19602	592875	CHLREDRAFT_114222	Y48G8AL.5	420938	DDB_0237575	100018054	AaeL_AAEL013968	Dmel_CG6133	MONBRDRAFT_36363	713097	461711	CMG165C	Dpse_GA19379	414460	OSTLU_36629	CBG08493	Bm1_48945	548716	TTHERM_00684540	510187.24	KPN_02351
NP_009530	Member of the Mcm2p,Mcm3p,Cdc46p family	YBL023C	KLLA0F12584g	CAGL0J04444g	DEHA0F22861	CaO19.4354	PICST_85790	An09g04640	AO090012000727	FG02622.1	AN2491.2	NCU04327	MGG_08122	SPBC4.04c	CNG02380	CNBG2380	LACBIDRAFT_141514	YALI0F04664g	UM01445.1	AT1G44900	4350526	192338	4171	312538	17216	484622	510120	AgaP_10868	579797	CHLREDRAFT_152683	Y17G7B.5	416027	DDB_0232353	100027730	AaeL_AAEL007007	Dmel_CG7538	MONBRDRAFT_36175	710888	460668	CMD025C	Dpse_GA20424	380451	OSTLU_44312	CBG11579	Bm1_47040	448458	TTHERM_00554270	506933.4	-----
NP_009531	ATP-dependent protease, mitochondrial	YBL022C	KLLA0E10395g	CAGL0J04422g	DEHA0F22825g	CaO19_522	PICST_64463	An02g03760	AO090026000472	FG06183.1	AN6193.2	NCU05261	MGG_11141	SPAC22F3.06c	CND03860	CNBD2440	LACBIDRAFT_189137	YALI0F26169g	UM01066.1	AT5G26860	4332601	563257	9361	170916	74142	611425	510796	AgaP_11198	580609	-----	C34B2.6	768942	DDB_0235386	100024990	AaeL_AAEL006474	Dmel_CG8798	MONBRDRAFT_16820	700284	455623	CMQ097C	Dpse_GA21329	735018	OSTLU_52138	CBG12802	Bm1_18860	-----	TTHERM_00649120	-----	KPN_00401
NP_009532	CCAAT-binding factor subunit	YBL021C	KLLA0E10417g	CAGL0J04400g	DEHA0E22891g	CaO19_517	PICST_68494	An01g02620	AO090003000963	FG07087.1	AN4034.2	NCU09248	MGG_01653	SPAC23C11.08	CNE03260	CNBE3260	-----	YALI0F17072g	UM06238.1	AT4G14540	4327413	503744	4801	25336	18045	475450	614382	AgaP_17245	373280	CHLREDRAFT_111791	W10D9.4	396205	DDB_0220099	100021980	AaeL_AAEL004744	Dmel_CG10447	-----	700451	452191	CMR350C	Dpse_GA10323	399126	OSTLU_35958	CBG07067	Bm1_08875	-----	TTHERM_01194650	-----	-----
NP_009533	Nuclear division protein	YBL020W	KLLA0E10439g	CAGL0J04378g	-----	CaO19_516	PICST_16981	An02g14940	AO090001000748	FG02636.1	-----	NCU05783	MGG_08271	SPBC887.19	-----	-----	LACBIDRAFT_248771	YALI0E06721g	-----	-----	4343254	-----	-----	-----	-----	-----	-----	-----	-----	-----	-----	-----	-----	-----	-----	-----	-----	-----	-----	-----	-----	-----	-----	-----	-----	-----	-----	-----	-----
NP_009534	AP endonuclease, exonuclease III homolog	YBL019W	KLLA0E10461g	CAGL0J04356g	DEHA0G12507g	CaO19.9394	PICST_28317	An11g10190	AO090020000091	FG08889.1	AN4736.2	NCU01961	MGG_02980	SPBC3D6.10	CNI04070	CNBH3880	LACBIDRAFT_299606	YALI0C07436g	-----	-----	-----	-----	-----	-----	-----	-----	-----	-----	-----	-----	-----	-----	-----	-----	-----	-----	-----	-----	-----	-----	-----	-----	-----	-----	-----	-----	-----	-----	-----
NP_009535	Protein required for processing of tRNAs and rRNAs	YBL018C	KLLA0E10483g	CAGL0J04334g	-----	-----	-----	-----	-----	-----	-----	-----	-----	-----	-----	-----	-----	-----	-----	-----	-----	-----	-----	-----	-----	-----	-----	-----	-----	-----	-----	-----	-----	-----	-----	-----	-----	-----	-----	-----	-----	-----	-----	-----	-----	-----	-----	-----	-----
NP_009536	Vacuolar protein sorting/targeting protein	YBL017C	KLLA0E10505g	CAGL0J04312g	-----	CaO19.3767	PICST_53535	An03g06880	AO090010000769	FG00615.1	AN8880.2	NCU02669	MGG_00506	SPBC16C6.06	CNE03170	CNBE3180	LACBIDRAFT_192355	YALI0E05247g	UM05324.1	-----	-----	568361	57537	300652	20660	479408	533166	-----	582560	-----	-----	395998	-----	100019590	-----	-----	-----	713011	450725	-----	-----	-----	-----	-----	-----	-----	TTHERM_00313130	-----	-----
NP_009537	Mitogen-activated protein kinase (MAP kinase)	YBL016W	KLLA0E10527g	CAGL0J04290g	DEHA0E04290g	CaO19_2886	PICST_38082	An08g10670	AO090003000402	FG06385.1	AN3719.2	NCU02393	MGG_09565	SPAC31G5.09c	CNE00350	CNBE0270	LACBIDRAFT_184962	YALI0E23496g	UM03305.1	AT4G01370	4332475	360144	5594	116590	26413	477575	327672	AgaP_14150	373525	CHLREDRAFT_193901	F43C1.2	373953	DDB_0201635	100028096	AaeL_AAEL013939	Dmel_CG12559	MONBRDRAFT_27550	698569	458680	CMS295C	Dpse_GA20320	398985	OSTLU_94760	CBG21247	Bm1_46485	549881	TTHERM_00195990	510123.2	-----
NP_009538	Acetyl-CoA hydrolase	YBL015W	KLLA0E10549g	CAGL0J04268g	DEHA0F19954g	CaO19.10681	PICST_78208	An16g07110	AO090005000588	FG08266.1	AN1547.2	NCU09770	MGG_06609	SPAC1952.09c	-----	-----	LACBIDRAFT_252427	-----	-----	-----	-----	-----	-----	-----	-----	-----	-----	AgaP_10582	-----	-----	-----	-----	DDB_0233380	-----	-----	-----	-----	-----	-----	-----	-----	-----	-----	-----	-----	-----	-----	-----	-----
NP_009539	RNA polymerase I specific transcription initiation factor	YBL014C	KLLA0E10659g	CAGL0E02893g	-----	-----	-----	-----	-----	-----	-----	-----	-----	-----	-----	-----	-----	-----	-----	-----	-----	-----	-----	-----	-----	-----	-----	-----	-----	-----	-----	-----	-----	-----	-----	-----	-----	-----	-----	-----	-----	-----	-----	-----	-----	-----	-----	-----	-----
NP_009540	Methionyl-tRNA Transformylase	YBL013W	KLLA0E10571g	CAGL0E02871g	DEHA0D13640g	-----	-----	-----	-----	-----	AN5738.2	NCU04313	MGG_00778	SPAC1805.09c	CNE04140	CNBE4130	-----	YALI0F06820g	-----	-----	-----	556680	123263	315763	69606	610763	286855	AgaP_19512	-----	-----	-----	-----	DDBDRAFT_0217948	-----	AaeL_AAEL005279	-----	-----	-----	453511	-----	-----	-----	-----	-----	-----	-----	TTHERM_01035710	-----	-----
NP_009542	Glycerol 3-phosphate/dihydroxyacetone phosphate dual substrate acyltransferase	YBL011W	KLLA0B10538g	CAGL0E02849g	DEHA0A08756g	CaO19.1289	PICST_81897	An14g03360	AO090003001084	FG08766.1	AN5599.2	NCU05985	MGG_01291	SPBC1718.04	CNC02160	CNBC5070	LACBIDRAFT_171034	YALI0C00209g	UM03369.1	-----	-----	-----	-----	-----	-----	-----	-----	-----	-----	-----	-----	-----	-----	-----	-----	-----	MONBRDRAFT_14444	-----	-----	-----	-----	-----	-----	-----	-----	-----	TTHERM_00502340	504867.9	-----
NP_009543	Protein of unknown function localised to golgi-vacuole transport vesicles	YBL010C	-----	CAGL0E02827g	-----	-----	-----	-----	-----	-----	-----	-----	-----	-----	-----	-----	-----	-----	-----	-----	-----	-----	-----	-----	-----	-----	-----	-----	-----	-----	-----	-----	-----	-----	-----	-----	-----	-----	-----	-----	-----	-----	-----	-----	-----	-----	-----	-----	-----
NP_009544	Strong similarity to DNA damage responsive protein Alk1p	YBL009W	KLLA0C11583g	CAGL0A00231g	-----	-----	-----	-----	-----	-----	-----	-----	-----	-----	-----	-----	-----	-----	-----	-----	-----	-----	-----	-----	-----	-----	-----	-----	-----	-----	-----	-----	-----	-----	-----	-----	-----	-----	-----	-----	-----	-----	-----	-----	-----	-----	-----	-----	-----
NP_009545	Histone transcription regulator	YBL008W	KLLA0A04928g	CAGL0E02805g	DEHA0A06996g	CaO19_2099	PICST_56141	An08g01600	AO090012000864	FG05344.1	AN1286.2	NCU04035	MGG_00590	SPBC31F10.13c	CNI02950	CNBH2820	-----	YALI0E20933g	UM04900.1	AT3G44530	4347889	568076	7290	363849	15260	486424	511514	AgaP_07965	591133	CHLREDRAFT_143530	-----	374074	DDB_0233325	100029345	AaeL_AAEL006532	Dmel_CG12153	MONBRDRAFT_30450	719142	470138	CMP310C	Dpse_GA11439	394341	OSTLU_24854	-----	Bm1_45540	-----	TTHERM_00219420	-----	-----
NP_009546	Cytoskeleton assembly control protein	YBL007C	KLLA0A04983g	CAGL0E02783g	DEHA0B04521g	CaO19_1474	PICST_82711	An16g08460	AO090023000332	FG01372.1	AN1462.2	NCU02978	MGG_05626	SPAC16E8.01	CNF02400	CNBF2290	LACBIDRAFT_311758	YALI0A07018g	UM05337.1	-----	-----	-----	-----	-----	-----	-----	-----	-----	-----	-----	-----	-----	-----	-----	-----	-----	-----	-----	-----	-----	-----	-----	-----	-----	-----	-----	-----	-----	-----
NP_009547	Protein involved in mannosylphosphorylation of cell wall mannoproteins	YBL006C	KLLA0A05049g	CAGL0E02761g	-----	-----	-----	-----	-----	-----	-----	-----	-----	-----	-----	-----	-----	-----	-----	-----	-----	-----	-----	-----	-----	-----	-----	-----	-----	-----	-----	-----	-----	-----	-----	-----	-----	-----	-----	-----	-----	-----	-----	-----	-----	-----	-----	-----	-----
NP_009548	Pleiotropic drug resistance regulatory protein	YBL005W	-----	CAGL0A00451g	-----	-----	-----	-----	-----	-----	-----	-----	-----	-----	-----	-----	-----	-----	-----	-----	-----	-----	-----	-----	-----	-----	-----	-----	-----	-----	-----	-----	-----	-----	-----	-----	-----	-----	-----	-----	-----	-----	-----	-----	-----	-----	-----	-----	-----
NP_009549	TY1B protein	YBL005W-B	KLLA0A12144g	-----	-----	-----	-----	-----	-----	-----	-----	-----	-----	-----	-----	-----	-----	-----	-----	-----	4349826	-----	-----	-----	-----	-----	-----	-----	-----	-----	-----	-----	-----	-----	-----	-----	-----	-----	-----	-----	-----	-----	-----	-----	-----	-----	-----	-----	-----
NP_009550	TY1A protein	YBL005W-A	-----	-----	-----	-----	-----	-----	-----	-----	-----	-----	-----	-----	-----	-----	-----	-----	-----	-----	-----	-----	-----	-----	-----	-----	-----	-----	-----	-----	-----	-----	-----	-----	-----	-----	-----	-----	-----	-----	-----	-----	-----	-----	-----	-----	-----	-----	-----
NP_009551	U3 snoRNP protein	YBL004W	KLLA0E17479g	CAGL0M10527g	DEHA0F19580g	CaO19.3159	PICST_74252	An11g01850	AO090003000101	FG00567.1	AN3938.2	NCU02494	MGG_07737	SPBC56F2.04	CNH02180	CNBL2180	LACBIDRAFT_256076	-----	UM04356.1	AT4G30991	-----	-----	27340	314713	70683	475441	-----	-----	762984	-----	-----	417933	-----	100014173	AaeL_AAEL012147	Dmel_CG4554	MONBRDRAFT_11008	696472	-----	-----	-----	-----	-----	-----	Bm1_35350	-----	-----	-----	-----
NP_009552	Histone H2A.2	YBL003C	KLLA0E17413g	CAGL0K11440g	DEHA0F19690g	CaO19.14186	PICST_37161	An11g11300	AO090020000007	FG11627.1	AN3468.2	NCU02437	MGG_03577	SPCC622.08c	CNB00550	CNBB5150	LACBIDRAFT_192658	YALI0E26477g	UM01504.1	AT1G08880	4352128	565417	8330	500987	15270	488270	786163	AgaP_27841	767500	CHLREDRAFT_100223	C50F4.13	404299	DDB_0216271	100017398	AaeL_AAEL000497	Dmel_CG33853	MONBRDRAFT_22990	704994	471909	CMN174C	Dpse_GA18930	734746	OSTLU_12803	CBG19303	Bm1_20285	594922	TTHERM_00790790	508321.21	-----
NP_009553	Histone H2B.2	YBL002W	KLLA0F13310g	CAGL0K11462g	DEHA0D18007g	CaO19.14187	PICST_73488	An11g11310	AO090020000006	FG11626.1	AN3469.2	NCU02435	MGG_03578	SPCC622.09	CNB00560	CNBB5140	LACBIDRAFT_184986	YALI0E26455g	UM01505.1	AT2G28720	4345904	100124605	8340	306969	100046213	480760	525512	AgaP_11591	759371	CHLREDRAFT_100236	C50F4.5	427886	DDB_0231622	100013959	AaeL_AAEL015682	Dmel_CG17949	MONBRDRAFT_38595	704241	462491	CMN173C	-----	446588	OSTLU_13105	CBG10818	Bm1_20280	448733	TTHERM_00633360	511635.2	-----
NP_009554	Protein involved in cell wall biogenesis and architecture	YBL001C	KLLA0E17369g	CAGL0C04367g	DEHA0F18601g	-----	PICST_35218	An04g07150	AO090003001243	FG06731.1	-----	NCU06201	MGG_05187	-----	CNF03500	CNBF1300	LACBIDRAFT_306081	YALI0E26433g	-----	-----	-----	-----	-----	-----	-----	-----	-----	-----	-----	-----	-----	-----	-----	-----	-----	-----	-----	-----	-----	-----	-----	-----	-----	-----	-----	-----	-----	-----	-----
NP_009555	Alpha,alpha-trehalase	YBR001C	KLLA0E17325g	CAGL0M10439g	DEHA0B02673g	CaO19_7479	PICST_64968	An01g09290	AO090009000215	FG09895.1	AN5635.2	NCU04221	MGG_09471	SPBC660.07	CNB02790	CNBB2890	LACBIDRAFT_297216	YALI0D15598g	-----	-----	-----	-----	-----	-----	-----	489380	-----	-----	-----	-----	-----	-----	-----	-----	-----	-----	MONBRDRAFT_12356	-----	-----	-----	-----	-----	-----	-----	Bm1_43810	-----	-----	-----	KPN_02303
NP_009556	Cis-prenyltransferase, a key enzyme in dolichol synthesis	YBR002C	KLLA0E17259g	CAGL0C04279g	DEHA0D15070g	CaO19_4028	PICST_41956	An04g05250	AO090038000164	FG00298.1	AN5600.2	NCU03460	MGG_12110	SPAC4D7.04c	CND03430	CNBD2910	LACBIDRAFT_291245	YALI0C18799g	UM01380.1	AT2G17570	4340251	406468	79947	298541	67422	612157	523264	AgaP_20956	591381	CHLREDRAFT_112385	T01G1.4	419543	DDBDRAFT_0183890	100012356	AaeL_AAEL006039	Dmel_CG10778	MONBRDRAFT_33829	714635	456662	CMB126C	Dpse_GA10557	379162	OSTLU_40498	CBG06076	Bm1_28770	100135207	TTHERM_00243950	-----	KPN_00187
NP_009557	Hexaprenyl pyrophosphate synthetase precursor	YBR003W	KLLA0E17237g	CAGL0C04257g	DEHA0B02695g	CaO19_7478	PICST_86778	An11g10370	AO090020000085	FG10933.1	AN2767.2	NCU02305	MGG_03343	SPBPJ4664.01	CNI01740	CNBH1650	LACBIDRAFT_251291	YALI0C18755g	UM01490.1	AT1G78510	4341844	550349	23590	-----	56075	607944	509696	AgaP_16764	576167	CHLREDRAFT_135421	C24A11.9	420490	DDB_0231590	100024999	AaeL_AAEL002287	Dmel_CG31005	-----	707598	450362	CMJ246C	Dpse_GA15930	-----	OSTLU_31245	CBG12314	Bm1_35720	779676	-----	509445.3	KPN_03597
NP_009558	Mannosyltransferase that transfers the second mannose in glycosylphosphatidylinositol biosynthesis	YBR004C	KLLA0E17215g	CAGL0C04235g	DEHA0D13882g	CaO19.1063	PICST_61651	-----	-----	-----	-----	-----	-----	-----	-----	-----	-----	YALI0F11649g	-----	-----	-----	-----	-----	-----	-----	-----	-----	-----	-----	-----	-----	-----	-----	-----	-----	-----	-----	-----	-----	-----	-----	-----	-----	-----	-----	-----	-----	-----	-----
NP_009559	Endoplasmic reticulum membrane protein whose overproduction affects chitin content	YBR005W	KLLA0E17501g	CAGL0M10417g	DEHA0B13178g	-----	PICST_27661	-----	-----	-----	-----	-----	-----	-----	-----	-----	-----	-----	-----	-----	-----	-----	-----	-----	-----	-----	-----	-----	-----	-----	-----	-----	-----	-----	-----	-----	-----	-----	-----	-----	-----	-----	-----	-----	-----	-----	-----	-----	-----
NP_009560	Succinate semialdehyde dehydrogenase	YBR006W	KLLA0E17545g	CAGL0C04191g	DEHA0B10593g	CaO19_345	PICST_40468	An04g02610	AO090023000754	FG00854.1	AN3829.2	NCU00936	MGG_01230	SPAC1002.12c	CND01570	CNBD4750	LACBIDRAFT_292723	YALI0F26191g	UM05610.1	AT1G79440	4340725	100001218	7915	291133	214579	488246	532724	AgaP_14066	584281	CHLREDRAFT_118012	F45H10.1	420818	DDB_0231479	100019618	AaeL_AAEL004685	Dmel_CG4685	MONBRDRAFT_18571	707902	449515	CMR066C	Dpse_GA18355	444321	OSTLU_42872	CBG20774	Bm1_35520	496436	TTHERM_00405530	507641.6	KPN_00256
NP_009561	Deletion Suppressor of mptFive/pufFive mutation	YBR007C	KLLA0E17611g	CAGL0C04169g	-----	-----	-----	An01g05390	AO090005000820	FG00368.1	AN0302.2	NCU08606	MGG_01244	-----	CNK01570	CNBK1970	-----	YALI0A07821g	-----	-----	-----	-----	-----	-----	-----	-----	-----	-----	-----	-----	-----	-----	-----	-----	-----	-----	-----	-----	-----	-----	-----	-----	-----	-----	-----	-----	-----	-----	-----
NP_009562	Putative H+ antiporter regulated by yAP-1 and involved in multidrug resistance	YBR008C	KLLA0F18106g	CAGL0H06017g	DEHA0D01903g	CaO19_13047	PICST_59685	An18g01720	AO090005001365	FG02865.1	AN8122.2	NCU06077	MGG_01511	SPAC17C9.16c	CNE01860	CNBE1830	LACBIDRAFT_329041	YALI0F25597g	UM02490.1	-----	-----	-----	-----	-----	-----	-----	-----	-----	-----	CHLREDRAFT_108167	-----	-----	-----	-----	-----	-----	-----	-----	-----	-----	-----	-----	-----	-----	-----	-----	-----	-----	-----
NP_009563	Histone H4	YNL030W	KLLA0E08613g	CAGL0C04136g	DEHA0D13992g	CaO19.9412	PICST_61679	An02g05240	AO090026000189	FG05491.1	AN2426.2	NCU00212	MGG_06293	SPBC1105.12	CNL05670	CNBI1160	LACBIDRAFT_191132	YALI0C11385g	UM02710.1	AT3G53730	4327457	558273	8294	295277	674678	611231	616167	AgaP_16137	758733	CHLREDRAFT_99976	K03A1.6	417950	DDB_0216310	100018674	AaeL_AAEL003833	Dmel_CG33879	MONBRDRAFT_21740	699110	462507	CMN169C	Dpse_GA17414	447787	OSTLU_44220	CBG01504	Bm1_36685	549623	TTHERM_00189170	507601.17	-----
NP_009564	Histone H3	YNL031C	KLLA0E08591g	CAGL0C04114g	DEHA0D13970g	CaO19.9411	PICST_90527	An08g06960	AO090012000495	FG04290.1	AN0733.2	NCU01635	MGG_01159	SPBC1105.11c	CNJ02540	CNBJ0920	LACBIDRAFT_294559	YALI0F25905g	UM03916.1	AT5G65360	4349820	336231	3021	117056	15078	475916	617051	AgaP_16007	586375	CHLREDRAFT_114955	F45E1.6	396233	DDB_0191157	100022653	AaeL_AAEL006158	Dmel_CG8989	MONBRDRAFT_20088	693887	737454	CMN176C	Dpse_GA19158	399418	OSTLU_17380	CBG16863	Bm1_40030	100127748	TTHERM_00189180	509471.68	-----
NP_009565	Inorganic pyrophosphatase, cytoplasmic	YBR011C	KLLA0E17721g	CAGL0H09878g	DEHA0B13134g	CaO19.3590	PICST_83097	An02g12010	AO090005001437	FG00496.1	AN2968.2	NCU00951	MGG_01598	SPAC23C11.05	CNE00210	CNBE0110	LACBIDRAFT_301142	YALI0F13541g	UM06070.1	AT5G09650	4330852	393706	5464	294504	67895	479238	280701	AgaP_20876	588414	CHLREDRAFT_133620	C47E12.4	769424	DDB_0233791	100013068	AaeL_AAEL003193	Dmel_CG4634	MONBRDRAFT_37328	716720	748973	CMT119C	-----	444459	OSTLU_40612	CBG03439	Bm1_16955	549884	TTHERM_00105560	503613.6	-----
NP_009567	TY1B protein	YBR012W-B	KLLA0A12144g	-----	-----	-----	-----	-----	-----	-----	-----	-----	-----	-----	-----	-----	-----	-----	-----	-----	4349826	-----	-----	-----	-----	-----	-----	-----	-----	-----	-----	-----	-----	-----	-----	-----	-----	-----	-----	-----	-----	-----	-----	-----	-----	-----	-----	-----	-----
NP_009568	TY1A protein	YBR012W-A	-----	-----	-----	-----	-----	-----	-----	-----	-----	-----	-----	-----	-----	-----	-----	-----	-----	-----	-----	-----	-----	-----	-----	-----	-----	-----	-----	-----	-----	-----	-----	-----	-----	-----	-----	-----	-----	-----	-----	-----	-----	-----	-----	-----	-----	-----	-----
NP_009569	Conserved hypothetical protein	YBR013C	-----	-----	-----	-----	-----	-----	-----	-----	-----	-----	-----	-----	-----	-----	-----	-----	-----	-----	-----	-----	-----	-----	-----	-----	-----	-----	-----	-----	-----	-----	-----	-----	-----	-----	-----	-----	-----	-----	-----	-----	-----	-----	-----	-----	-----	-----	-----
NP_009570	Putative glutaredoxin localised to vacuole	YBR014C	KLLA0E17809g	CAGL0I04554g	DEHA0E14080g	CaO19.4150	PICST_30564	An08g00600	AO090005001600	FG01170.1	AN4215.2	NCU00974	MGG_10371	SPCC1450.06c	CNB05410	CNBB0360	LACBIDRAFT_324212	YALI0F28127g	-----	AT2G20270	4329999	436677	51022	-----	-----	478956	513762	-----	582331	-----	F10D7.3	424357	-----	100025871	-----	-----	-----	712396	745318	-----	-----	-----	-----	-----	Bm1_08085	-----	-----	-----	-----
NP_009571	Type II membrane protein	YBR015C	KLLA0E17831g	CAGL0I04532g	DEHA0F18205g	CaO19_12338	PICST_50897	An04g06730	AO090003000707	FG03380.1	AN6571.2	NCU04887	MGG_07729	-----	CNB00170	CNBB5500	-----	YALI0A13585g	-----	-----	-----	-----	-----	-----	-----	-----	-----	-----	-----	-----	-----	-----	-----	-----	-----	-----	-----	-----	-----	-----	-----	-----	-----	-----	-----	-----	-----	-----	-----
NP_009572	Plasma membrane protein, putative hydrophilins	-----	-----	-----	-----	-----	-----	-----	-----	-----	-----	-----	-----	-----	-----	-----	-----	-----	-----	-----	-----	-----	-----	-----	-----	-----	-----	-----	-----	-----	-----	-----	-----	-----	-----	-----	-----	-----	-----	-----	-----	-----	-----	-----	-----	-----	-----	-----	-----
NP_009573	Beta-karyopherin	YBR017C	KLLA0C04279g	CAGL0I04488g	DEHA0C06182g	CaO19.3556	PICST_80310	An01g14330	AO090005001105	FG01854.1	AN0926.2	NCU03690	MGG_09208	SPAC2F3.06c	CNE01010	CNBE0960	LACBIDRAFT_240538	YALI0F01793g	UM04397.1	AT2G16950	4337505	562607	3842	309126	238799	478093	767620	AgaP_10987	578093	CHLREDRAFT_120033	R06A4.4	427218	DDB_0234262	100010096	AaeL_AAEL007521	Dmel_CG7398	MONBRDRAFT_17564	707195	461817	-----	Dpse_GA20324	495494	OSTLU_29487	-----	Bm1_44175	-----	-----	-----	-----
NP_009574	UDP-glucose--hexose-1-phosphate uridylyltransferase	YBR018C	KLLA0F08437g	-----	DEHA0C02662g	CaO19.11159	PICST_57493	An02g03590	AO090026000490	FG05668.1	AN6182.2	NCU04460	MGG_05098	SPBPB2B2.10c	CNB03650	CNBB2060	LACBIDRAFT_247525	YALI0F23947g	UM01875.1	-----	-----	565188	2592	298003	14430	474751	506997	AgaP_15133	585689	-----	ZK1058.3	431509	-----	-----	AaeL_AAEL001607	Dmel_CG9232	MONBRDRAFT_14373	700332	-----	CMQ030C	Dpse_GA21629	-----	-----	-----	-----	595095	-----	-----	KPN_00772
NP_009575	UDP-glucose 4-epimerase	YBR019C	KLLA0F08415g	-----	DEHA0C02838g	CaO19.11156	PICST_76750	An14g03820	AO090010000463	FG05689.1	AN4727.2	NCU04442	MGG_08012	SPBPB2B2.12c	CNA06760	CNBA6570	LACBIDRAFT_301332	YALI0E26829g	UM06057.1	AT4G23920	4346723	678540	2582	114860	74246	487373	523154	AgaP_03934	589863	CHLREDRAFT_139260	C47B2.6	419686	DDB_0231575	100010009	AaeL_AAEL007390	Dmel_CG12030	MONBRDRAFT_18222	710553	456623	CMA041C	Dpse_GA11351	380596	OSTLU_42345	-----	Bm1_55785	448443	TTHERM_00136080	506303.5	KPN_00773
NP_009576	Galactokinase	YBR020W	KLLA0F08393g	-----	DEHA0C02860g	CaO19.11154	PICST_82625	An16g04160	AO090003000570	FG04085.1	AN4957.2	NCU08687	MGG_05440	SPBPB2B2.13	CNM00610	CNBM0530	LACBIDRAFT_251636	YALI0C13090g	UM01962.1	AT3G06580	4334679	792268	2585	296117	69976	487548	536133	AgaP_12741	591788	CHLREDRAFT_122621	M01D7.4	415596	DDB_0231667	100025887	AaeL_AAEL014958	Dmel_CG5288	MONBRDRAFT_33741	714866	744911	-----	Dpse_GA18788	380379	OSTLU_31076	CBG22217	Bm1_16455	448280	TTHERM_00145260	-----	KPN_00771
NP_009577	Uracil permease	YBR021W	KLLA0D03454g	CAGL0B04433g	DEHA0G09141g	CaO19_313	PICST_42384	An08g06240	AO090005000019	FG05277.1	AN0660.2	NCU07334	MGG_08002	SPAC29B12.14c	CNJ00690	CNBJ2800	LACBIDRAFT_248955	YALI0D05621g	UM03663.1	AT5G03555	-----	-----	-----	-----	-----	-----	-----	-----	-----	CHLREDRAFT_191336	-----	-----	-----	-----	-----	-----	-----	-----	-----	-----	-----	-----	-----	-----	-----	-----	-----	-----	-----
NP_009578	Phosphatase of ADP-ribose 1-phosphate, role in regulation of tRNA splicing	YBR022W	-----	CAGL0B04411g	DEHA0E12760g	CaO19_9506	PICST_49619	-----	AO090005001055	FG03990.1	-----	-----	-----	-----	-----	-----	-----	YALI0A06908g	-----	-----	-----	-----	-----	-----	-----	-----	-----	-----	-----	-----	-----	-----	-----	-----	-----	-----	-----	-----	-----	-----	-----	-----	-----	-----	-----	-----	-----	-----	-----
NP_009579	Chitin synthase III	YBR023C	KLLA0D03498g	CAGL0B04389g	DEHA0E15158g	CaO19_12403	PICST_29105	An09g02290	AO090005000579	FG01272.1	AN1555.2	NCU09324	MGG_09962	-----	CNH02270	CNBL2270	LACBIDRAFT_187522	YALI0C24354g	UM02569.1	-----	-----	563278	-----	-----	-----	-----	-----	-----	-----	-----	T25G3.2	-----	-----	-----	AaeL_AAEL005618	-----	-----	-----	-----	-----	-----	-----	-----	CBG11891	Bm1_35215	-----	-----	-----	-----
NP_009580	Protein involved in stability of Cox1p and Cox2p	YBR024W	KLLA0D03630g	CAGL0B04367g	DEHA0A02849g	CaO19_7325	PICST_57701	An02g13360	AO090020000180	FG09542.1	AN4842.2	NCU03177	MGG_03006	SPBC119.06	CNH02680	CNBL2720	LACBIDRAFT_252249	YALI0E23045g	UM03627.1	AT3G08950	4328372	569926	6341	497930	52892	489505	508586	AgaP_10475	766023	CHLREDRAFT_159985	C01F1.2	426060	DDBDRAFT_0205634	100031384	-----	Dmel_CG8885	MONBRDRAFT_17047	722074	745696	CMO244C	Dpse_GA21389	100137652	OSTLU_42287	CBG03655	Bm1_14745	-----	TTHERM_00557910	506649.5	-----
NP_009581	Protein of unknown function localised to cytoplasm	YBR025C	KLLA0D03608g	CAGL0B04345g	DEHA0A03685g	CaO19.8374	PICST_85807	An08g01610	AO090038000451	FG02764.1	AN1284.2	NCU02044	MGG_10957	SPAC27E2.03c	CNC04930	CNBC2230	LACBIDRAFT_179196	YALI0C03355g	UM06117.1	AT1G30580	4344894	326864	29789	296488	67059	478803	509966	AgaP_16594	592602	CHLREDRAFT_126528	W08E3.3	424144	DDBDRAFT_0190011	100018642	AaeL_AAEL002160	Dmel_CG1354	MONBRDRAFT_38170	697309	459751	CME188C	Dpse_GA12352	379367	OSTLU_28010	-----	Bm1_49455	493406	TTHERM_00300410	504741.2	KPN_02243
NP_009582	Mitochondrial respiratory function protein	YBR026C	KLLA0F24552g	CAGL0B04323g	DEHA0C06545g	CaO19_12905	PICST_34892	An01g00120	AO090124000077	FG08521.1	AN9401.2	NCU00655	MGCH7_ch7g279	SPAC26F1.04c	-----	-----	LACBIDRAFT_229832	YALI0C19624g	-----	AT3G45770	4351241	550550	51102	29470	26922	478159	353301	AgaP_17724	574708	CHLREDRAFT_101411	W09H1.5	419601	DDB_0235198	100021687	AaeL_AAEL003995	Dmel_CG16935	MONBRDRAFT_1704	717425	456690	-----	-----	-----	OSTLU_45262	CBG02814	Bm1_31850	549125	-----	-----	-----
NP_009584	Protein of unknown function localised to cytoplasm	YBR028C	KLLA0F24618g	CAGL0B04301g	DEHA0E12782g	CaO19_13654	PICST_56396	An16g03860	AO090003000542	FG00469.1	AN4980.2	NCU03197	MGG_01260	SPCC4G3.08	CNJ01100	CNBJ2370	LACBIDRAFT_315149	YALI0C15444g	UM00484.1	AT3G08720	4332748	406349	6198	83840	72508	480580	404181	AgaP_15382	575764	CHLREDRAFT_181974	Y47D3A.16	417637	DDB_0191365	100010269	AaeL_AAEL000728	Dmel_CG10539	MONBRDRAFT_13470	721731	468426	CMR193C	Dpse_GA10383	394276	OSTLU_3119	CBG13216	Bm1_44635	394938	TTHERM_00526760	511269.5	-----
NP_009585	CDP-diacylglycerol synthase	YBR029C	KLLA0F24640g	CAGL0I04752g	DEHA0E23793g	CaO19.8866	PICST_78259	An07g09570	AO090012000953	FG04237.1	AN5166.2	NCU09643	MGG_09371	SPBC13A2.03	CND00990	CNBD5310	LACBIDRAFT_232085	YALI0E14443g	UM02266.1	AT1G62430	4325310	100002015	1040	81925	74596	487840	614834	AgaP_16378	590057	CHLREDRAFT_128536	C33H5.18	419517	DDB_0233125	100014497	AaeL_AAEL001940	Dmel_CG7962	MONBRDRAFT_30180	706649	469872	CMN215C	Dpse_GA20725	-----	OSTLU_32481	CBG17684	Bm1_36290	-----	TTHERM_00059210	511237.4	-----
NP_009586	Protein involved in phospholipid metabolism	YBR030W	KLLA0B07161g	CAGL0B04279g	-----	-----	-----	-----	-----	-----	-----	-----	-----	-----	-----	-----	-----	-----	-----	-----	-----	-----	-----	-----	-----	-----	-----	-----	-----	-----	-----	-----	-----	-----	-----	-----	-----	-----	-----	-----	-----	-----	-----	-----	-----	-----	-----	-----	-----
NP_009587	Ribosomal protein	YBR031W	KLLA0B07139g	CAGL0B04257g	DEHA0B01210g	CaO19.7217	PICST_74639	An09g05180	AO090102000502	FG07186.1	AN8176.2	NCU03757	MGG_08190	SPBC1711.06	CNJ01920	CNBJ1550	LACBIDRAFT_178618	YALI0C06820g	UM02898.1	AT3G09630	4342563	337090	6124	64302	67891	478348	507271	AgaP_18173	578192	CHLREDRAFT_195598	B0041.4	415551	DDB_0231241	100025004	AaeL_AAEL009994	Dmel_CG5502	MONBRDRAFT_17749	710590	748261	CMQ293C	Dpse_GA18932	398678	OSTLU_13310	CBG22235	Bm1_14285	-----	TTHERM_00333210	504121.3	-----
NP_009589	Expression Dependent on Slt2	YBR033W	-----	CAGL0L01903g	DEHA0E16973g	-----	-----	An11g02690	AO090003000160	-----	AN1927.2	-----	-----	-----	-----	-----	-----	-----	-----	-----	-----	-----	-----	-----	-----	-----	-----	-----	-----	-----	-----	-----	-----	-----	-----	-----	-----	-----	-----	-----	-----	-----	-----	-----	-----	-----	-----	-----	-----
NP_009590	HnRNP arginine N-methyltransferase	YBR034C	KLLA0B07117g	CAGL0I04730g	DEHA0B00946g	CaO19_10801	PICST_51802	An18g05190	AO090001000430	FG01134.1	AN3096.2	NCU07459	MGG_04584	SPAC890.07c	CNB03520	CNBB2180	LACBIDRAFT_189321	YALI0E18282g	UM05900.1	AT4G29510	4346843	321974	3276	60421	15469	476411	520388	AgaP_11800	574635	CHLREDRAFT_205758	Y113G7B.17	425989	DDB_0235399	100030232	AaeL_AAEL003179	Dmel_CG6554	MONBRDRAFT_37585	719419	451758	CMD031C	Dpse_GA19682	398716	OSTLU_5006	CBG12910	Bm1_25900	448086	TTHERM_00219490	506529.5	-----
NP_009591	Pyridoxamine-phosphate oxidase	YBR035C	KLLA0B07062g	CAGL0I04708g	DEHA0F18491g	CaO19_550	PICST_50793	An14g04050	AO090010000473	FG09639.1	AN2310.2	NCU08269	MGG_01535	SPAC1093.02	CNH01070	CNBL1010	LACBIDRAFT_182757	YALI0D14322g	UM03009.1	AT5G49970	4348496	402868	55163	64533	103711	480540	512573	AgaP_11027	579975	CHLREDRAFT_103444	F57B9.1	-----	DDB_0231657	100020042	AaeL_AAEL002703	Dmel_CG31472	MONBRDRAFT_13418	-----	-----	CMM155C	-----	444757	-----	CBG16488	Bm1_26535	-----	-----	-----	KPN_01976
NP_009592	Calcium dependent regulatory protein	YBR036C	-----	CAGL0I04774g	-----	-----	-----	-----	-----	-----	-----	-----	-----	-----	-----	-----	-----	-----	-----	-----	-----	-----	-----	-----	-----	-----	-----	-----	-----	-----	-----	-----	-----	-----	-----	-----	-----	-----	-----	-----	-----	-----	-----	-----	-----	-----	-----	-----	-----
NP_009593	Protein involved in stabilization of Cox1p and Cox2p	YBR037C	KLLA0D03630g	CAGL0I04796g	DEHA0A02849g	CaO19_7325	PICST_57701	An02g13360	AO090020000180	FG09542.1	AN4842.2	NCU03177	MGG_03006	SPBC119.06	CNH02680	CNBL2720	LACBIDRAFT_252249	YALI0E23045g	UM03627.1	AT3G08950	4328372	606683	6341	497930	52892	489505	508586	AgaP_10475	766023	CHLREDRAFT_159985	C01F1.2	426060	DDBDRAFT_0205634	100031384	-----	Dmel_CG8885	MONBRDRAFT_17047	722074	745696	CMO244C	Dpse_GA21389	100137652	OSTLU_42287	CBG03655	Bm1_14745	-----	TTHERM_00557910	504423.2	-----
NP_009594	Chitin synthase II	YBR038W	KLLA0D03542g	CAGL0I04818g	DEHA0A04675g	CaJ7.0315	PICST_42812	An14g00660	AO090206000079	FG10327.1	AN4566.2	NCU05239	MGG_04145	SPAC13G6.12c	CNC00050	CNBC7160	LACBIDRAFT_239741	YALI0B16324g	UM00474.1	-----	-----	-----	-----	-----	-----	-----	-----	-----	-----	-----	-----	-----	-----	-----	-----	-----	-----	-----	-----	-----	-----	-----	-----	-----	-----	-----	TTHERM_00134900	-----	-----
NP_009595	F1F0-ATPase complex, F1 gamma subunit	YBR039W	KLLA0B06886g	CAGL0I04686g	DEHA0F21978g	CaO19_10734	PICST_91482	An01g04630	AO090005000749	FG06875.1	AN0252.2	NCU09119	MGG_09916	SPBC1734.13	CNE00750	CNBE0690	LACBIDRAFT_178493	YALI0F02893g	UM05090.1	AT2G33040	4348305	336957	509	116550	11949	478009	327668	AgaP_07678	579085	CHLREDRAFT_194183	Y69A2AR.18	419108	DDB_0237782	100011414	AaeL_AAEL008848	Dmel_CG7610	MONBRDRAFT_28131	713768	450294	CML029C	Dpse_GA20479	414720	OSTLU_29009	CBG22500	Bm1_13335	549161	TTHERM_00118610	-----	-----
NP_009596	Protein required for efficient mating	YBR040W	KLLA0B06864g	CAGL0I04664g	-----	-----	-----	-----	-----	-----	-----	-----	-----	-----	-----	-----	-----	-----	-----	-----	-----	-----	-----	-----	-----	-----	-----	-----	-----	-----	-----	-----	-----	-----	-----	-----	-----	-----	-----	-----	-----	-----	-----	-----	-----	-----	-----	-----	-----
NP_009597	Very long-chain fatty acyl-CoA synthetase	YBR041W	KLLA0B06842g	CAGL0I04642g	DEHA0F16500g	CaO19.3653	PICST_78107	An07g09190	AO090005001575	FG07539.1	AN5192.2	NCU06032	MGG_08257	-----	-----	-----	-----	YALI0E16016g	UM02583.1	-----	-----	553512	11001	291582	225579	491317	535727	AgaP_10369	592937	-----	D1009.1	417220	-----	100025984	AaeL_AAEL000572	Dmel_CG30194	-----	705005	740977	-----	Dpse_GA20326	779355	-----	CBG00242	Bm1_33165	496813	-----	511907.11	-----
NP_009598	Protein of unknown function localised to lipid particles	YBR042C	KLLA0B06820g	CAGL0I04620g	DEHA0F16962g	CaO19.137	PICST_83738	An17g02030	AO090009000676	FG02071.1	AN8838.2	NCU07741	MGG_05451	SPBC428.14	CNB02990	CNBB2730	-----	YALI0F02937g	UM06059.1	-----	-----	-----	-----	-----	-----	-----	-----	-----	-----	-----	-----	421303	-----	-----	-----	-----	-----	-----	-----	-----	-----	-----	-----	-----	-----	-----	-----	-----	-----
NP_009599	Multidrug transporter, function as a quinidine, barban, cisplatin, and bleomycin resistance determinant	YBR043C	KLLA0B06798g	CAGL0M06281g	DEHA0F16940g	CaO19.7780	PICST_60920	An01g09350	AO090009000213	FG10120.1	AN5656.2	NCU01411	MGG_09502	SPCC1529.01	-----	CNBI1920	LACBIDRAFT_297564	YALI0F02959g	UM05077.1	-----	-----	-----	-----	-----	-----	-----	-----	-----	-----	-----	-----	-----	-----	-----	-----	-----	-----	-----	-----	-----	-----	-----	-----	-----	-----	-----	-----	-----	-----
NP_009600	Chaperone required for assembly of mitochondrial succinate dehydrogenase	YBR044C	KLLA0B06732g	CAGL0I04598g	-----	-----	-----	-----	-----	-----	-----	-----	-----	-----	-----	-----	-----	-----	-----	-----	-----	-----	-----	-----	-----	-----	-----	-----	-----	-----	-----	-----	-----	-----	-----	-----	-----	-----	-----	-----	-----	-----	-----	-----	-----	-----	-----	-----	-----
NP_009601	Glc7-interacting protein	YBR045C	-----	-----	-----	-----	-----	-----	-----	-----	-----	-----	-----	-----	-----	-----	-----	-----	-----	-----	-----	-----	-----	-----	-----	-----	-----	-----	-----	-----	-----	-----	-----	-----	-----	-----	-----	-----	-----	-----	-----	-----	-----	-----	-----	-----	-----	-----	-----
NP_009602	Zeta-crystallin homolog, found in the cytoplasm and nucleus	YBR046C	KLLA0A10549g	CAGL0H09944g	DEHA0F25476g	CaO19.9802	PICST_84928	An18g04540	AO090026000695	FG05690.1	AN0158.2	NCU04443	MGG_06586	SPCC1442.16c	CNB01200	CNBB4520	LACBIDRAFT_243307	YALI0A16379g	UM03068.1	AT5G61510	4331289	796473	9540	291403	225791	610825	508875	-----	764164	CHLREDRAFT_174569	-----	421977	DDB_0237843	-----	-----	-----	-----	701079	455477	-----	-----	444383	OSTLU_45840	-----	-----	779670	TTHERM_00028530	510265.1	KPN_04438
NP_009603	Protein involved in copper and iron homeostasis	YBR047W	KLLA0A10527g	CAGL0H09966g	-----	-----	-----	-----	-----	-----	-----	-----	-----	-----	-----	-----	-----	-----	-----	-----	-----	-----	-----	-----	-----	-----	-----	-----	-----	-----	-----	-----	-----	-----	-----	-----	-----	-----	-----	-----	-----	-----	-----	-----	-----	-----	-----	-----	-----
NP_009604	Ribosomal protein S11.e.B	YDR025W	KLLA0A10483g	CAGL0K11748g	DEHA0E14058g	-----	PICST_82998	An07g08850	-----	FG00671.1	AN5222.2	NCU03102	MGG_03680	SPAC31G5.03	CNA06500	CNBA6310	LACBIDRAFT_291467	YALI0F20482g	UM01317.1	AT5G23740	4336317	100006703	6205	81774	27207	403684	539196	AgaP_09494	579026	CHLREDRAFT_180130	F40F11.1	419049	DDB_0230027	100021930	AaeL_AAEL002372	Dmel_CG8857	MONBRDRAFT_9264	718844	748133	CMO287C	Dpse_GA21371	380368	OSTLU_32090	CBG06118	Bm1_33760	448693	TTHERM_01109770	508405.4	-----
NP_009605	Transcription factor	YBR049C	KLLA0F04389g	CAGL0H09988g	DEHA0E13266g	CaO19_13145	PICST_68096	An03g02720	-----	FG10814.1	AN4618.2	NCU02315	-----	SPBC1198.11c	-----	-----	LACBIDRAFT_311603	YALI0F20460g	-----	-----	-----	-----	-----	-----	-----	-----	-----	-----	-----	-----	-----	-----	-----	-----	-----	-----	-----	-----	-----	-----	-----	-----	-----	-----	-----	-----	-----	-----	-----
NP_009606	Regulatory subunit of type I protein phosphatase	YBR050C	-----	-----	-----	-----	-----	-----	-----	-----	-----	-----	-----	-----	-----	-----	-----	-----	-----	-----	-----	-----	-----	-----	-----	-----	-----	-----	-----	-----	-----	-----	-----	-----	-----	-----	-----	-----	-----	-----	-----	-----	-----	-----	-----	-----	-----	-----	-----
NP_009608	Rad55 (Fifty-five) Suppressor, member of a flavodoxin-like fold protein family	YBR052C	KLLA0F04323g	CAGL0K11858g	DEHA0F18447g	CaO19.5285	PICST_85539	An01g05340	AO090005000812	FG01403.1	AN0297.2	NCU02948	MGG_01569	SPAC3C7.14c	CNB04350	CNBB1400	LACBIDRAFT_190833	YALI0B07007g	UM03163.1	AT5G54500	4339236	-----	-----	-----	-----	-----	-----	-----	-----	CHLREDRAFT_182582	-----	-----	-----	-----	-----	-----	-----	-----	-----	CMQ350C	-----	-----	-----	-----	-----	-----	-----	-----	KPN_01029
NP_009609	Protein of unknown function	YBR053C	KLLA0F04301g	CAGL0H10054g	DEHA0B03443g	-----	PICST_28583	-----	-----	-----	-----	-----	-----	-----	-----	-----	-----	-----	-----	-----	-----	-----	-----	-----	-----	-----	-----	-----	-----	-----	-----	-----	-----	-----	-----	-----	-----	-----	-----	-----	-----	-----	-----	-----	-----	-----	-----	-----	-----
NP_009610	Putative plasma membrane protein of unknown function, transcriptionally regulated by Haa1p	YBR054W	-----	CAGL0H10076g	-----	CaO19.12001	PICST_45009	-----	-----	FG03064.1	-----	NCU01735	MGG_09015	-----	-----	-----	-----	-----	UM02629.1	-----	-----	-----	-----	-----	-----	-----	-----	-----	-----	-----	-----	-----	-----	-----	-----	-----	-----	-----	-----	-----	-----	-----	-----	-----	-----	-----	-----	-----	-----
NP_009611	SnRNP(U4/U6)-associated splicing factor	YBR055C	KLLA0F04191g	CAGL0H10098g	DEHA0D05885g	CaO19.6356	PICST_39705	An02g14650	AO090001000722	FG10242.1	AN7447.2	NCU04606	MGG_07213	SPBC6B1.07	CNA00710	CNBA0690	LACBIDRAFT_323426	YALI0C19426g	UM02281.1	AT4G03430	4326198	323855	24148	366276	68879	477289	534228	AgaP_05501	-----	CHLREDRAFT_129783	Y59A8B.6	419254	DDB_0233221	-----	AaeL_AAEL010387	Dmel_CG6841	MONBRDRAFT_14895	-----	-----	-----	Dpse_GA19898	447198	OSTLU_43635	CBG05596	Bm1_00400	595030	TTHERM_00849220	-----	-----
NP_009612	Putative glucan 1,3-beta-glucosidase	YBR056W	KLLA0F18788g	CAGL0H10120g	DEHA0F26378g	CaO19.7214	PICST_61452	-----	-----	-----	-----	-----	-----	SPBC2D10.05	CNH02900	CNBL2970	-----	YALI0E34155g	UM00128.1	-----	-----	-----	-----	-----	-----	-----	-----	-----	-----	-----	-----	-----	-----	-----	-----	-----	-----	-----	-----	-----	-----	-----	-----	-----	-----	-----	-----	-----	-----
NP_009613	Meiotic protein	YBR057C	KLLA0F18722g	CAGL0H10164g	DEHA0G13068g	-----	-----	-----	-----	-----	-----	-----	-----	-----	-----	-----	-----	-----	-----	-----	-----	-----	-----	-----	-----	-----	-----	-----	-----	-----	-----	-----	-----	-----	-----	-----	-----	-----	-----	-----	-----	-----	-----	-----	-----	-----	-----	-----	-----
NP_009614	Ubiquitin specific protease	YBR058C	KLLA0F18700g	CAGL0H10186g	DEHA0G09614g	CaO19_1516	PICST_65573	An02g14990	AO090001000752	FG02640.1	AN7422.2	NCU05777	MGG_08270	SPBC6B1.06c	CNF02660	CNBF2040	LACBIDRAFT_316612	YALI0B17072g	UM00298.1	AT3G20630	4323863	406618	8078	297593	22225	486718	505280	AgaP_06809	592342	CHLREDRAFT_111890	T27A3.2	418290	DDB_0231492	100016245	AaeL_AAEL001112	Dmel_CG12082	MONBRDRAFT_27958	714032	451798	-----	Dpse_GA11383	398732	OSTLU_87099	CBG20283	Bm1_56725	100144735	TTHERM_00408760	508153.12	-----
NP_009615	Ark-family Kinase-Like protein	YBR059C	KLLA0F18612g	CAGL0H10208g	DEHA0F07260g	CaO19_12817	PICST_47197	An18g03660	AO090120000083	FG05586.1	AN4194.2	NCU06202	MGG_11326	SPBC6B1.02	CNB03330	CNBB2360	LACBIDRAFT_301214	-----	UM03081.1	AT2G32850	4346601	494101	22848	500244	140780	487819	532546	AgaP_23743	577977	CHLREDRAFT_167901	F35G12.3	422578	DDB_0229350	100032733	AaeL_AAEL009305	Dmel_CG10637	MONBRDRAFT_22473	703406	471194	-----	Dpse_GA10457	779142	-----	CBG18039	Bm1_37065	100135375	TTHERM_00753300	509287.2	-----
NP_009616	Origin recognition complex, 72 kDa subunit	YBR060C	KLLA0F18590g	CAGL0H10230g	DEHA0F07238g	CaO19_5358	PICST_60622	-----	-----	FG06122.1	AN7723.2	-----	-----	SPBC685.09	-----	-----	-----	YALI0D22330g	-----	-----	-----	-----	-----	-----	-----	-----	-----	AgaP_05613	-----	-----	-----	-----	-----	-----	AaeL_AAEL007457	Dmel_CG3041	-----	-----	-----	-----	Dpse_GA15825	-----	-----	-----	-----	-----	-----	-----	-----
NP_009617	2-O-ribose tRNA anticodon loop methyltransferase	YBR061C	KLLA0F18414g	CAGL0H10252g	DEHA0F07524g	CaO19_14043	PICST_38384	An11g06660	AO090001000570	FG09300.1	AN1751.2	NCU04040	MGG_00559	SPAC4F10.03c	CNK00420	CNBK3020	LACBIDRAFT_248603	YALI0F16049g	UM01816.1	AT4G25730	4342000	573275	24140	363450	54632	480902	781023	AgaP_11716	593523	CHLREDRAFT_119276	R74.7	416466	DDB_0233120	100022441	AaeL_AAEL008120	Dmel_CG5220	MONBRDRAFT_26852	710243	463224	CMC127C	Dpse_GA18746	380510	OSTLU_12560	CBG20162	Bm1_44340	549571	TTHERM_00933280	508741.29	KPN_03589
NP_009618	Protein of unknown function	YBR062C	KLLA0F18458g	CAGL0H10274g	DEHA0F07568g	CaO19_14045	PICST_39062	-----	AO090003000192	FG08629.1	AN1909.2	NCU07060	MGG_12816	-----	-----	-----	-----	YALI0E33869g	-----	-----	-----	-----	-----	-----	-----	-----	-----	-----	-----	-----	-----	-----	-----	-----	-----	-----	-----	-----	-----	-----	-----	-----	-----	-----	-----	-----	-----	-----	-----
NP_009619	Conserved hypothetical protein - identified by SAGE	YBR063C	-----	-----	-----	-----	-----	-----	-----	-----	-----	-----	-----	-----	-----	-----	-----	-----	-----	-----	-----	-----	-----	-----	-----	-----	-----	-----	-----	-----	-----	-----	-----	-----	-----	-----	-----	-----	-----	-----	-----	-----	-----	-----	-----	-----	-----	-----	-----
NP_009621	Protein involved in cell wall biogenesis and architecture	YBR065C	-----	CAGL0L07458g	DEHA0F07150g	-----	-----	An14g01580	-----	-----	AN7145.2	-----	-----	SPCC550.02c	CNA06890	CNBA6700	LACBIDRAFT_159735	-----	UM00667.1	AT2G29580	4342926	406495	55696	307410	66810	489184	783115	AgaP_09714	-----	-----	T11G6.8	416270	DDB_0233459	100024286	AaeL_AAEL011251	Dmel_CG14641	MONBRDRAFT_32985	-----	471698	-----	Dpse_GA13140	380469	OSTLU_41266	CBG17615	-----	394713	TTHERM_00494500	-----	-----
NP_009622	Transcriptional repressor that mediates glucose repression and negatively regulates filamentous growth	YBR066C	KLLA0F18524g	CAGL0L07480g	DEHA0F17556g	CaO19.7150	PICST_32504	-----	-----	FG01298.1	-----	NCU02713	-----	-----	CNL04070	CNBI2700	LACBIDRAFT_296037	YALI0C12364g	UM04909.1	-----	-----	-----	-----	-----	12224	-----	-----	-----	-----	-----	-----	-----	-----	-----	-----	-----	-----	-----	-----	-----	-----	-----	-----	-----	-----	-----	-----	-----	-----
NP_009623	Esterase	YBR067C	-----	CAGL0L07502g	-----	-----	-----	-----	-----	-----	-----	-----	-----	-----	-----	-----	-----	-----	-----	-----	-----	-----	-----	-----	-----	-----	-----	-----	-----	-----	-----	-----	-----	-----	-----	-----	-----	-----	-----	-----	-----	-----	-----	-----	-----	-----	-----	-----	-----
NP_009624	Broad-specificity amino-acid permease - inductible by most neutral amino acids	YBR068C	KLLA0C01606g	CAGL0L07546g	DEHA0A01045g	CaO19.8784	PICST_89811	An13g00840	AO090005000114	FG00613.1	AN5678.2	NCU10262	MGG_11327	SPAC869.11	CNM00800	CNBM0690	LACBIDRAFT_296817	YALI0B16522g	UM00343.1	-----	-----	-----	-----	-----	-----	-----	-----	-----	-----	-----	-----	-----	-----	-----	-----	-----	-----	-----	-----	-----	-----	-----	-----	-----	-----	-----	-----	-----	KPN_02594
NP_009625	Broad-specificity amino-acid permease	YBR069C	KLLA0C01606g	CAGL0B01012g	DEHA0G07579g	CaO19.8784	PICST_89811	An13g00840	AO090005000114	FG00613.1	AN5678.2	NCU05830	MGG_11062	SPAP7G5.06	CND00270	CNBE0190	LACBIDRAFT_296817	YALI0B16522g	UM00343.1	-----	-----	-----	-----	-----	-----	-----	-----	-----	-----	-----	-----	-----	-----	-----	-----	-----	-----	-----	-----	-----	-----	-----	-----	-----	-----	-----	-----	-----	KPN_02594
NP_009626	Essential protein required for the second step of dolichyl-linked oligosaccharide synthesis	YBR070C	KLLA0F18865g	CAGL0E04180g	DEHA0F07172g	CaO19_5363	PICST_32391	-----	-----	-----	-----	-----	-----	SPAC5D6.06c	CNB01840	CNBB3880	-----	YALI0B11440g	-----	AT4G18230	-----	450072	199857	362031	66789	612241	506537	AgaP_11724	-----	CHLREDRAFT_177895	-----	424484	DDB_0231975	100032901	AaeL_AAEL002805	Dmel_CG6308	-----	709630	-----	CMS225C	Dpse_GA19504	-----	OSTLU_43197	-----	-----	-----	-----	504071.9	-----
NP_009627	Protein of unknown function localised to cytoplasm	YBR071W	-----	-----	-----	-----	-----	-----	-----	-----	-----	-----	-----	-----	-----	-----	-----	-----	-----	-----	-----	-----	-----	-----	-----	-----	-----	-----	-----	-----	-----	-----	-----	-----	-----	-----	-----	-----	-----	-----	-----	-----	-----	-----	-----	-----	-----	-----	-----
NP_009628	Heat shock protein	YBR072W	KLLA0F18909g	-----	-----	-----	-----	-----	-----	-----	-----	-----	-----	-----	-----	-----	-----	-----	-----	-----	-----	-----	-----	-----	-----	-----	-----	-----	-----	-----	-----	-----	-----	-----	-----	-----	-----	-----	-----	-----	-----	-----	-----	-----	-----	-----	-----	-----	-----
NP_009629	Protein required for mitotic diploid-specific recombination and repair and meiosis	YBR073W	KLLA0F11814g	CAGL0M01958g	DEHA0F07106g	CaO19_5367	PICST_15102	An01g13280	AO090005001213	FG07962.1	AN0855.2	NCU11255	MGG_03549	SPAC15A10.03c	CND02890	CNBC3280	LACBIDRAFT_313557	YALI0E24431g	UM03676.1	AT3G19210	4330819	560482	25788	313063	623474	487053	533414	AgaP_23195	580512	CHLREDRAFT_145450	W06D4.6	395449	DDB_0232413	100029785	AaeL_AAEL002647	Dmel_CG3736	MONBRDRAFT_16342	699516	472821	CMO092C	Dpse_GA17651	432195	OSTLU_16586	CBG12435	Bm1_19500	407922	TTHERM_00237490	508647.29	-----
NP_009630	Weak similarity to aminopeptidase Y	YBR074W	KLLA0F11748g	CAGL0M01936g	DEHA0F07040g	CaO19.2163	PICST_46351	An18g03780	AO090009000488	FG02079.1	AN4200.2	NCU04133	MGG_06752	SPCC1919.12c	-----	-----	LACBIDRAFT_294465	YALI0C01133g	-----	-----	-----	570721	-----	-----	226090	-----	-----	-----	-----	-----	B0495.7	-----	-----	100015108	AaeL_AAEL002432	Dmel_CG10062	-----	-----	-----	-----	Dpse_GA15604	-----	-----	-----	-----	-----	-----	-----	-----
NP_009632	Protein involved in cell wall structure or biosynthesis	YBR076W	-----	CAGL0M01892g	-----	-----	-----	-----	-----	-----	-----	-----	-----	-----	-----	-----	-----	-----	-----	-----	-----	-----	-----	-----	-----	-----	-----	-----	-----	-----	-----	-----	-----	-----	-----	-----	-----	-----	-----	-----	-----	-----	-----	-----	-----	-----	-----	-----	-----
NP_009633	Protein with putative role in actin cytoskeleton organization	YBR077C	KLLA0F11638g	CAGL0M01848g	-----	-----	-----	-----	-----	-----	-----	-----	-----	-----	-----	-----	-----	-----	-----	-----	-----	-----	-----	-----	-----	-----	-----	-----	-----	-----	-----	-----	-----	-----	-----	-----	-----	-----	-----	-----	-----	-----	-----	-----	-----	-----	-----	-----	-----
NP_009634	Protein involved in cell wall biogenesis and architecture	YBR078W	KLLA0C14454g	CAGL0M01826g	DEHA0G16742g	CaO19_4255	PICST_61942	An04g01230	AO090023000905	-----	-----	NCU08936	MGG_06189	-----	-----	-----	-----	YALI0D07480g	-----	-----	-----	-----	-----	-----	-----	-----	-----	-----	-----	-----	-----	-----	-----	-----	-----	-----	-----	-----	-----	-----	-----	-----	-----	-----	-----	-----	-----	-----	-----
NP_009635	Translation initiation factor eIF3 (p110 subunit)	YBR079C	KLLA0C14498g	CAGL0M01804g	-----	CaO19.13701	PICST_75393	An01g04430	AO090003000816	FG07237.1	AN2743.2	NCU00040	MGG_10192	SPBC17D11.05	CNE03290	CNBE3290	LACBIDRAFT_191687	YALI0F18942g	UM05455.1	AT4G11420	4326038	327515	8661	292148	13669	486914	506564	AgaP_12892	594422	CHLREDRAFT_187852	C27D11.1	423927	-----	-----	AaeL_AAEL007078	Dmel_CG9805	MONBRDRAFT_33388	713211	466216	CMH060C	Dpse_GA22048	379633	OSTLU_12762	CBG00021	Bm1_29045	100124719	-----	-----	-----
NP_009636	Vesicular-fusion protein, functional homolog of NSF	YBR080C	KLLA0C14520g	CAGL0M01782g	DEHA0G15994g	CaO19_12461	PICST_86905	An02g08450	AO090005000718	FG10903.1	AN3098.2	NCU03387	MGG_02418	SPAC1834.11c	CNF04190	CNBF0670	LACBIDRAFT_399620	YALI0E29249g	UM01284.1	AT4G04910	4339340	368483	4905	60355	18195	490921	504457	AgaP_19258	373397	CHLREDRAFT_187761	H15N14.2	419972	DDB_0185052	100024726	AaeL_AAEL001616	Dmel_CG1618	MONBRDRAFT_21577	715297	454819	CMQ243C	Dpse_GA17281	779070	OSTLU_30476	CBG03070	Bm1_27160	780249	TTHERM_00039210	508995.4	KPN_03588
NP_009637	Protein involved in alteration of transcription start site selection	YBR081C	KLLA0E12617g	CAGL0M01738g	DEHA0G06919g	CaO19_7572	PICST_80611	An02g06600	AO090003000653	FG06291.1	AN4894.2	NCU02276	MGG_00924	SPBC25H2.11c	CNB03400	CNBB2290	LACBIDRAFT_387724	YALI0E32109g	UM04465.1	-----	-----	799918	-----	500308	-----	-----	-----	-----	577837	-----	-----	418161	DDB_0220698	100024921	-----	-----	-----	718454	470135	CMB028C	-----	-----	-----	-----	-----	-----	-----	-----	-----
NP_009638	E2 ubiquitin-conjugating enzyme	YBR082C	KLLA0E12595g	CAGL0E04752g	DEHA0G06941g	CaO19_7571	PICST_80064	An11g10490	AO090020000073	FG10805.1	AN2761.2	NCU02289	MGG_06562	SPBC119.02	CNF02760	CNBF1930	LACBIDRAFT_294356	YALI0D15312g	UM00982.1	AT5G56150	4337331	324015	51619	641452	56550	612742	541003	AgaP_17419	586593	CHLREDRAFT_152525	M7.1	422713	DDBDRAFT_0188947	100020459	AaeL_AAEL003103	Dmel_CG7425	MONBRDRAFT_17710	707831	745118	CMD152C	Dpse_GA20341	403384	OSTLU_43750	CBG06002	Bm1_39685	548818	TTHERM_00531900	511179.16	-----
NP_009639	Ty transcription activator	YBR083W	KLLA0E12507g	CAGL0F04081g	DEHA0G14663g	CaO19_13329	PICST_11262	-----	-----	-----	-----	-----	-----	-----	-----	-----	-----	YALI0F15169g	UM02835.1	-----	-----	-----	-----	-----	-----	-----	-----	-----	-----	-----	-----	-----	-----	-----	-----	-----	-----	-----	-----	-----	-----	-----	-----	-----	-----	-----	-----	-----	-----
NP_009640	C1-tetrahydrofolate synthase precursor, mitochondrial	YBR084W	KLLA0E12485g	CAGL0M01694g	DEHA0G24970g	CaO19.2364	PICST_88119	An02g12420	AO090005001405	FG10267.1	AN2998.2	NCU03877	MGG_01014	SPBC839.16	CNG00590	CNBG4190	LACBIDRAFT_187631	-----	-----	AT1G50480	4347204	260441	4522	64300	108156	480352	534382	AgaP_14389	589933	CHLREDRAFT_127560	K07E3.4	423508	DDB_0230114	100027684	AaeL_AAEL006085	Dmel_CG4067	MONBRDRAFT_7587	707059	452965	CMJ099C	Dpse_GA14943	380266	OSTLU_28303	CBG16896	-----	-----	TTHERM_00339820	511741.5	KPN_00484
NP_009641	60S large subunit ribosomal protein L19.e	YBR084C-A	KLLA0E12463g	CAGL0A03278g	DEHA0G14586g	CaO19_13325	PICST_86681	An05g00540	AO090011000901	FG09874.1	AN5840.2	NCU05804	MGG_13782	SPCC1682.14	CNI01090	CNBH1040	LACBIDRAFT_186351	YALI0E25025g	UM01634.1	AT3G16780	4332773	406489	6143	81767	19921	403682	510615	AgaP_15127	593861	CHLREDRAFT_195590	C09D4.5	420003	DDB_0214854	100017843	AaeL_AAEL012733	Dmel_CG2746	MONBRDRAFT_32384	707834	454625	CMJ057C	Dpse_GA15451	446318	OSTLU_119482	CBG12479	Bm1_34025	448704	TTHERM_00444510	509149.6	-----
NP_009642	Mitochondrial ADP/ATP carrier - member of the mitochondrial carrier (MCF) family	YBR085W	KLLA0E12353g	CAGL0F04213g	DEHA0E12848g	CaO19_930	PICST_45104	An18g04220	AO090009000405	FG06021.1	AN4064.2	NCU09477	MGG_06656	SPBC530.10c	CNM01080	CNBM0940	LACBIDRAFT_192393	YALI0F19712g	UM00919.1	AT3G08580	4338353	566370	83447	689108	73333	480830	541168	AgaP_17789	588937	CHLREDRAFT_196520	T27E9.1	422546	DDB_0201558	100010639	AaeL_AAEL004855	Dmel_CG1683	MONBRDRAFT_32978	710042	742937	CMN084C	Dpse_GA14170	380187	OSTLU_17060	CBG21201	Bm1_18515	394508	TTHERM_00052310	506211.16	-----
NP_009643	Plasma membrane protein, involved in osmotolerance	YBR086C	KLLA0B12287g	CAGL0F04345g	DEHA0F27258g	CaO19.10310	PICST_72886	An14g03020	AO090012000168	-----	-----	-----	MGG_01769	-----	-----	-----	-----	YALI0C21538g	-----	-----	-----	-----	-----	-----	-----	-----	-----	-----	-----	-----	-----	-----	-----	-----	-----	-----	-----	-----	-----	-----	-----	-----	-----	-----	-----	-----	-----	-----	-----
NP_009644	DNA replication factor C, 40 KD subunit	YBR087W	KLLA0B12221g	CAGL0D01738g	DEHA0D20229g	CaO19_9577	PICST_76038	An02g04320	AO090026000422	FG00329.1	AN6300.2	NCU06769	MGG_03202	SPBC83.14c	CNB04440	CNBB1320	LACBIDRAFT_318048	YALI0C21692g	UM00920.1	AT5G27740	4334389	797623	5983	288414	69263	477308	515602	AgaP_17103	576419	CHLREDRAFT_137896	C39E9.13	418907	DDB_0232232	100020774	AaeL_AAEL007581	Dmel_CG6258	MONBRDRAFT_38211	714220	452533	CMP045C	Dpse_GA19473	734626	OSTLU_38748	CBG01827	Bm1_26990	549117	TTHERM_00161180	506247.27	-----
NP_009645	Proliferating Cell Nuclear Antigen (PCNA)	YBR088C	KLLA0B12078g	CAGL0D01716g	DEHA0D19371g	CaO19_12086	PICST_80864	An01g03930	AO090003000846	FG01052.1	AN0415.2	NCU09239	MGG_00518	SPBC16D10.09	CNM00880	CNBM0770	LACBIDRAFT_250172	YALI0D10571g	UM05403.1	AT1G07370	4331062	30678	5111	25737	100046823	477166	515499	AgaP_09783	581123	CHLREDRAFT_140580	W03D2.4	373984	DDB_0231779	100029293	AaeL_AAEL012545	Dmel_CG9193	MONBRDRAFT_37444	718006	458081	CMS101C	Dpse_GA21602	398425	OSTLU_41357	CBG13430	Bm1_35280	493302	TTHERM_01107420	507913.3	-----
NP_009647	Nonhistone chromosomal protein	YBR089C-A	KLLA0B12056g	-----	DEHA0D19239g	-----	PICST_23779	An02g07400	-----	FG00385.1	AN2885.2	NCU09995	MGG_04489	SPAC57A10.09c	CNF04730	CNBF0170	LACBIDRAFT_184303	YALI0C11671g	UM02364.1	AT3G28730	4325652	326908	10363	305373	66867	487661	513719	AgaP_17283	373332	CHLREDRAFT_189879	F47D12.4	396232	DDB_0216420	100012441	AaeL_AAEL011380	Dmel_CG12223	MONBRDRAFT_34324	714893	453766	-----	Dpse_GA11488	447030	OSTLU_18991	CBG17468	Bm1_45200	448440	TTHERM_00216040	507951.114	-----
NP_009648	Putative protein of unknown function; green fluorescent protein (GFP)-fusion protein localizes to the cytoplasm and nucleus; Ybr090cp [Saccharomyces cerevisiae].	YBR090C	-----	-----	-----	-----	-----	-----	-----	-----	-----	-----	-----	-----	-----	-----	-----	-----	-----	-----	-----	-----	-----	-----	-----	-----	-----	-----	-----	-----	-----	-----	-----	-----	-----	-----	-----	-----	-----	-----	-----	-----	-----	-----	-----	-----	-----	-----	-----
NP_009649	Subunit of the TIM22-complex	YBR091C	KLLA0B12034g	CAGL0H08525g	DEHA0D19305g	CaO19_12090	PICST_38808	-----	-----	-----	-----	-----	-----	SPAC222.03c	-----	-----	-----	YALI0C21780g	-----	-----	-----	-----	-----	-----	-----	-----	-----	-----	-----	-----	-----	-----	-----	-----	-----	-----	-----	-----	-----	-----	-----	-----	-----	-----	-----	-----	-----	-----	-----
NP_009650	Constitutive acid phosphatase precursor	YBR092C	KLLA0C19338g	-----	DEHA0C09460g	CaO19.11211	PICST_61096	An08g11030	AO090120000167	-----	AN8745.2	-----	-----	SPBP4G3.02	-----	-----	-----	-----	-----	-----	-----	-----	-----	-----	-----	-----	-----	AgaP_19198	-----	-----	-----	-----	-----	-----	-----	-----	-----	-----	-----	-----	-----	-----	-----	-----	-----	-----	-----	-----	-----
NP_009651	Repressible acid phosphatase precursor	YBR093C	KLLA0C19338g	-----	DEHA0C09460g	CaO19.3754	PICST_61096	An08g11030	AO090120000167	-----	AN8745.2	-----	-----	-----	-----	-----	-----	-----	-----	-----	-----	-----	-----	-----	-----	-----	-----	AgaP_19198	-----	-----	-----	-----	-----	-----	-----	-----	-----	-----	-----	-----	-----	-----	-----	-----	-----	-----	-----	-----	-----
NP_009652	Protein of unknown function localised to cytoplasm	YBR094W	KLLA0B12012g	CAGL0H08503g	DEHA0D19283g	CaO19_12091	PICST_74933	An16g04080	AO090003000557	FG09516.1	AN4967.2	NCU04743	MGG_02486	SPAC12B10.04	CNA01340	CNBA1300	LACBIDRAFT_242904	YALI0C11495g	UM03366.1	-----	-----	-----	-----	-----	-----	-----	-----	-----	-----	-----	-----	-----	-----	-----	-----	-----	-----	-----	-----	-----	-----	-----	-----	-----	-----	-----	-----	-----	-----
NP_009653	Nuclear protein with role in cellular fusion and invasive growth	YBR095C	KLLA0B11990g	CAGL0H08481g	-----	-----	-----	-----	-----	-----	-----	-----	-----	-----	-----	-----	-----	-----	-----	-----	-----	-----	-----	-----	-----	-----	-----	-----	-----	-----	-----	-----	-----	-----	-----	-----	-----	-----	-----	-----	-----	-----	-----	-----	-----	-----	-----	-----	-----
NP_009654	Protein of unknown function localised to ER	YBR096W	KLLA0B11968g	CAGL0H08459g	DEHA0G06160g	CaO19.13199	PICST_34859	An06g00280	AO090701000550	FG10209.1	AN7874.2	-----	-----	-----	-----	-----	-----	YALI0B10131g	UM01428.1	-----	-----	-----	-----	-----	-----	-----	-----	-----	-----	-----	-----	-----	-----	-----	-----	-----	-----	-----	-----	-----	-----	-----	-----	-----	-----	-----	-----	-----	-----
NP_009655	Ser/thr protein kinase	YBR097W	KLLA0B11924g	CAGL0H08437g	DEHA0F16742g	CaO19.7776	PICST_83988	An08g07540	AO090023000496	FG05306.1	AN0576.2	NCU06626	MGG_06100	SPBC119.07	CNK01680	CNBK1860	LACBIDRAFT_319175	YALI0E33774g	UM01033.1	AT4G29380	-----	-----	30849	363131	75669	477064	507414	AgaP_16700	592123	-----	ZK930.1	428449	DDB_0216334	-----	AaeL_AAEL002895	Dmel_CG9746	MONBRDRAFT_33961	-----	460692	-----	Dpse_GA22004	-----	OSTLU_30739	CBG02750	Bm1_22785	779618	TTHERM_00543659	510901.12	-----
NP_009656	Putative transcriptional (co)activator for DNA damage	YBR098W	KLLA0E11363g	CAGL0K12122g	-----	-----	-----	-----	-----	-----	-----	-----	-----	-----	-----	-----	-----	-----	-----	-----	-----	-----	-----	-----	-----	-----	-----	-----	-----	-----	-----	-----	-----	-----	-----	-----	-----	-----	-----	-----	-----	-----	-----	-----	-----	-----	-----	-----	-----
NP_009659	Hsp70 nucleotide exchange factor	YBR101C	KLLA0E11341g	CAGL0K12144g	DEHA0F16456g	CaO19.11133	PICST_46950	An15g00550	AO090701000063	FG07334.1	AN6543.2	NCU04172	MGG_03983	SPBC3B9.01	CND03100	CNBD3250	LACBIDRAFT_318914	YALI0F11121g	UM03961.1	-----	4347551	-----	-----	-----	-----	-----	-----	-----	-----	-----	-----	-----	-----	-----	-----	-----	-----	-----	-----	-----	-----	-----	-----	-----	-----	-----	-----	-----	-----
NP_009660	Exocyst protein essential for secretion	YBR102C	KLLA0E11319g	CAGL0K12166g	-----	CaO19.135	PICST_46048	-----	-----	-----	-----	-----	-----	-----	CNI02110	CNBH1990	-----	YALI0F11143g	-----	-----	-----	-----	-----	-----	-----	-----	-----	-----	-----	-----	-----	-----	-----	-----	-----	-----	-----	-----	-----	-----	-----	-----	-----	-----	-----	-----	-----	-----	-----
NP_009661	Sir4p interacting protein	YBR103W	KLLA0E11297g	CAGL0K12188g	DEHA0F16874g	-----	-----	-----	-----	-----	-----	-----	-----	SPCC1235.09	-----	-----	LACBIDRAFT_391498	YALI0F11165g	UM00592.1	-----	4342987	560294	79718	365755	81004	488176	614346	-----	590208	-----	-----	426284	DDBDRAFT_0206475	100031835	-----	-----	-----	-----	471003	-----	-----	779369	OSTLU_26408	CBG02663	-----	550028	-----	-----	-----
NP_009662	Member of the mitochondrial carrier (MCF) family - unknown function	YBR104W	KLLA0B08503g	CAGL0K12210g	DEHA0F25905g	CaO19.4447	PICST_84609	An18g05590	AO090001000454	FG06300.1	AN4250.2	NCU02269	MGG_00917	SPAC4G9.20c	CNG01980	CNBG2810	LACBIDRAFT_183526	YALI0E17457g	UM06303.1	AT5G46800	4349476	569608	123096	314441	214663	490856	507686	AgaP_08145	585283	CHLREDRAFT_188977	C54G10.4	-----	DDB_0234097	-----	AaeL_AAEL008494	Dmel_CG3057	-----	709029	453160	-----	-----	-----	-----	CBG04567	-----	-----	TTHERM_00627180	-----	-----
NP_009663	Protein required for vacuolar import and degradation of Fbp1p	YBR105C	KLLA0B09592g	CAGL0K12254g	DEHA0F18777g	-----	-----	An08g03250	AO090038000311	FG11637.1	AN1179.2	NCU04406	MGG_06858	-----	CNH00780	CNBL0730	LACBIDRAFT_306149	YALI0C17897g	UM00212.1	-----	-----	-----	-----	-----	-----	-----	-----	-----	-----	-----	-----	-----	DDBDRAFT_0218572	-----	-----	-----	-----	-----	743407	-----	-----	-----	-----	-----	-----	-----	-----	-----	-----
NP_009664	Protein involved in phosphate transport	YBR106W	KLLA0B09548g	CAGL0K12276g	DEHA0A02893g	CaO19_7327	PICST_71307	An16g01820	AO090003001323	FG01667.1	AN8040.2	NCU08743	MGG_06209	SPBC16H5.04	CNC03830	CNBC3380	LACBIDRAFT_185202	YALI0B04444g	UM01095.1	-----	-----	-----	-----	-----	-----	-----	-----	-----	-----	-----	-----	-----	-----	-----	-----	-----	-----	-----	-----	-----	-----	-----	-----	-----	-----	-----	-----	-----	-----
NP_009665	Outer kinetochore protein	YBR107C	-----	-----	-----	-----	-----	-----	-----	-----	-----	-----	-----	-----	-----	-----	-----	-----	-----	-----	-----	-----	-----	-----	-----	-----	-----	-----	-----	-----	-----	-----	-----	-----	-----	-----	-----	-----	-----	-----	-----	-----	-----	-----	-----	-----	-----	-----	-----
NP_009666	Weak similarity to R.norvegicus atrophin-1 related protein	YBR108W	KLLA0B09460g	CAGL0K12320g	-----	-----	-----	-----	-----	-----	-----	-----	-----	-----	-----	-----	-----	-----	-----	-----	-----	-----	-----	-----	-----	-----	-----	-----	-----	-----	-----	-----	-----	-----	-----	-----	-----	-----	-----	-----	-----	-----	-----	-----	-----	-----	-----	-----	-----
NP_009667	Calmodulin	YBR109C	KLLA0B09427g	CAGL0D01452g	DEHA0D11550g	CaO19.11891	PICST_28876	An04g07010	AO090003001227	FG01891.1	AN2047.2	NCU04120	MGG_06884	SPAC3A12.14	CNC06280	CNBC0930	LACBIDRAFT_318312	YALI0E34111g	UM03910.1	AT3G43810	4344344	321808	805	50663	12315	474584	520277	AgaP_10211	585061	CHLREDRAFT_188144	T21H3.3	395855	DDB_0214955	100015722	AaeL_AAEL012326	Dmel_CG8472	MONBRDRAFT_11217	717686	456153	CME034C	Dpse_GA14657	399259	OSTLU_39965	CBG01097	Bm1_50415	493522	TTHERM_00630500	507483.3	-----
NP_009668	Beta-mannosyltransferase	YBR110W	KLLA0B09405g	CAGL0K12342g	DEHA0D11462g	CaO19.11888	PICST_39314	An06g01100	AO090103000403	FG09631.1	AN5346.2	NCU07261	MGG_10494	SPAC23C4.14	CNA06670	CNBA6490	LACBIDRAFT_300879	YALI0E34133g	UM04649.1	AT1G16570	4331831	334161	56052	360475	208211	490017	507210	AgaP_07975	587377	CHLREDRAFT_108570	T26A5.4	416393	DDB_0191150	100026716	AaeL_AAEL000451	Dmel_CG18012	MONBRDRAFT_29828	710713	453895	-----	-----	100037043	OSTLU_18368	CBG19680	Bm1_57590	594994	TTHERM_00954200	-----	-----
NP_009669	Sugar-nucleotide hydrolase	YBR111C	KLLA0B09306g	CAGL0K07744g	DEHA0F02794g	CaO19_14088	PICST_53805	An03g04510	AO090701000748	FG00178.1	AN7711.2	NCU08568	MGG_12661	SPBP35G2.12	CNC05950	CNBC1230	LACBIDRAFT_316136	YALI0F26125g	UM01764.1	-----	-----	415176	11164	361274	53893	478006	614149	-----	580253	CHLREDRAFT_193044	W02G9.1	426368	DDBDRAFT_0204862	100013664	-----	-----	MONBRDRAFT_16883	694368	450306	-----	-----	432263	OSTLU_38092	-----	-----	549367	TTHERM_00113100	511233.1	-----
NP_009670	General repressor of transcription	YBR112C	KLLA0B09262g	CAGL0D01364g	DEHA0F02750g	CaO19_14090	PICST_66638	An02g03940	AO090026000459	-----	-----	NCU06842	MGG_03196	SPBC23E6.09	CNK02410	CNBK1120	-----	YALI0B07579g	UM05501.1	-----	4346315	569277	7403	317178	22289	491845	280952	AgaP_04973	587845	-----	-----	418556	DDB_0191270	100016846	AaeL_AAEL013644	Dmel_CG5640	-----	709727	449579	CML093C	-----	446609	-----	CBG22800	Bm1_21195	-----	-----	-----	-----
NP_009672	Nucleotide excision repair protein	YBR114W	KLLA0B09240g	CAGL0K07766g	DEHA0D08668g	CaO19_10486	PICST_49179	An13g00240	AO090026000833	FG05904.1	AN4272.2	NCU03650	MGG_07014	SPCC330.01c	CNE00510	CNBE0430	LACBIDRAFT_301359	YALI0F01232g	UM03263.1	AT1G05120	4343361	564651	6596	295568	20585	477106	539633	AgaP_19846	581625	CHLREDRAFT_152316	M03C11.8	423750	DDB_0233436	100010739	AaeL_AAEL006331	Dmel_CG2684	MONBRDRAFT_717	711312	460766	CMR259C	Dpse_GA15429	735224	OSTLU_27249	CBG18388	Bm1_31435	548414	TTHERM_00420480	506925.14	-----
NP_009673	L-aminoadipate-semialdehyde dehydrogenase, large subunit	YBR115C	KLLA0B09218g	CAGL0K07788g	DEHA0D08712g	CaO19_2970	PICST_68020	An04g05420	AO090003001097	FG06041.1	AN5610.2	NCU03010	MGCH7_ch7g332	SPAP7G5.04c	CNG00170	CNBG4570	LACBIDRAFT_184376	-----	UM01697.1	-----	-----	-----	-----	-----	-----	-----	-----	-----	-----	-----	-----	-----	-----	-----	-----	-----	MONBRDRAFT_14686	-----	-----	-----	-----	-----	-----	-----	Bm1_41065	-----	-----	-----	KPN_00605
NP_009675	Transketolase 2	YBR117C	KLLA0B09152g	CAGL0D01298g	DEHA0F04378g	CaO19_5112	PICST_67105	An08g06570	AO090012000526	FG09998.1	AN0688.2	NCU01328	MGG_02471	SPBC2G5.05	CND00940	CNBD5360	LACBIDRAFT_315910	-----	-----	AT3G60750	4340025	557518	-----	64524	21881	-----	445425	AgaP_19480	-----	CHLREDRAFT_141319	-----	415991	DDB_0231244	-----	AaeL_AAEL004434	Dmel_CG8036	MONBRDRAFT_20362	-----	460443	CMO121C	-----	-----	OSTLU_16284	-----	Bm1_10280	-----	TTHERM_00112550	511903.12	KPN_03357
NP_009676	Translation elongation factor eEF1 alpha-A chain, cytosolic	YPR080W	KLLA0B08998g	CAGL0D01188g	DEHA0D03069g	CaO19.382	PICST_77514	An18g04840	AO090120000080	FG08811.1	AN4218.2	NCU02003	MGG_03641	SPBC839.15c	CNM01300	CNBM1160	LACBIDRAFT_291503	YALI0C09141g	UM00924.1	AT1G07940	4331813	30516	1915	171361	13627	403506	282220	AgaP_08009	548620	CHLREDRAFT_132905	F31E3.5	373963	DDB_0191134	100016447	AaeL_AAEL000825	Dmel_CG8280	MONBRDRAFT_36952	708096	494136	CMH226C	Dpse_GA20951	379289	OSTLU_27198	CBG16828	Bm1_27170	394920	TTHERM_00655820	511367.36	KPN_03113
NP_009677	U1 snRNP-specific A protein	YBR119W	KLLA0B08976g	CAGL0D01166g	-----	-----	-----	-----	-----	-----	-----	-----	-----	-----	-----	-----	-----	-----	-----	-----	-----	-----	-----	-----	-----	-----	-----	-----	-----	-----	-----	-----	-----	-----	-----	-----	-----	-----	-----	-----	-----	-----	-----	-----	-----	-----	-----	-----	-----
NP_009678	Apo-cytochrome B pre-mRNA processing protein	YBR120C	KLLA0B08954g	CAGL0D01144g	DEHA0C10868g	CaO19_2201	PICST_32257	-----	-----	-----	-----	-----	-----	-----	-----	-----	-----	-----	-----	-----	-----	-----	-----	-----	-----	-----	-----	-----	-----	-----	-----	-----	-----	-----	-----	-----	-----	-----	-----	-----	-----	-----	-----	-----	-----	-----	-----	-----	-----
NP_009679	Glycine--tRNA ligase	YBR121C	KLLA0B08932g	CAGL0G01364g	DEHA0E08261g	CaO19_437	PICST_64855	An12g02240	AO090009000672	FG06958.1	AN8835.2	NCU00405	MGG_06321	SPAC3F10.03	CNF00730	CNBF3810	LACBIDRAFT_295911	-----	-----	AT1G29880	4346171	337230	2617	297113	353172	475268	408010	AgaP_20062	578936	CHLREDRAFT_82920	T10F2.1	428403	DDB_0231313	100021518	AaeL_AAEL005728	Dmel_CG6778	MONBRDRAFT_37647	697526	463329	CMC037C	Dpse_GA19857	446482	OSTLU_12730	-----	Bm1_23170	493218	TTHERM_00106940	511229.11	-----
NP_009680	Mitochondrial ribosomal protein, large subunit	YBR122C	KLLA0B08888g	CAGL0J09856g	DEHA0E20031g	CaO19.10717	PICST_63415	-----	-----	-----	-----	-----	-----	-----	-----	-----	-----	YALI0E14641g	-----	-----	-----	-----	-----	-----	-----	-----	-----	-----	-----	-----	-----	-----	-----	-----	-----	-----	-----	-----	-----	-----	-----	-----	-----	-----	-----	-----	-----	-----	-----
NP_009681	TFIIIC (transcription initiation factor) subunit, 95 kD	YBR123C	KLLA0B08866g	CAGL0J09878g	DEHA0B03091g	-----	-----	An02g10220	-----	-----	-----	-----	-----	-----	-----	-----	-----	-----	-----	-----	-----	-----	-----	-----	-----	-----	-----	-----	-----	-----	-----	-----	-----	-----	-----	-----	-----	-----	-----	-----	-----	-----	-----	-----	-----	-----	-----	-----	-----
NP_009683	Serine/threonine protein phosphatases (PP2Cs)	YBR125C	KLLA0B08844g	CAGL0J09834g	DEHA0E23166g	CaO19.13959	PICST_36779	An08g00830	AO090005001595	FG10239.1	AN1358.2	NCU04600	MGG_01351	SPCC1223.11	CNC00360	CNBC6870	LACBIDRAFT_322816	YALI0E14795g	UM04320.1	AT2G25070	4347831	100003481	5496	259229	14208	475703	286880	AgaP_08599	576623	CHLREDRAFT_192081	T23F11.1	421404	-----	100026208	AaeL_AAEL011567	Dmel_CG10417	MONBRDRAFT_33662	700695	470340	-----	Dpse_GA14642	379993	OSTLU_33639	CBG18025	Bm1_41255	493392	TTHERM_00059340	503989.6	-----
NP_009684	Alpha,alpha-trehalose-phosphate synthase, 56 KD subunit	YBR126C	KLLA0B08822g	CAGL0J09812g	DEHA0E23210g	CaO19.13961	PICST_41330	An08g10510	AO090003000417	FG06051.1	AN5523.2	NCU09715	MGG_03860	SPAC328.03	CNH03390	CNBI3400	LACBIDRAFT_234950	YALI0E14685g	UM00429.1	AT1G78580	4339327	-----	-----	-----	-----	-----	-----	AgaP_19413	-----	CHLREDRAFT_205538	F19H8.1	-----	DDB_0231979	-----	AaeL_AAEL006446	Dmel_CG4104	-----	-----	-----	CMO053C	Dpse_GA17960	-----	OSTLU_991	CBG01861	Bm1_40170	-----	-----	-----	KPN_02392
NP_009685	H+-ATPase V1 domain 60 KD subunit, vacuolar	YBR127C	KLLA0D09152g	CAGL0C00649g	DEHA0E23100g	CaO19.13955	PICST_48891	An02g02020	AO090026000283	FG00637.1	AN6232.2	NCU08515	MGG_03244	SPAC637.05c	CNI01180	CNBH1120	LACBIDRAFT_182825	-----	-----	AT1G76030	4341339	359840	526	117596	11966	486137	338082	AgaP_16227	589417	CHLREDRAFT_126382	F20B6.2	395497	DDB_0185207	100033071	AaeL_AAEL005798	Dmel_CG17369	MONBRDRAFT_38294	705605	464033	CMP123C	Dpse_GA14484	-----	OSTLU_88387	CBG14362	Bm1_12010	779628	TTHERM_00529860	511209.1	-----
NP_009686	Protein required for autophagy	YBR128C	-----	CAGL0C00627g	-----	-----	-----	-----	-----	-----	-----	-----	-----	-----	-----	-----	-----	-----	-----	-----	-----	-----	-----	-----	-----	-----	-----	-----	-----	-----	-----	-----	-----	-----	-----	-----	-----	-----	-----	-----	-----	-----	-----	-----	-----	-----	-----	-----	-----
NP_009687	Pheromone resistant yeast 1	YBR129C	KLLA0D09064g	CAGL0C00605g	-----	-----	-----	-----	-----	-----	-----	-----	-----	-----	-----	-----	-----	-----	-----	-----	-----	-----	-----	-----	-----	-----	-----	-----	-----	-----	-----	-----	-----	-----	-----	-----	-----	-----	-----	-----	-----	-----	-----	-----	-----	-----	-----	-----	-----
NP_009688	Protein required for mother cell-specific expression of HO	YBR130C	-----	-----	-----	-----	-----	-----	-----	-----	-----	-----	-----	-----	-----	-----	-----	-----	-----	-----	-----	-----	-----	-----	-----	-----	-----	-----	-----	-----	-----	-----	-----	-----	-----	-----	-----	-----	-----	-----	-----	-----	-----	-----	-----	-----	-----	-----	-----
NP_009689	Calcium Caffeine Zinc sensitivity	YBR131W	KLLA0D08998g	CAGL0C00561g	-----	-----	-----	-----	-----	-----	-----	-----	-----	-----	-----	-----	-----	-----	-----	-----	-----	-----	-----	-----	-----	-----	-----	-----	-----	-----	-----	-----	-----	-----	-----	-----	-----	-----	-----	-----	-----	-----	-----	-----	-----	-----	-----	-----	-----
NP_009690	Carnitine permease	YBR132C	KLLA0C15873g	CAGL0C00539g	DEHA0E15587g	CaO19_12148	PICST_28502	An04g00530	AO090023000967	FG03985.1	AN4328.2	NCU05198	MGG_06036	SPAC869.10c	CND00510	CNBD5730	LACBIDRAFT_300838	YALI0C07678g	UM03325.1	-----	-----	-----	-----	-----	-----	-----	-----	-----	-----	-----	-----	-----	-----	-----	-----	-----	-----	-----	-----	-----	-----	-----	-----	-----	-----	-----	-----	-----	KPN_02594
NP_009691	Adapter in a regulatory pathway that relieves tyrosine phosphorylation of Cdc28	YBR133C	KLLA0C15829g	CAGL0C00517g	DEHA0E23881g	-----	PICST_46913	An18g03130	AO090026000665	FG10756.1	AN0134.2	NCU01613	MGG_03894	SPBC16H5.11c	CNC04460	CNBC2710	-----	YALI0E18524g	-----	AT4G31120	4328251	368664	10419	364382	27374	480242	515594	AgaP_17106	-----	-----	C34E10.5	-----	DDB_0235403	100024287	AaeL_AAEL007578	Dmel_CG3730	MONBRDRAFT_31396	712718	452789	-----	Dpse_GA17646	495515	OSTLU_34972	CBG21172	Bm1_45965	-----	-----	-----	-----
NP_009693	Cyclin-dependent kinases regulatory subunit	YBR135W	KLLA0C15807g	CAGL0C00495g	DEHA0E23903g	CaO19.8869	PICST_84107	An16g09270	AO090103000006	FG04910.1	AN9424.2	NCU02079	MGG_00682	SPBC1734.14c	CNF02160	CNBF2540	LACBIDRAFT_243868	YALI0F18700g	UM03210.1	AT2G27970	4331610	561930	1164	498709	100039474	612237	767985	AgaP_16170	578785	CHLREDRAFT_182779	Y71G12B.27	768830	DDB_0235212	100013874	AaeL_AAEL004492	Dmel_CG3738	MONBRDRAFT_18970	697324	464582	CMA127C	Dpse_GA22037	100049119	OSTLU_35755	CBG15632	Bm1_10915	548924	TTHERM_00794670	511529.68	-----
NP_009694	Cell cycle checkpoint protein	YBR136W	KLLA0C15785g	CAGL0C00473g	DEHA0E23925g	CaO19.8870	PICST_32127	An14g00040	AO090206000006	FG08683.1	AN6975.2	NCU11188	MGCH7_ch7g384	SPBC216.05	CNE03070	CNBE3070	LACBIDRAFT_188008	YALI0F20636g	UM01110.1	AT5G40820	4342103	567770	545	684113	11920	477101	504869	AgaP_15566	580976	CHLREDRAFT_176480	B0261.2	395401	DDB_0229332	100019691	AaeL_AAEL010069	Dmel_CG4252	MONBRDRAFT_14645	714443	460745	CMN075C	Dpse_GA19668	398197	OSTLU_32774	CBG19327	Bm1_22870	-----	TTHERM_00147610	511719.1	-----
NP_009695	Protein of unknown function localised to cytoplasm	YBR137W	-----	CAGL0C00451g	DEHA0G00891g	CaO19.7199	PICST_66044	An11g04168	-----	FG05957.1	AN2061.2	-----	MGG_13448	SPBP4H10.12	-----	-----	-----	YALI0B05808g	UM00773.1	-----	-----	-----	-----	-----	-----	-----	-----	-----	-----	-----	-----	-----	-----	-----	-----	-----	-----	-----	-----	-----	-----	-----	-----	-----	-----	-----	-----	-----	-----
NP_009696	High-Dosage Reductional segregation defective	YBR138C	KLLA0C04455g	CAGL0M10021g	-----	-----	-----	-----	-----	-----	-----	-----	-----	-----	-----	-----	-----	-----	-----	-----	-----	-----	-----	-----	-----	-----	-----	-----	-----	-----	-----	-----	-----	-----	-----	-----	-----	-----	-----	-----	-----	-----	-----	-----	-----	-----	-----	-----	-----
NP_009697	Member of Serine carboxypeptidase family	YBR139W	KLLA0E17897g	CAGL0M13651g	DEHA0D02937g	CaO19_10011	PICST_38351	An08g08750	AO090103000332	FG06895.1	AN5442.2	NCU00477	MGG_05663	SPAC19G12.10c	CNK02200	CNBK1340	LACBIDRAFT_189535	YALI0A18810g	UM01886.1	AT5G22980	4343226	321818	5476	502774	19025	611146	518169	AgaP_07054	594128	CHLREDRAFT_138087	F13D12.6	428163	DDBDRAFT_0184133	100022069	AaeL_AAEL009291	-----	MONBRDRAFT_38492	697111	463319	-----	-----	494810	OSTLU_28244	CBG07588	Bm1_43130	734066	TTHERM_00249800	509695.22	-----
NP_009698	Inhibitory regulator protein of the ras-cyclic AMP pathway	YBR140C	KLLA0E17963g	CAGL0M09999g	-----	CaO19_5219	PICST_81186	-----	-----	FG11599.1	-----	NCU01642	MGG_11425	-----	-----	-----	LACBIDRAFT_311272	YALI0B07535g	UM01282.1	-----	-----	556506	4763	24592	18015	480618	512872	AgaP_02597	593418	-----	-----	396085	DDB_0233497	100023872	AaeL_AAEL008371	Dmel_CG8318	-----	698964	454566	-----	Dpse_GA19811	-----	-----	-----	-----	493411	-----	-----	-----
NP_009699	Protein of unknown function localised to nucleolus	YBR141C	KLLA0C11275g	CAGL0A03674g	DEHA0C05874g	CaO19.3539	PICST_52942	An17g02230	AO090009000697	FG02492.1	AN8855.2	NCU06227	MGG_10184	SPAC630.10	CNF03010	CNBF1700	LACBIDRAFT_189592	YALI0F30085g	-----	-----	-----	-----	-----	-----	-----	-----	-----	-----	752098	-----	-----	-----	-----	-----	-----	-----	-----	-----	-----	-----	-----	-----	-----	-----	-----	-----	-----	-----	-----
NP_009700	ATP-dependent RNA helicase	YBR142W	KLLA0C11253g	CAGL0A03652g	DEHA0C05852g	CaO19.3540	PICST_28472	An11g06650	AO090001000569	FG05336.1	AN1750.2	NCU04041	MGG_00560	SPBC4F6.07c	CNH00280	CNBL0260	LACBIDRAFT_235491	YALI0A04939g	UM00242.1	AT3G16840	4336370	386632	57062	373065	27225	480421	529613	AgaP_15997	578876	CHLREDRAFT_128577	F55F8.2	423429	DDB_0234200	100017372	AaeL_AAEL008728	Dmel_CG9143	MONBRDRAFT_37739	700253	453129	CMO036C	Dpse_GA21647	398446	OSTLU_41563	CBG03667	Bm1_54000	395046	TTHERM_00095530	510031.5	KPN_01374
NP_009701	Translational release factor	YBR143C	KLLA0C11231g	CAGL0L06754g	DEHA0C05830g	CaO19.3541	PICST_80337	An17g02210	AO090009000695	FG06927.1	AN8853.2	NCU00410	MGG_06266	SPAC1834.01	CNC05580	CNBC1600	LACBIDRAFT_315840	-----	UM04192.1	AT1G12920	4343757	266989	2107	307503	225363	608717	541077	AgaP_16354	591483	CHLREDRAFT_182764	T05H4.6	416182	DDB_0191343	100020176	AaeL_AAEL011742	Dmel_CG5605	MONBRDRAFT_34718	714449	462098	CMM111C	Dpse_GA19001	399462	OSTLU_49593	CBG18934	Bm1_53065	394632	TTHERM_00292170	506127.11	-----
NP_009703	Alcohol dehydrogenase V	YBR145W	KLLA0F21010g	CAGL0I07843g	DEHA0G22330g	CaO19_12579	PICST_27980	An17g01530	AO090009000634	FG10855.1	AN2286.2	NCU01754	MGG_03880	SPCC13B11.01	CNG00600	CNBG4180	LACBIDRAFT_179500	YALI0E17787g	UM01984.1	AT4G37970	4336968	116517	6652	-----	-----	487535	508954	AgaP_18101	585570	CHLREDRAFT_102784	K12G11.4	415332	DDB_0238195	-----	AaeL_AAEL011129	Dmel_CG6598	MONBRDRAFT_37421	712784	453394	CMQ301C	-----	444547	-----	CBG23239	-----	496715	TTHERM_00295700	-----	KPN_01853
NP_009704	Mitochondrial ribosomal protein, small subunit	YBR146W	KLLA0F21032g	CAGL0L06732g	DEHA0G10736g	CaO19_5230	PICST_69737	An15g00770	AO090701000090	FG07402.1	AN6564.2	NCU03827	MGG_06935	SPAC29A4.03c	CNG02250	CNBG2490	-----	YALI0B06116g	UM06307.1	AT3G49080	4344162	751681	64965	301371	69527	474545	519302	-----	575681	CHLREDRAFT_141794	-----	418723	DDBDRAFT_0191671	-----	-----	Dmel_CG2957	MONBRDRAFT_33765	712968	459466	CMQ175C	Dpse_GA15542	779430	OSTLU_44376	-----	-----	-----	-----	-----	KPN_03629
NP_009705	Strong similarity to hypothetical protein YOL092w	YBR147W	KLLA0C03762g	CAGL0I07689g	DEHA0B11902g	CaO19_7370	PICST_41151	An09g06510	AO090001000486	FG05579.1	AN5720.2	NCU09195	MGG_04698	-----	CNC03390	CNBC3830	LACBIDRAFT_153700	YALI0F05060g	UM06006.1	AT4G20100	4324377	-----	-----	-----	-----	487405	-----	-----	761323	-----	-----	-----	-----	-----	-----	-----	MONBRDRAFT_33670	-----	-----	-----	-----	-----	-----	-----	-----	-----	-----	-----	-----
NP_009706	Spore-specific protein	YBR148W	-----	-----	-----	-----	-----	-----	-----	-----	-----	-----	-----	-----	-----	-----	-----	-----	-----	-----	-----	-----	-----	-----	-----	-----	-----	-----	-----	-----	-----	-----	-----	-----	-----	-----	-----	-----	-----	-----	-----	-----	-----	-----	-----	-----	-----	-----	-----
NP_009707	D-arabinose dehydrogenase, large subunit	YBR149W	KLLA0F02728g	CAGL0I01100g	DEHA0B13024g	CaO19_9718	PICST_59505	An16g04770	AO090011000614	FG08941.1	AN5563.2	NCU01906	MGG_02921	SPAC26F1.07	CNE00820	CNBE0760	LACBIDRAFT_331398	YALI0D04092g	UM00413.1	AT2G37790	4327476	445326	57016	296972	67861	482711	527068	AgaP_19906	576680	CHLREDRAFT_158244	Y39G8B.1	395338	DDB_0231282	100018228	AaeL_AAEL004088	Dmel_CG12766	MONBRDRAFT_32881	706406	736853	CMM296C	Dpse_GA10458	779224	OSTLU_28670	CBG20740	Bm1_28070	779627	TTHERM_01051730	511287.49	KPN_03432
NP_009708	Zn-finger transcription factor protein	YBR150C	KLLA0F02750g	CAGL0I07755g	-----	-----	-----	-----	-----	-----	-----	-----	-----	-----	-----	-----	-----	-----	-----	-----	-----	-----	-----	-----	-----	-----	-----	-----	-----	-----	-----	-----	-----	-----	-----	-----	-----	-----	-----	-----	-----	-----	-----	-----	-----	-----	-----	-----	-----
NP_009709	Protein of unknown function	YBR151W	KLLA0F02772g	CAGL0F05247g	DEHA0F19426g	CaO19.158	PICST_37156	An16g02680	AO090001000403	FG08766.1	AN3051.2	-----	MGG_01277	-----	-----	-----	LACBIDRAFT_318240	YALI0C15246g	-----	AT4G26620	4330581	-----	-----	-----	-----	-----	-----	-----	-----	-----	-----	-----	-----	-----	-----	-----	-----	-----	-----	-----	-----	-----	-----	-----	-----	-----	-----	-----	-----
NP_009710	Suppressor of Pre-mRNA Processing mutant	YBR152W	-----	-----	-----	-----	-----	-----	-----	-----	-----	-----	-----	-----	-----	-----	-----	-----	-----	-----	-----	-----	-----	-----	-----	-----	-----	-----	-----	-----	-----	-----	-----	-----	-----	-----	-----	-----	-----	-----	-----	-----	-----	-----	-----	-----	-----	-----	-----
NP_009711	HTP reductase	YBR153W	KLLA0F21120g	CAGL0F05203g	DEHA0G10868g	CaO19.6341	PICST_53707	An01g01960	AO090038000135	FG05111.1	AN6979.2	NCU08313	MGG_12162	-----	-----	CNBA6060	LACBIDRAFT_301149	YALI0D06501g	UM06022.1	-----	-----	-----	-----	-----	-----	-----	-----	-----	-----	-----	-----	-----	-----	-----	-----	-----	-----	-----	-----	-----	-----	-----	-----	-----	-----	-----	-----	-----	-----
NP_009712	DNA-directed RNA polymerase I, II, III 25 KD subunit	YBR154C	KLLA0F21098g	CAGL0I07799g	DEHA0G10846g	CaO19.13696	PICST_53602	An01g11950	-----	FG09748.1	AN0752.2	NCU05305	MGG_06083	SPAC23C4.15	CNA07710	CNBA7540	LACBIDRAFT_184892	YALI0D06457g	UM03836.1	AT3G22320	4327549	445170	5434	690966	66420	611859	512971	AgaP_04630	578317	CHLREDRAFT_151082	H27M09.2	420103	DDB_0216287	100015794	AaeL_AAEL011087	Dmel_CG11979	MONBRDRAFT_31053	721178	456359	CMR232C	-----	398968	OSTLU_36865	CBG12745	-----	549227	TTHERM_00941450	506357.9	-----
NP_009713	Cyclophilin seven suppressor; component of Hsp90p chaperone machinery	YBR155W	KLLA0B09966g	CAGL0H07425g	DEHA0D09999g	CaO19_6052	-----	An08g08690	AO090103000327	FG09803.1	AN5438.2	NCU06340	MGG_06164	SPAC17A2.04c	CNH02600	CNBL2640	-----	YALI0F10153g	UM03098.1	AT1G56440	4337495	-----	7268	362556	72354	610555	509047	AgaP_06506	586597	-----	-----	429109	DDBDRAFT_0186885	100032527	AaeL_AAEL008743	Dmel_CG3189	MONBRDRAFT_33288	715451	456876	-----	-----	432305	-----	-----	Bm1_35685	100125169	TTHERM_01125140	507709.7	-----
NP_009714	Mitotic spindle protein involved in chromosome segregation	YBR156C	KLLA0B09944g	CAGL0H07447g	-----	-----	-----	-----	-----	-----	-----	-----	-----	-----	-----	-----	-----	YALI0F13805g	-----	-----	-----	-----	-----	-----	-----	-----	-----	-----	-----	-----	-----	-----	-----	-----	-----	-----	-----	-----	-----	-----	-----	-----	-----	-----	-----	-----	-----	-----	-----
NP_009715	Increased Copper Sensitivity	YBR157C	-----	CAGL0H07469g	-----	-----	-----	-----	-----	-----	-----	-----	-----	-----	-----	-----	-----	-----	-----	-----	-----	-----	-----	-----	-----	-----	-----	-----	-----	-----	-----	-----	-----	-----	-----	-----	-----	-----	-----	-----	-----	-----	-----	-----	-----	-----	-----	-----	-----
NP_009716	Antagonist of Mitotic exit Network	YBR158W	KLLA0B09856g	CAGL0H07491g	DEHA0G09768g	CaO19_1507	PICST_44970	-----	-----	-----	-----	-----	-----	-----	-----	-----	-----	YALI0E04356g	-----	-----	-----	-----	-----	-----	-----	-----	-----	-----	-----	-----	-----	-----	-----	-----	-----	-----	-----	-----	-----	-----	Dpse_GA21468	-----	-----	-----	-----	-----	-----	-----	-----
NP_009717	Microsomal beta-keto-reductase	YBR159W	KLLA0B09812g	CAGL0H07513g	DEHA0G11726g	CaO19.3859	PICST_79198	An02g03570	AO090026000492	FG05670.1	AN5861.2	NCU11297	MGG_05096	SPAC4G9.15	CNI00690	CNBH0660	LACBIDRAFT_192627	YALI0A06787g	UM04441.1	-----	-----	322626	51144	84013	56348	479629	616219	AgaP_03162	593779	-----	-----	-----	DDB_0238277	-----	AaeL_AAEL009634	Dmel_CG1444	MONBRDRAFT_38222	716001	741010	CMK172C	Dpse_GA12987	379747	-----	-----	Bm1_45995	549988	-----	-----	-----
NP_009718	Cyclin-dependent protein kinase	YBR160W	KLLA0B09790g	CAGL0H07535g	DEHA0G11660g	CaO19.3856	PICST_90135	An11g02960	AO090003000133	FG08468.1	AN4182.2	NCU09778	MGG_01362	SPBC11B10.09	CNC01750	CNBC5500	LACBIDRAFT_236681	YALI0B10758g	UM04902.1	AT3G48750	4331415	406715	1018	362817	12566	483323	519217	AgaP_16177	585950	CHLREDRAFT_127285	T05G5.3	429642	DDB_0185028	100027005	AaeL_AAEL008621	Dmel_CG5363	MONBRDRAFT_17670	714445	467032	CME119C	Dpse_GA20894	432036	OSTLU_49332	CBG10007	Bm1_01435	493498	TTHERM_01035490	506677.2	-----
NP_009719	Probable catalytic subunit of a mannosylinositol phosphorylceramide (MIPC) synthase	YBR161W	KLLA0B09768g	CAGL0M05621g	DEHA0B11660g	CaO19.11558	PICST_83423	An15g00630	AO090701000073	FG03803.1	AN6534.2	NCU07761	MGG_13744	SPCC4F11.04c	CNH00360	CNBL0340	LACBIDRAFT_231771	-----	UM01493.1	-----	-----	-----	-----	-----	-----	-----	-----	-----	-----	-----	-----	-----	-----	-----	-----	-----	MONBRDRAFT_8658	-----	-----	-----	-----	-----	-----	-----	-----	-----	-----	-----	-----
NP_009720	Target of SBF	YBR162C	KLLA0B09746g	CAGL0M05599g	DEHA0D16599g	CaO19_1690	PICST_87531	-----	-----	FG00876.1	-----	NCU07499	-----	SPBP23A10.11c	-----	-----	-----	YALI0A17919g	-----	-----	-----	-----	-----	-----	-----	-----	-----	-----	-----	-----	-----	-----	-----	-----	-----	-----	-----	-----	-----	-----	-----	-----	-----	-----	-----	-----	-----	-----	-----
NP_009721	Secretory pathway protein	-----	-----	-----	-----	-----	-----	-----	-----	-----	-----	-----	-----	-----	-----	-----	-----	-----	-----	-----	-----	-----	-----	-----	-----	-----	-----	-----	-----	-----	-----	-----	-----	-----	-----	-----	-----	-----	-----	-----	-----	-----	-----	-----	-----	-----	-----	-----	-----
NP_009722	Protein of unknown function localised to mitochondria	YBR163W	KLLA0B09680g	CAGL0M05577g	-----	CaO19.4392	-----	-----	-----	-----	-----	-----	-----	-----	-----	-----	-----	-----	-----	-----	-----	-----	-----	-----	-----	-----	-----	-----	-----	-----	-----	-----	-----	-----	-----	-----	-----	-----	-----	-----	-----	-----	-----	-----	-----	-----	-----	-----	-----
NP_009723	ADP-ribosylation factor	YBR164C	KLLA0E24805g	CAGL0I10835g	DEHA0G19613g	CaO19_4603	PICST_69050	An02g02880	AO090026000550	FG06920.1	AN5912.2	NCU08989	MGG_04976	SPBC4F6.18c	CND04290	CNBD2030	LACBIDRAFT_171373	YALI0F31009g	UM02680.1	AT3G62290	4345072	436746	400	64187	104303	612931	517345	AgaP_11686	582325	CHLREDRAFT_190294	F54C9.10	417934	DDB_0229368	100025867	AaeL_AAEL014177	Dmel_CG6025	MONBRDRAFT_35363	709254	452171	CMQ074C	Dpse_GA19306	447362	OSTLU_8244	CBG00557	Bm1_38140	549150	TTHERM_00577350	508919.6	-----
NP_009724	Positive regulator of Cdc34p	YBR165W	-----	CAGL0I10813g	-----	-----	-----	-----	-----	-----	-----	-----	-----	-----	-----	-----	-----	-----	-----	-----	-----	-----	-----	-----	-----	-----	-----	-----	-----	-----	-----	-----	-----	-----	-----	-----	-----	-----	-----	-----	-----	-----	-----	-----	-----	-----	-----	-----	-----
NP_009725	Prephenate dehydrogenase (NADP+)	YBR166C	KLLA0E24761g	CAGL0M06017g	DEHA0G19591g	CaO19_4605	PICST_52223	An02g06120	AO090011000595	FG04139.1	AN5959.2	NCU00468	MGG_05276	SPCC1494.04c	CNK03330	CNBK0170	LACBIDRAFT_248404	YALI0F17644g	UM04182.1	-----	-----	-----	-----	-----	-----	-----	-----	-----	-----	-----	-----	-----	-----	-----	-----	-----	-----	-----	-----	-----	-----	-----	-----	-----	-----	-----	-----	-----	-----
NP_009726	Nuclear RNase P subunit	YBR167C	KLLA0E24695g	CAGL0M06039g	DEHA0G23056g	CaO19.11644	PICST_31207	-----	-----	-----	-----	-----	-----	-----	-----	-----	-----	-----	-----	-----	-----	-----	-----	-----	-----	-----	-----	-----	-----	-----	-----	-----	-----	-----	-----	-----	-----	-----	-----	-----	-----	-----	-----	-----	-----	-----	-----	-----	-----
NP_009727	PEroXisome related protein	YBR168W	KLLA0E24673g	CAGL0M06061g	-----	-----	-----	-----	-----	-----	-----	-----	-----	-----	-----	-----	-----	-----	-----	-----	-----	-----	-----	-----	-----	-----	-----	-----	-----	-----	-----	-----	-----	-----	-----	-----	-----	-----	-----	-----	-----	-----	-----	-----	-----	-----	-----	-----	-----
NP_009728	Heat shock protein of the HSP70 family	YBR169C	KLLA0E24618g	CAGL0M06083g	DEHA0D17215g	CaO19_2435	PICST_80235	An08g05300	AO090113000129	FG01950.1	AN1047.2	NCU05269	MGG_06065	SPAC110.04c	CNM02070	CNBM1940	LACBIDRAFT_189161	YALI0E13255g	UM05918.1	AT1G11660	4325355	335865	10808	266759	18415	474680	506096	AgaP_12804	373300	CHLREDRAFT_15589	C30C11.4	416339	DDB_0191276	100020437	-----	Dmel_CG6603	MONBRDRAFT_34504	709585	452522	CMP145C	Dpse_GA19716	444063	OSTLU_28169	CBG18133	Bm1_23190	394863	TTHERM_00688300	507831.6	KPN_00014
NP_009729	Nuclear protein localization factor and ER translocation component	YBR170C	KLLA0E24596g	CAGL0M06105g	DEHA0D17193g	CaO19_9970	PICST_80363	An01g05330	AO090005000811	FG01216.1	AN0295.2	NCU02680	MGG_04413	SPBC1711.10c	CNC02370	CNBC4870	LACBIDRAFT_301719	YALI0E13233g	UM00714.1	-----	-----	327447	55666	140639	217365	483363	508519	AgaP_23474	584532	-----	F59E12.5	417456	-----	100030301	AaeL_AAEL006056	Dmel_CG4673	MONBRDRAFT_30996	713927	-----	-----	Dpse_GA18345	380119	-----	CBG06960	Bm1_17260	-----	TTHERM_00069400	-----	-----
NP_009730	ER protein-translocation complex subunit	YBR171W	KLLA0E24574g	CAGL0M06127g	DEHA0D18095g	CaO19_3843	PICST_40066	-----	AO090103000044	FG01215.1	AN1442.2	NCU02681	-----	SPBC409.21	-----	-----	-----	YALI0E13211g	UM02833.1	-----	-----	-----	-----	-----	-----	-----	-----	-----	-----	-----	-----	-----	-----	-----	-----	-----	-----	-----	-----	-----	-----	-----	-----	-----	-----	-----	-----	-----	-----
NP_009731	Kinesin-related protein	YBR172C	KLLA0E24552g	CAGL0H05929g	DEHA0E09295g	CaO19_10653	PICST_66248	An02g02040	AO090026000289	-----	-----	-----	-----	SPAC4F10.13c	-----	-----	-----	YALI0E13189g	-----	-----	-----	-----	-----	-----	-----	-----	-----	-----	-----	-----	-----	-----	-----	-----	-----	-----	-----	-----	-----	-----	-----	-----	-----	-----	-----	-----	-----	-----	-----
NP_009732	Proteasome maturation factor	YBR173C	KLLA0E24530g	CAGL0M06171g	DEHA0E09273g	-----	PICST_37571	An14g03930	-----	FG09733.1	AN4731.2	NCU05227	MGG_04147	SPCC14G10.03c	-----	-----	-----	YALI0E13145g	-----	-----	-----	-----	-----	-----	-----	-----	-----	-----	-----	-----	-----	-----	-----	-----	-----	-----	-----	-----	-----	-----	-----	-----	-----	-----	-----	-----	-----	-----	-----
NP_009734	Subunit of the COMPASS complex, which methylates histone H3 on lysine 4	YBR175W	KLLA0E24508g	CAGL0M06193g	DEHA0E05775g	CaO19.10961	PICST_32006	An11g01650	AO090003000092	FG00414.1	AN3926.2	NCU03244	MGG_04473	SPBC354.03	CND01430	CNBD4890	LACBIDRAFT_314575	YALI0F26389g	UM04723.1	AT3G49660	4333964	406372	11091	362093	69544	608113	100125836	AgaP_08715	591782	CHLREDRAFT_16794	C14B1.4	417144	DDB_0232948	100030698	AaeL_AAEL003001	Dmel_CG17437	MONBRDRAFT_29616	722123	460630	CMC158C	Dpse_GA14510	446809	OSTLU_4684	CBG09206	Bm1_28000	496891	TTHERM_01422380	-----	-----
NP_009735	Protein involved in cell wall biogenesis and architecture	YBR176W	KLLA0E24420g	CAGL0M06215g	DEHA0G09922g	CaO19_13478	PICST_38073	An11g06930	AO090001000594	FG09312.1	AN1778.2	NCU10048	MGG_00599	SPAC5H10.09c	CNJ00390	CNBJ3120	LACBIDRAFT_190819	YALI0B18898g	UM04420.1	AT3G61530	4326739	-----	-----	-----	-----	-----	-----	-----	-----	CHLREDRAFT_196344	-----	-----	DDB_0231509	-----	-----	-----	MONBRDRAFT_1298	-----	-----	CML076C	-----	-----	OSTLU_119531	-----	-----	-----	-----	-----	KPN_00141
NP_009736	Alcohol acyl transferase	YBR177C	KLLA0E24244g	CAGL0M06237g	DEHA0G13211g	CaO19_10558	PICST_84806	An15g00670	-----	FG06792.1	AN6555.2	NCU01302	MGG_07530	-----	CNK00080	CNBK3350	-----	YALI0B18854g	-----	AT1G34340	4324939	447830	-----	313917	57742	-----	-----	-----	-----	-----	-----	-----	DDB_0237966	-----	-----	-----	-----	-----	470337	-----	-----	-----	OSTLU_35027	-----	-----	-----	-----	-----	-----
NP_009738	Protein required for biogenesis of mitochondria	YBR179C	KLLA0E24222g	CAGL0M06259g	-----	CaO19.1422	PICST_56797	An14g04870	AO090120000484	FG04113.1	AN6897.2	NCU00436	MGG_05209	SPBC1706.03	CNF03260	CNBF1520	LACBIDRAFT_245630	YALI0F08899g	UM06008.1	-----	-----	-----	-----	-----	-----	-----	-----	-----	-----	-----	-----	-----	-----	-----	-----	-----	-----	-----	-----	-----	-----	-----	-----	-----	-----	-----	-----	-----	-----
NP_009739	Bisformyl dityrosine-H+ antiporter of the plasma membrane - involved in excretion of bisformyl dityrosine to the maturing spore wall	YBR180W	KLLA0E24156g	CAGL0M06281g	DEHA0F16940g	CaO19_8188	PICST_29843	An01g09350	AO090701000437	FG02457.1	AN2707.2	NCU01411	MGG_09502	SPCC1529.01	CNG03580	CNBG1190	LACBIDRAFT_301091	YALI0F03751g	UM05077.1	-----	-----	-----	-----	-----	-----	-----	-----	-----	-----	CHLREDRAFT_108167	-----	-----	-----	-----	-----	-----	-----	-----	-----	-----	-----	-----	-----	-----	-----	-----	-----	-----	-----
NP_009740	Ribosomal protein S6.e	YPL090C	KLLA0E24090g	CAGL0H05643g	DEHA0B02937g	CaO19_12130	PICST_85801	An04g05850	AO090003001132	FG00634.1	AN1964.2	NCU08502	MGG_03236	SPAC13G6.07c	CND02780	CNBD3580	LACBIDRAFT_295206	YALI0F18766g	UM00659.1	AT5G10360	4343945	445028	6194	29304	666577	474722	508628	AgaP_08611	577989	CHLREDRAFT_104348	Y71A12B.1	396148	DDB_0230023	100010172	AaeL_AAEL000032	Dmel_CG10944	MONBRDRAFT_37247	712274	469976	CMT154C	Dpse_GA10657	379863	OSTLU_7099	CBG13605	Bm1_50740	100135346	TTHERM_00149798	506241.17	-----
NP_009741	MADS-box transcription factor	YBR182C	KLLA0E24068g	CAGL0H05621g	DEHA0B02915g	CaO19_4662	PICST_68747	An02g12210	AO090005001424	FG09339.1	AN2984.2	NCU02558	-----	SPBC317.01	CNB04820	CNBB0920	LACBIDRAFT_302141	YALI0F18788g	UM05323.1	AT5G13790	4345644	798771	4205	309957	17258	479155	407231	AgaP_23374	591326	-----	W10D5.1	395670	DDB_0220491	100013140	AaeL_AAEL001567	Dmel_CG1429	MONBRDRAFT_37624	694992	453680	CMA095C	Dpse_GA12881	380452	OSTLU_29140	CBG12442	Bm1_48655	100127198	TTHERM_01188350	-----	-----
NP_009742	Alkaline Ceramidase	YBR183W	KLLA0E24024g	CAGL0H05599g	DEHA0B15961g	CaO19_10616	PICST_63351	An01g07640	-----	FG08281.1	AN3662.2	NCU02969	MGG_05619	-----	CND01740	CNBD4600	LACBIDRAFT_175954	YALI0D20262g	-----	-----	-----	555411	55331	499210	66190	607939	615110	-----	-----	-----	-----	419087	DDB_0191395	100027829	-----	-----	MONBRDRAFT_37733	697832	748831	-----	-----	495272	-----	-----	-----	100127611	-----	-----	-----
NP_009743	Conserved hypothetical protein	YBR184W	-----	-----	-----	-----	-----	-----	-----	-----	-----	-----	-----	-----	-----	-----	-----	-----	-----	-----	-----	-----	-----	-----	-----	-----	-----	-----	-----	-----	-----	-----	-----	-----	-----	-----	-----	-----	-----	-----	-----	-----	-----	-----	-----	-----	-----	-----	-----
NP_009744	Respiratory chain assembly protein	YBR185C	KLLA0E23936g	CAGL0M06391g	-----	-----	PICST_30129	-----	-----	-----	-----	-----	-----	-----	-----	-----	-----	YALI0B19646g	-----	-----	-----	-----	-----	-----	-----	-----	-----	-----	-----	-----	-----	-----	-----	-----	-----	-----	-----	-----	-----	-----	-----	-----	-----	-----	-----	-----	-----	-----	-----
NP_009745	Putative ATPase	YBR186W	KLLA0E23848g	CAGL0M06435g	DEHA0F09229g	CaO19.2340	PICST_67138	An01g06190	AO090102000107	-----	AN7254.2	NCU00018	MGG_05193	-----	CNK00690	CNBK2800	LACBIDRAFT_303701	YALI0F12155g	UM05572.1	AT4G24710	4336167	393554	9319	292206	69716	609426	-----	AgaP_09060	579938	CHLREDRAFT_111999	F10B5.5	420798	DDB_0235187	100014792	AaeL_AAEL011653	Dmel_CG31453	MONBRDRAFT_1680	709328	742208	-----	Dpse_GA16260	100037172	OSTLU_3211	CBG00732	Bm1_18485	394836	-----	510901.9	-----
NP_009746	Protein of unknown function localised to vacuolar membrane	YBR187W	KLLA0E23826g	CAGL0M06457g	DEHA0F09273g	CaO19.11972	PICST_45794	An02g13670	AO090020000279	FG08873.1	AN4814.2	NCU01990	MGG_12672	SPAC17G8.08c	CNE04690	CNBE4690	LACBIDRAFT_250367	YALI0C07304g	UM04425.1	AT1G68650	4350494	324501	55858	364137	21982	475144	532600	AgaP_06552	594177	CHLREDRAFT_194510	Y54F10AL.1	428780	-----	100017064	AaeL_AAEL007936	Dmel_CG4196	MONBRDRAFT_14366	696262	737422	CMS279C	Dpse_GA18021	734274	OSTLU_15159	CBG15669	Bm1_41280	550014	TTHERM_01514320	508895.7	-----
NP_009747	Splicing factor	YBR188C	-----	-----	-----	-----	-----	-----	-----	-----	-----	-----	-----	-----	-----	-----	-----	-----	-----	-----	-----	-----	-----	-----	-----	-----	-----	-----	-----	-----	-----	-----	-----	-----	-----	-----	-----	-----	-----	-----	-----	-----	-----	-----	-----	-----	-----	-----	-----
NP_009748	Ribosomal protein S9.e.B	YBR189W	KLLA0E23760g	CAGL0H05511g	DEHA0B04785g	CaO19_8459	PICST_77059	An02g13840	AO090020000297	FG08896.1	AN4803.2	NCU01949	MGG_02952	SPBC29A3.12	CNE02160	CNBE2150	LACBIDRAFT_290699	YALI0F05544g	UM02353.1	AT5G39850	4350869	114420	6203	81772	76846	476387	533892	AgaP_19381	586110	CHLREDRAFT_195593	F40F8.10	-----	DDB_0191528	-----	AaeL_AAEL001759	Dmel_CG3395	MONBRDRAFT_37863	694053	749246	CMJ125C	Dpse_GA17431	379816	OSTLU_94716	CBG02962	Bm1_15065	448529	TTHERM_00434070	504163.3	-----
NP_009750	Ribosomal protein L21.e	YBR191W	KLLA0E23727g	CAGL0M06523g	DEHA0B04807g	CaO19_8460	PICST_67316	An02g13850	AO090020000298	FG08895.1	AN4802.2	NCU01948	MGG_02953	SPBC365.03c	CNE02170	CNBE2160	LACBIDRAFT_181769	YALI0F05522g	UM02352.1	AT1G09690	4348839	336568	100131205	682788	676253	607633	326584	AgaP_11565	578034	CHLREDRAFT_24354	C14B9.7	418933	DDB_0229962	100029660	AaeL_AAEL007715	Dmel_CG12775	MONBRDRAFT_16125	712987	451015	CMR150C	Dpse_GA11806	379414	OSTLU_27810	CBG16683	Bm1_47445	448539	TTHERM_00666540	506405.149	-----
NP_009751	Protein of the mitochondrial carrier family (MCF) - unknown function	YBR192W	KLLA0E23705g	CAGL0M05225g	DEHA0F09328g	CaO19.4499	PICST_83067	An14g01860	AO090020000299	FG08931.1	AN0346.2	NCU01916	MGG_02974	SPAC688.09	CND04080	CNBD2230	LACBIDRAFT_250454	YALI0F05500g	UM03911.1	AT5G66380	-----	436940	55186	501039	192287	477095	510392	AgaP_12578	583160	-----	T09F3.2	424817	DDB_0214832	100025124	AaeL_AAEL012117	Dmel_CG18317	MONBRDRAFT_28866	715375	457919	CMM222C	-----	100101316	OSTLU_44261	CBG02742	Bm1_15720	779525	-----	-----	-----
NP_009752	Transcriptional regulation mediator	YBR193C	KLLA0E23683g	CAGL0M05247g	DEHA0F09295g	CaO19.11973	PICST_44472	-----	AO090023000723	-----	AN1720.2	-----	-----	SPBC21.04	-----	-----	-----	YALI0B02068g	-----	-----	-----	-----	-----	-----	-----	-----	-----	-----	-----	-----	-----	-----	-----	-----	-----	-----	-----	-----	-----	-----	-----	-----	-----	-----	-----	-----	-----	-----	-----
NP_009753	Synthetic with Old Yellow enzyme	YBR194W	KLLA0E23661g	CAGL0M05269g	-----	-----	-----	-----	-----	-----	-----	-----	-----	-----	-----	-----	-----	-----	-----	-----	-----	-----	-----	-----	-----	-----	-----	-----	-----	-----	-----	-----	-----	-----	-----	-----	-----	-----	-----	-----	-----	-----	-----	-----	-----	-----	-----	-----	-----
NP_009754	Chromatin assembly complex, subunit p50	YBR195C	KLLA0E23617g	CAGL0M05291g	DEHA0F08811g	CaO19.3581	PICST_47485	An09g05300	AO090102000516	FG06798.1	-----	NCU06679	MGG_07323	SPCC1672.10	CNG02800	CNBG1970	-----	YALI0B13750g	UM04760.1	AT2G16780	4333540	321726	5928	313048	19646	606802	767940	AgaP_12225	579451	CHLREDRAFT_131412	K07A1.12	395658	DDB_0232003	100025905	AaeL_AAEL009882	Dmel_CG4236	MONBRDRAFT_22764	697938	456719	CMT515C	Dpse_GA18051	380056	OSTLU_26671	CBG03710	Bm1_57630	496866	TTHERM_00688660	-----	-----
NP_009755	Glucose-6-phosphate isomerase	YBR196C	KLLA0E23595g	CAGL0H05445g	DEHA0F14289g	CaO19.3888	PICST_84923	An16g05420	AO090011000659	FG05843.1	AN6037.2	NCU07281	MGG_12822	SPBC1604.05	CNB04050	CNBB1690	LACBIDRAFT_320024	-----	-----	AT5G42740	4334290	246095	2821	292804	14751	611942	280808	AgaP_11551	759609	CHLREDRAFT_135220	Y87G2A.8	415783	DDB_0231026	100011318	AaeL_AAEL012994	Dmel_CG8251	MONBRDRAFT_34352	717980	455941	CMO124C	Dpse_GA20931	444192	OSTLU_17428	-----	Bm1_47625	496419	TTHERM_01108700	510889.221	KPN_04413
NP_009756	Protein of unknown function localised to cytoplasm and nucleus	YBR197C	-----	-----	-----	-----	-----	-----	-----	-----	-----	-----	-----	-----	-----	-----	-----	-----	-----	-----	-----	-----	-----	-----	-----	-----	-----	-----	-----	-----	-----	-----	-----	-----	-----	-----	-----	-----	-----	-----	-----	-----	-----	-----	-----	-----	-----	-----	-----
NP_009757	TFIID and SAGA subunit	YBR198C	KLLA0E23529g	CAGL0M05335g	DEHA0F15235g	CaO19_536	PICST_64717	An01g05300	AO090005000807	FG02010.1	AN0292.2	NCU04136	MGG_06742	SPCC5E4.03c	CNH00940	CNBL0890	LACBIDRAFT_295411	YALI0B14245g	UM03079.1	AT5G25150	4341679	641491	6877	294018	226182	488982	516001	AgaP_15476	574971	CHLREDRAFT_150691	F30F8.8	423872	DDB_0231003	100029360	AaeL_AAEL007067	Dmel_CG7704	MONBRDRAFT_27789	714558	735428	CMI209C	Dpse_GA20529	100036804	OSTLU_50593	CBG09688	Bm1_47705	448469	TTHERM_01154640	508307.44	-----
NP_009758	Alpha-1,2-mannosyltransferase	YBR199W	KLLA0C13453g	CAGL0B04565g	DEHA0D17721g	CaO19.11955	PICST_48097	An02g09940	AO090102000391	FG07370.1	AN8119.2	NCU01388	MGG_08182	SPBC19C7.12c	CNB03210	CNBB2470	LACBIDRAFT_186002	YALI0E01892g	UM01821.1	-----	-----	-----	-----	-----	-----	-----	-----	-----	-----	-----	-----	-----	-----	-----	-----	-----	-----	-----	-----	-----	-----	-----	-----	-----	-----	-----	-----	-----	-----
NP_009759	Bud emergence mediator	YBR200W	KLLA0E23441g	CAGL0M05357g	DEHA0E22924g	CaO19_12115	PICST_80106	An14g00710	AO090206000084	FG05261.1	AN7030.2	NCU06593	MGG_01702	SPAC22H10.07	CNK01580	CNBK1960	-----	YALI0F27643g	UM05711.1	-----	-----	-----	-----	-----	-----	-----	-----	-----	-----	-----	-----	-----	-----	-----	-----	-----	-----	-----	-----	-----	-----	-----	-----	-----	-----	-----	-----	-----	-----
NP_009760	Protein involved in degradation proteins in the ER	YBR201W	-----	CAGL0M05379g	-----	-----	-----	-----	-----	-----	-----	-----	-----	-----	-----	-----	-----	-----	-----	-----	-----	-----	-----	-----	-----	-----	-----	-----	-----	-----	-----	-----	-----	-----	-----	-----	-----	-----	-----	-----	-----	-----	-----	-----	-----	-----	-----	-----	-----
NP_009761	Cell division control protein	YBR202W	KLLA0E23276g	CAGL0M05423g	DEHA0B10142g	CaO19.7832	PICST_83251	An16g04890	AO090011000622	FG07105.1	AN5992.2	NCU08119	MGG_09300	SPBC25D12.03c	CNF01550	CNBF3160	LACBIDRAFT_182062	YALI0B18722g	UM06402.1	AT4G02060	4352514	192333	4176	288532	17220	479737	539924	AgaP_07921	574771	CHLREDRAFT_127391	F32D1.10	426764	DDB_0232349	100018145	AaeL_AAEL000999	Dmel_CG4978	MONBRDRAFT_14950	710766	472460	CMR234C	Dpse_GA18569	380414	OSTLU_48809	CBG21868	Bm1_31460	407945	TTHERM_00011740	508707.21	-----
NP_009762	Protein involved in signal transduction	YBR203W	KLLA0E23166g	CAGL0M05445g	DEHA0B12716g	CaO19_12346	PICST_55239	-----	-----	-----	-----	-----	-----	-----	-----	-----	-----	YALI0B01166g	-----	-----	-----	-----	-----	-----	-----	-----	-----	-----	-----	-----	-----	-----	-----	-----	-----	-----	-----	-----	-----	-----	-----	-----	-----	-----	-----	-----	-----	-----	-----
NP_009763	Serine hydrolase/alpha/beta hydrolase subset	YBR204C	KLLA0E23122g	CAGL0M05467g	-----	-----	-----	-----	-----	FG04151.1	-----	-----	-----	-----	-----	-----	-----	-----	-----	-----	-----	-----	-----	-----	-----	-----	-----	-----	-----	-----	-----	-----	-----	-----	-----	-----	-----	-----	-----	-----	-----	-----	-----	-----	-----	-----	-----	-----	-----
NP_009764	Alpha-1,2-mannosyltransferase	YBR205W	KLLA0E23078g	CAGL0M05489g	DEHA0D17105g	CaO19_1665	PICST_65185	An14g03910	AO090010000465	FG07370.1	AN2752.2	NCU06541	MGG_08692	SPBC19C7.12c	CNB03210	CNBB2470	LACBIDRAFT_305994	YALI0A06589g	UM01821.1	-----	-----	-----	-----	-----	-----	-----	-----	-----	-----	-----	-----	-----	-----	-----	-----	-----	-----	-----	-----	-----	-----	-----	-----	-----	-----	-----	-----	-----	-----
NP_009766	Putative high affinity iron transporter involved in transport of intravacuolar stores of iron	YBR207W	KLLA0F28039g	CAGL0M05511g	DEHA0C07117g	CaO19_12265	PICST_54152	An15g05510	AO090124000037	FG02143.1	-----	NCU03497	MGG_02158	SPAC1F7.07c	CNM02430	CNBC1490	-----	YALI0A04917g	UM00106.1	-----	-----	-----	-----	-----	-----	-----	-----	-----	-----	-----	-----	-----	-----	-----	-----	-----	-----	-----	-----	-----	-----	-----	-----	-----	-----	-----	-----	-----	-----
NP_009767	Urea amidolyase	YBR208C	KLLA0E08107g	CAGL0M05533g	DEHA0D07777g	CaO19.8402	PICST_28452	An01g13810	AO090005001159	FG10913.1	AN0887.2	NCU00591	MGG_04386	SPBC17G9.11c	CNC01910	CNBC5340	LACBIDRAFT_243007	YALI0E07271g	UM04382.1	AT1G03090	4352741	792190	56922	294972	72039	478645	513504	AgaP_02348	582365	CHLREDRAFT_133000	F32B6.2	424962	DDB_0230065	100016006	AaeL_AAEL010288	Dmel_CG2118	MONBRDRAFT_17922	708258	460872	CMS299C	Dpse_GA15253	444497	OSTLU_32964	CBG03464	Bm1_40045	448313	TTHERM_00502240	504835.2	KPN_03665
NP_009769	ER Vesicle Protein	YBR210W	KLLA0C05478g	CAGL0I00440g	DEHA0F02937g	CaO19_14079	PICST_85407	An07g09160	AO090005001572	FG01398.1	AN5195.2	NCU06922	MGG_08132	SPAC2C4.05	CNC00230	CNBC7000	LACBIDRAFT_173670	YALI0F12001g	UM02871.1	AT3G12180	4352293	559388	29097	-----	-----	-----	508912	AgaP_08155	-----	-----	-----	421325	-----	100018876	AaeL_AAEL010119	-----	-----	701767	736006	-----	-----	100127339	-----	-----	-----	394910	-----	-----	-----
NP_009770	Actin related protein	YBR211C	-----	CAGL0K06633g	-----	-----	-----	-----	-----	-----	-----	-----	-----	-----	-----	-----	-----	-----	-----	-----	-----	-----	-----	-----	-----	-----	-----	-----	-----	-----	-----	-----	-----	-----	-----	-----	-----	-----	-----	-----	-----	-----	-----	-----	-----	-----	-----	-----	-----
NP_009771	Glucose-repressible RNA-binding protein	YBR212W	KLLA0C05522g	CAGL0K06655g	DEHA0F02882g	CaO19_14082	PICST_66642	An12g00410	AO090038000602	FG05737.1	AN9090.2	NCU00768	MGG_08741	SPAC17A2.09c	CND05240	CNBD1090	LACBIDRAFT_243767	YALI0D04917g	UM01182.1	AT1G49600	4331788	394107	7073	65241	71787	477841	614540	AgaP_12859	589116	CHLREDRAFT_193148	C18A3.5	374274	DDBDRAFT_0183859	100015063	AaeL_AAEL011988	Dmel_CG15440	-----	703249	459303	-----	Dpse_GA13731	447385	-----	-----	-----	-----	-----	-----	-----
NP_009772	Siroheme synthase	YBR213W	KLLA0C05544g	CAGL0K06677g	DEHA0F03047g	CaO19_14072	PICST_63116	-----	AO090005000430	FG04222.1	AN6710.2	NCU07585	-----	-----	CNF00750	CNBF3830	-----	-----	-----	-----	-----	-----	-----	-----	-----	-----	-----	-----	-----	-----	-----	-----	-----	-----	-----	-----	-----	-----	-----	-----	-----	-----	-----	-----	-----	-----	-----	-----	-----
NP_009773	Suppressor of dis2 mutations	YBR214W	KLLA0C05588g	CAGL0K06699g	DEHA0F04246g	CaO19_5118	PICST_88034	An18g05720	AO090001000468	FG07942.1	AN5708.2	-----	MGG_03536	SPBC646.13	-----	-----	-----	YALI0E17325g	-----	-----	-----	-----	-----	-----	-----	-----	-----	-----	-----	-----	-----	-----	-----	-----	-----	-----	-----	-----	-----	-----	-----	-----	-----	-----	-----	-----	-----	-----	-----
NP_009774	Cell cycle regulatory protein	YBR215W	KLLA0C05676g	CAGL0K06721g	DEHA0C15026g	CaO19_12502	-----	An11g10680	AO090020000061	-----	AN2770.2	-----	MGG_03842	SPBC947.08c	-----	-----	-----	YALI0F17908g	-----	-----	-----	-----	-----	-----	-----	-----	-----	-----	-----	-----	-----	-----	-----	-----	-----	-----	-----	-----	-----	-----	-----	-----	-----	-----	-----	-----	-----	-----	-----
NP_009775	Protein required for oxidation of specific cysteine residues of the transcription factor Yap1p	YBR216C	KLLA0C05698g	CAGL0K06743g	-----	CaO19_5034	PICST_65061	-----	-----	-----	-----	-----	-----	-----	-----	-----	-----	-----	-----	-----	-----	-----	-----	-----	-----	-----	-----	-----	-----	-----	-----	-----	-----	-----	-----	-----	-----	-----	-----	-----	-----	-----	-----	-----	-----	-----	-----	-----	-----
NP_009776	Component of the autophagic system	YBR217W	KLLA0C05720g	CAGL0K06765g	DEHA0C15070g	CaO19_12500	PICST_29200	An11g06920	AO090001000593	-----	AN1760.2	-----	MGG_00598	SPAC1783.06c	-----	CNBE3120	-----	YALI0F29689g	UM03577.1	AT3G13970	-----	-----	-----	-----	-----	-----	-----	-----	-----	-----	-----	-----	-----	-----	-----	-----	-----	-----	-----	-----	-----	100126654	-----	-----	-----	-----	-----	-----	-----
NP_009777	Pyruvate carboxylase 2	YBR218C	KLLA0C05764g	CAGL0F06941g	DEHA0C10208g	CaO19_8408	PICST_90975	An04g02090	AO090023000801	FG07075.1	AN4462.2	NCU02505	MGG_07756	SPBC17G9.11c	CNF00650	CNBF4030	LACBIDRAFT_185474	YALI0C24101g	UM01054.1	AT5G35360	4352741	58068	5091	25104	18563	483704	338471	AgaP_02815	582365	CHLREDRAFT_112730	D2023.2	374263	DDB_0230063	100015028	AaeL_AAEL009691	Dmel_CG1516	MONBRDRAFT_10371	713103	738775	CMS299C	Dpse_GA13539	398811	OSTLU_32964	CBG23262	Bm1_40045	100125118	TTHERM_00502240	509913.1	KPN_03665
NP_009778	Putative protein of unknown function; YBR219C is not an essential gene; Ybr219cp [Saccharomyces cerevisiae].	YBR219C	KLLA0F09581g	CAGL0K06809g	DEHA0C10043g	CaO19_3782	PICST_33225	-----	AO090020000192	-----	AN4836.2	NCU09101	MGCH7_ch7g465	SPBC21B10.09	-----	CNBL0180	-----	YALI0E26983g	UM01813.1	-----	-----	-----	9197	64018	11416	485724	517797	AgaP_19177	589856	-----	T26C5.3	-----	-----	100012324	AaeL_AAEL002349	Dmel_CG9706	-----	-----	460796	-----	Dpse_GA21979	414595	-----	CBG00943	Bm1_47010	-----	-----	-----	-----
NP_009779	Similarity to human acetyl-coenzyme A transporter	YBR220C	KLLA0F09581g	CAGL0K06809g	DEHA0C10043g	CaO19_3782	PICST_33225	An02g13410	AO090020000192	FG08805.1	AN4836.2	NCU09101	MGCH7_ch7g465	SPBC21B10.09	CNH00180	CNBL0180	LACBIDRAFT_142711	YALI0E26983g	UM01813.1	-----	-----	394083	9197	64018	11416	485724	517797	AgaP_19177	589856	CHLREDRAFT_145923	T26C5.3	425029	DDB_0233130	100012324	AaeL_AAEL002349	Dmel_CG9706	MONBRDRAFT_813	-----	460796	CMM186C	Dpse_GA21979	414595	OSTLU_13668	CBG00943	Bm1_47010	-----	-----	-----	-----
NP_009780	Pyruvate dehydrogenase (lipoamide) beta chain precursor	YBR221C	KLLA0F09603g	CAGL0K06831g	DEHA0C10065g	CaO19_12753	PICST_68238	An01g00100	AO090124000079	FG02782.1	AN9403.2	NCU03004	MGCH7_ch7g117	SPBC30D10.13c	CNL05600	CNBI1220	LACBIDRAFT_188842	YALI0E27005g	UM06105.1	AT5G50850	4347531	406428	5162	289950	68263	476574	613610	AgaP_07586	580083	CHLREDRAFT_139515	C04C3.3	416066	DDB_0229442	100014556	AaeL_AAEL004338	Dmel_CG11876	MONBRDRAFT_12039	574227	470832	CMS327C	Dpse_GA11252	398064	OSTLU_12625	CBG21051	Bm1_26945	548966	TTHERM_00979780	510091.8	-----
NP_009781	AMP-binding protein, peroxisomal	YBR222C	-----	CAGL0K06853g	-----	-----	-----	An04g01370	AO090023000899	FG10362.1	AN4397.2	NCU08935	MGG_06199	SPCC1827.03c	-----	-----	LACBIDRAFT_318652	YALI0E12859g	UM01459.1	AT3G48990	4337447	751707	197322	498962	257633	480551	509209	AgaP_18868	579933	CHLREDRAFT_139750	C50H11.1	-----	DDB_0235377	100026661	AaeL_AAEL000127	Dmel_CG9009	MONBRDRAFT_30730	702474	455121	CMK098C	Dpse_GA21474	-----	OSTLU_37273	-----	Bm1_29700	-----	TTHERM_00561190	-----	KPN_01696
NP_009782	Tyr-DNA phosphodiesterase	YBR223C	-----	CAGL0K06875g	-----	-----	-----	-----	-----	-----	-----	-----	-----	-----	-----	-----	-----	-----	-----	-----	-----	-----	-----	-----	-----	-----	-----	-----	-----	-----	-----	-----	-----	-----	-----	-----	-----	-----	-----	-----	-----	-----	-----	-----	-----	-----	-----	-----	-----
NP_009784	Protein of unknown function localised to cytoplasm	YBR225W	KLLA0F09669g	CAGL0K06897g	-----	-----	-----	-----	-----	-----	-----	-----	-----	-----	-----	-----	-----	-----	-----	-----	-----	-----	-----	-----	-----	-----	-----	-----	-----	-----	-----	-----	-----	-----	-----	-----	-----	-----	-----	-----	-----	-----	-----	-----	-----	-----	-----	-----	-----
NP_009786	Mitochondrial ATP-binding protein	YBR227C	KLLA0F09691g	CAGL0K06919g	-----	-----	-----	An01g06080	AO090005000882	FG04314.1	AN0349.2	NCU05427	MGG_03187	-----	CND04580	CNBD1740	LACBIDRAFT_305736	YALI0B04158g	UM05837.1	AT5G53350	4324891	447842	10845	300786	270166	609344	505573	AgaP_15706	592972	CHLREDRAFT_196541	D2030.2	415527	DDBDRAFT_0188012	100017826	AaeL_AAEL013966	Dmel_CG4538	MONBRDRAFT_8101	708954	748057	CMT045C	Dpse_GA18242	735100	OSTLU_23955	CBG11883	Bm1_57610	733875	TTHERM_00219270	-----	KPN_00400
NP_009787	Subunit of a complex, with Slx4p, that hydrolyzes 5` branches from duplex DNA	YBR228W	KLLA0F09713g	CAGL0K06941g	DEHA0B08041g	CaO19_972	PICST_90954	An09g05830	AO090102000554	-----	AN8212.2	-----	-----	SPAP27G11.15	CNA03830	CNBA3640	LACBIDRAFT_296450	YALI0F21131g	UM01857.1	AT2G30350	4342773	-----	-----	-----	-----	-----	-----	AgaP_19322	-----	CHLREDRAFT_171346	-----	-----	-----	-----	AaeL_AAEL004145	-----	MONBRDRAFT_8836	709225	-----	CMC047C	-----	-----	-----	-----	-----	-----	-----	509453.6	-----
NP_009788	Glucosidase II, glycosyl hydrolase catalytic subunit	YBR229C	KLLA0F09735g	CAGL0K06963g	DEHA0B08030g	CaO19_974	PICST_85073	An09g05880	AO090102000559	FG05973.1	AN8217.2	NCU04203	MGG_08623	SPAC1002.03c	CNB05150	CNBB0590	LACBIDRAFT_255261	-----	UM04405.1	AT5G63840	4332068	561509	23193	293721	14376	483784	540155	AgaP_07780	582120	CHLREDRAFT_128630	F40F9.6	423232	DDB_0191113	100010274	AaeL_AAEL010599	Dmel_CG14476	MONBRDRAFT_33007	718672	451258	CMM082C	Dpse_GA13011	100037025	OSTLU_429	CBG19359	Bm1_51425	100135094	TTHERM_00464950	511279.6	KPN_00852
NP_009789	Protein of unknown function localised to mitochondria	YBR230C	-----	-----	-----	-----	-----	-----	-----	-----	-----	-----	-----	-----	-----	-----	-----	-----	-----	-----	-----	-----	-----	-----	-----	-----	-----	-----	-----	-----	-----	-----	-----	-----	-----	-----	-----	-----	-----	-----	-----	-----	-----	-----	-----	-----	-----	-----	-----
NP_009790	Component of the Swr1p complex that incorporates Htz1p into chromatin	YBR231C	KLLA0F10725g	CAGL0K07139g	DEHA0B07249g	CaO19_5772	PICST_30674	An01g10600	AO090005001045	-----	AN0966.2	NCU06491	-----	-----	-----	-----	-----	-----	-----	-----	-----	-----	-----	-----	-----	-----	-----	-----	-----	-----	-----	-----	-----	-----	-----	-----	-----	-----	-----	-----	-----	-----	-----	-----	-----	550083	-----	-----	-----
NP_009792	PAB1 binding protein	YBR233W	KLLA0F10703g	CAGL0K07117g	DEHA0B07271g	CaO19_5771	PICST_76889	An11g04650	AO090003000297	-----	AN2089.2	NCU09237	-----	-----	CNJ00260	CNBJ3240	LACBIDRAFT_176650	-----	-----	-----	-----	406391	-----	294336	-----	476603	-----	-----	-----	-----	Y119D3B.17	420965	-----	-----	-----	-----	-----	699225	-----	-----	-----	399399	OSTLU_15661	-----	-----	-----	-----	-----	-----
NP_009793	Arp2/3 protein complex subunit, 40 kilodalton	YBR234C	KLLA0F10615g	CAGL0K07095g	DEHA0F14421g	CaO19.3873	PICST_62437	An18g06590	AO090003000021	FG00610.1	AN5778.2	NCU02781	MGG_04352	SPBC14C8.06	CNF00940	CNBF3750	LACBIDRAFT_399446	YALI0B17380g	UM05906.1	AT2G31300	4331146	394243	10552	81824	56443	479745	508402	AgaP_11396	585909	CHLREDRAFT_177203	Y79H2A.6	770269	DDB_0214932	100011720	AaeL_AAEL007546	Dmel_CG8978	MONBRDRAFT_35994	718668	463568	-----	Dpse_GA21449	379845	-----	CBG18174	Bm1_45065	448555	-----	504215.4	-----
NP_009794	Putative ion transport protein	YBR235W	KLLA0F10549g	CAGL0K07073g	DEHA0F04873g	CaO19_14125	PICST_40457	An04g02160	AO090023000794	FG05147.1	AN4478.2	NCU03784	MGG_09472	SPBC18H10.16	-----	-----	-----	-----	UM04602.1	AT1G30450	4323905	793341	56996	171443	83704	489829	617865	AgaP_11837	586262	-----	T04B8.5	415715	-----	100017196	AaeL_AAEL013092	Dmel_CG10413	MONBRDRAFT_17154	713119	471620	-----	Dpse_GA10302	779157	-----	CBG07084	Bm1_02815	780031	-----	-----	-----
NP_009795	mRNA cap methyltransferase	YBR236C	KLLA0F10527g	CAGL0K07051g	DEHA0F05940g	CaO19_14008	PICST_66228	An11g02520	AO090003000177	FG08445.1	AN1916.2	NCU03971	MGG_06505	SPCC330.10	CNC01440	CNBC5820	LACBIDRAFT_315886	YALI0C13618g	UM06491.1	AT3G20650	4344818	562801	8731	291534	67897	476200	511555	-----	580278	-----	C25A1.3	421046	DDBDRAFT_0205479	100022330	AaeL_AAEL011698	Dmel_CG3688	-----	-----	455501	CMP091C	Dpse_GA17612	398173	OSTLU_34792	CBG12234	-----	549807	-----	-----	-----
NP_009796	Pre-mRNA processing RNA-helicase	YBR237W	KLLA0F10505g	CAGL0K07029g	DEHA0F04895g	CaO19_14123	PICST_87539	An08g01850	AO090038000430	FG01024.1	AN1266.2	NCU02696	MGG_11403	SPCC10H11.01	CNB01970	CNBB3750	LACBIDRAFT_151181	YALI0C05368g	UM01174.1	AT1G20920	4344716	321948	9879	245957	212880	474685	508660	AgaP_14302	579710	CHLREDRAFT_118630	F53H1.1	416312	DDB_0191329	100016778	AaeL_AAEL013985	Dmel_CG6227	MONBRDRAFT_387	711026	462070	CMR479C	Dpse_GA19457	379390	OSTLU_34710	CBG16678	Bm1_39745	394837	TTHERM_00420420	507811.3	KPN_00830
NP_009797	Protein of unknown function localised to cytoplasm and mitochondria	YBR238C	KLLA0F10461g	CAGL0K07007g	DEHA0F04851g	CaO19_7459	PICST_88098	-----	-----	-----	-----	-----	-----	-----	-----	-----	-----	-----	-----	-----	-----	-----	-----	-----	-----	-----	-----	-----	-----	-----	-----	-----	-----	-----	-----	-----	-----	-----	-----	-----	-----	-----	-----	-----	-----	-----	-----	-----	-----
NP_009798	Putative transcription factor	YBR239C	KLLA0F10417g	CAGL0K06985g	DEHA0A13167g	CaO19.2423	PICST_77215	An02g14490	AO090001000703	-----	-----	NCU03938	-----	-----	CNJ00300	CNBJ3200	LACBIDRAFT_399488	YALI0E03410g	UM01925.1	-----	-----	-----	-----	-----	-----	-----	-----	-----	-----	-----	-----	-----	-----	-----	-----	-----	-----	-----	-----	-----	-----	-----	-----	-----	-----	-----	-----	-----	-----
NP_009799	Regulator of the thiamine biosynthetic genes	YBR240C	KLLA0F10373g	-----	-----	-----	-----	-----	-----	-----	-----	-----	-----	-----	-----	-----	-----	-----	-----	-----	-----	-----	-----	-----	-----	-----	-----	-----	-----	-----	-----	-----	-----	-----	-----	-----	-----	-----	-----	-----	-----	-----	-----	-----	-----	-----	-----	-----	-----
NP_009800	Putative transport protein localised to vacuolar membrane	YBR241C	KLLA0F06853g	CAGL0C01771g	DEHA0A13189g	CaO19.2425	PICST_56933	An09g04680	AO090012000732	FG04487.1	-----	NCU07169	MGG_13930	-----	CND01900	CNBD4450	LACBIDRAFT_183701	YALI0B21230g	UM01653.1	-----	-----	322493	6513	24778	20525	482437	282356	AgaP_15371	-----	-----	-----	396517	-----	100026702	AaeL_AAEL003718	Dmel_CG1086	-----	715795	468443	-----	-----	100036813	-----	-----	-----	779913	-----	-----	-----
NP_009801	Protein of unknown function localised to cytoplasm and nucleus	YBR242W	KLLA0F06798g	CAGL0C01749g	DEHA0A13233g	CaO19.2426	PICST_42834	-----	AO090026000479	FG05665.1	AN6188.2	NCU04470	MGG_08021	SPCC4G3.17	CND04670	CNBD1660	LACBIDRAFT_302953	YALI0B16566g	UM00415.1	AT1G26160	4328498	554129	51020	361462	69692	476281	509282	AgaP_10046	-----	CHLREDRAFT_112931	-----	421719	DDBDRAFT_0189090	100030656	AaeL_AAEL011081	Dmel_CG11050	MONBRDRAFT_28373	-----	746086	-----	Dpse_GA10728	447085	OSTLU_42027	-----	Bm1_27985	-----	TTHERM_00474740	508461.15	-----
NP_009802	UDP-N-acetylglucosamine-1-phosphate transferase	YBR243C	KLLA0F06776g	CAGL0C01727g	DEHA0C11154g	CaO19_9733	PICST_36364	An02g03240	AO090026000526	FG09584.1	AN5888.2	NCU10762	MGG_01559	SPBC15D4.04	CNK00270	CNBK3150	LACBIDRAFT_309240	YALI0B16588g	UM03679.1	AT2G41490	4344180	566539	1798	300668	13478	489371	537812	AgaP_08008	590324	CHLREDRAFT_139119	Y60A3A.14	419699	-----	100031278	AaeL_AAEL005705	Dmel_CG5287	MONBRDRAFT_18170	703538	451602	CMQ042C	Dpse_GA18787	-----	OSTLU_17763	-----	Bm1_52335	-----	TTHERM_00070990	510283.14	-----
NP_009803	Glutathione peroxidases	YBR244W	KLLA0F06732g	CAGL0C01705g	DEHA0F10439g	CaO19.7731	PICST_78456	An02g08110	AO090005000739	FG06150.1	AN2846.2	NCU09534	MGG_07460	SPBC32F12.03c	CNE00580	CNBE0520	LACBIDRAFT_184771	YALI0E02310g	UM01784.1	AT4G11600	4336627	352929	2882	29328	625249	478059	286809	AgaP_11473	576510	CHLREDRAFT_143122	R05H10.5	426170	-----	100016887	AaeL_AAEL008397	Dmel_CG12013	MONBRDRAFT_27890	705333	469325	-----	Dpse_GA11336	495339	OSTLU_12779	CBG20879	Bm1_30395	779858	TTHERM_00630010	503899.11	KPN_01190
NP_009804	ATPase component of a four subunit chromatin remodeling complex	YBR245C	KLLA0F06710g	CAGL0C01683g	DEHA0D02365g	CaO19_7401	PICST_30157	An01g09180	AO090009000226	FG10269.1	AN5643.2	NCU03875	MGG_01012	SPAC1783.05	CNH02010	CNBL2000	LACBIDRAFT_182804	YALI0E02332g	UM02607.1	AT5G18620	4337825	559803	6594	317575	93761	481046	537503	AgaP_14397	583705	CHLREDRAFT_135484	F37A4.8	422358	DDB_0231763	100021449	AaeL_AAEL003968	Dmel_CG8625	MONBRDRAFT_14315	701605	461517	CMQ363C	Dpse_GA21216	399165	OSTLU_12759	CBG16574	Bm1_02485	493355	TTHERM_00137610	507265.15	-----
NP_009805	Protein of unknown function	YBR246W	KLLA0F06688g	CAGL0C01661g	DEHA0C11110g	CaO19_2191	PICST_60505	-----	-----	-----	-----	-----	-----	-----	-----	CNBA5320	LACBIDRAFT_228424	YALI0E03366g	-----	AT5G63010	-----	-----	92715	-----	-----	-----	-----	-----	-----	-----	-----	417262	-----	-----	-----	Dmel_CG3184	-----	-----	-----	-----	Dpse_GA16516	-----	OSTLU_26618	-----	-----	-----	-----	-----	-----
NP_009806	Effects N-glycosylation	YBR247C	KLLA0F06622g	CAGL0C01639g	DEHA0A04576g	CaO19.5507	PICST_77242	An01g00150	AO090124000075	FG05229.1	AN9398.2	NCU08323	MGG_11193	SPBC13G1.09	CND03780	CNBD2530	LACBIDRAFT_254044	YALI0C04213g	UM03279.1	AT1G31660	4346824	394081	705	359727	53414	474900	514128	AgaP_08487	578981	CHLREDRAFT_107181	F57B9.5	419927	DDBDRAFT_0187994	100030433	AaeL_AAEL000001	Dmel_CG1430	MONBRDRAFT_17006	694976	462688	CMO109C	Dpse_GA12889	432128	OSTLU_17476	CBG16479	Bm1_56125	548555	TTHERM_00218480	509039.2	-----
NP_009807	Glutamine amidotransferase/cyclase	YBR248C	KLLA0F06578g	CAGL0C01595g	DEHA0A04532g	CaO19.5505	PICST_65481	An02g14890	AO090001000740	FG09984.1	AN7430.2	NCU07156	MGG_00253	SPBC418.01c	CNA07220	CNBA7020	LACBIDRAFT_181495	-----	UM03858.1	AT4G26900	4332296	-----	-----	-----	-----	-----	-----	-----	-----	CHLREDRAFT_176694	-----	-----	-----	-----	-----	-----	MONBRDRAFT_16620	-----	-----	CMO097C	-----	-----	OSTLU_26336	-----	-----	-----	-----	-----	KPN_02481
NP_009808	2-dehydro-3-deoxyphosphoheptonate aldolase, tyrosine-inhibited	YBR249C	KLLA0F06556g	CAGL0C01573g	DEHA0A04796g	CaO19.4060	PICST_80434	An01g06150	AO090005000886	FG08338.1	AN5701.2	NCU05548	MGG_05734	SPAC24H6.10c	CND05120	CNBD1210	LACBIDRAFT_318960	YALI0C06952g	UM02385.1	-----	-----	-----	-----	-----	-----	-----	-----	-----	-----	-----	-----	-----	-----	-----	-----	-----	-----	-----	-----	-----	-----	-----	-----	-----	-----	-----	-----	-----	KPN_00758
NP_009809	Weak similarity to hypothetical protein S. pombe	YBR250W	-----	-----	-----	-----	-----	-----	-----	-----	-----	-----	-----	-----	-----	-----	-----	-----	-----	-----	-----	-----	-----	-----	-----	-----	-----	-----	-----	-----	-----	-----	-----	-----	-----	-----	-----	-----	-----	-----	-----	-----	-----	-----	-----	-----	-----	-----	-----
NP_009810	Mitochondrial ribosomal protein, small subunit	YBR251W	KLLA0B11473g	CAGL0D05412g	DEHA0B15026g	CaO19.8604	PICST_71226	An18g03230	AO090026000677	FG00649.1	AN0142.2	NCU01800	MGG_06995	SPAC4G9.17c	CNF02140	CNBF2570	LACBIDRAFT_168158	YALI0D01804g	UM02553.1	AT2G33800	4333233	562703	64969	296134	77721	475746	512469	AgaP_17846	583862	-----	-----	416706	-----	100033207	-----	-----	MONBRDRAFT_3220	705267	459399	CMK274C	-----	-----	OSTLU_8413	-----	Bm1_45750	-----	-----	-----	KPN_03702
NP_009811	DUTP pyrophosphatase precursor	YBR252W	KLLA0D15697g	CAGL0L09581g	DEHA0D16357g	CaO19_3322	PICST_69362	An01g05040	AO090005000780	FG00904.1	AN0271.2	NCU10893	MGG_00516	SPAC644.05c	CNH03300	CNBI3490	LACBIDRAFT_169007	YALI0F19448g	UM02908.1	AT3G46940	4333679	449835	1854	497778	110074	609526	507945	AgaP_10115	574856	CHLREDRAFT_100842	K07A1.2	769338	DDB_0230111	100025751	AaeL_AAEL012629	Dmel_CG4584	MONBRDRAFT_21377	699137	467675	CMO126C	Dpse_GA18276	100037200	OSTLU_28197	CBG03725	Bm1_03525	-----	TTHERM_00248319	-----	KPN_03980
NP_009812	DNA-directed RNA polymerase II suppressor protein	YBR253W	KLLA0D15719g	CAGL0D05368g	-----	-----	-----	-----	-----	-----	-----	-----	-----	-----	-----	-----	-----	-----	-----	-----	-----	-----	-----	-----	-----	-----	-----	-----	-----	-----	-----	-----	-----	-----	-----	-----	-----	-----	-----	-----	-----	-----	-----	-----	-----	-----	-----	-----	-----
NP_009813	TRAPP subunit of 20 kDa involved in targeting and fusion of ER to golgi transport vesicles	YBR254C	KLLA0D15763g	CAGL0D05346g	DEHA0D16148g	CaO19_3314	PICST_38328	-----	-----	FG05490.1	-----	-----	MGG_06294	SPBC11G11.04	CNJ02390	CNBJ1080	LACBIDRAFT_399530	YALI0E03520g	-----	AT1G80500	4329971	767808	6399	501550	66226	480840	616748	AgaP_19593	-----	-----	W05H7.3	418634	DDBDRAFT_0205013	100017694	AaeL_AAEL008255	Dmel_CG5161	-----	707571	736265	-----	Dpse_GA18699	494644	-----	CBG08181	Bm1_15595	549396	-----	-----	-----
NP_009814	Protein of unknown function localised to cytoplasm	YBR255W	KLLA0D15807g	CAGL0D05324g	DEHA0D16291g	CaO19_3318	PICST_64822	-----	-----	-----	-----	-----	-----	-----	-----	-----	-----	-----	-----	-----	-----	-----	-----	-----	-----	-----	-----	-----	-----	-----	-----	-----	-----	-----	-----	-----	-----	-----	-----	-----	-----	-----	-----	-----	-----	-----	-----	-----	-----
NP_009815	Riboflavin synthase, alpha chain	YBR256C	KLLA0D15895g	CAGL0D05302g	DEHA0D15202g	CaO19_4024	PICST_40556	An18g05130	AO090001000426	FG01131.1	AN4231.2	NCU07456	MGG_04586	SPCC1450.13c	CNC06150	CNBC1060	LACBIDRAFT_243830	YALI0C01111g	UM01707.1	AT2G20690	4352436	-----	-----	-----	-----	-----	-----	-----	-----	CHLREDRAFT_25877	-----	-----	-----	-----	-----	-----	MONBRDRAFT_38335	-----	-----	CML247C	-----	-----	OSTLU_8148	-----	-----	-----	-----	-----	KPN_02000
NP_009816	Protein involved in processing of tRNAs and rRNAs	YBR257W	KLLA0F02211g	CAGL0I09152g	DEHA0A06237g	CaO19_13013	PICST_59359	An01g02230	AO090026000730	FG04185.1	AN0189.2	NCU08660	MGG_01893	-----	-----	-----	-----	-----	-----	-----	-----	553787	10775	292831	66161	612732	614870	-----	-----	-----	-----	768362	DDB_0237625	100014928	-----	-----	-----	700209	-----	-----	-----	444526	-----	-----	Bm1_49685	550006	-----	-----	-----
NP_009817	Subunit of the COMPASS complex, which methylates histone H3 on lysine 4	YBR258C	KLLA0F02189g	CAGL0I09174g	-----	-----	-----	-----	-----	-----	-----	-----	-----	-----	-----	-----	-----	-----	-----	-----	-----	-----	-----	-----	-----	-----	-----	-----	-----	-----	-----	-----	-----	-----	-----	-----	-----	-----	-----	-----	-----	-----	-----	-----	-----	-----	-----	-----	-----
NP_009818	Protein of unknown function	YBR259W	-----	-----	-----	-----	-----	-----	-----	-----	-----	-----	-----	-----	-----	-----	-----	-----	-----	-----	-----	-----	-----	-----	-----	-----	-----	-----	-----	-----	-----	-----	-----	-----	-----	-----	-----	-----	-----	-----	-----	-----	-----	-----	-----	-----	-----	-----	-----
NP_009819	GTPase activating protein (GAP) (putative)	YBR260C	KLLA0F02123g	CAGL0I09218g	DEHA0C09262g	CaO19_2443	PICST_66353	An11g10060	AO090020000125	FG08638.1	AN4745.2	NCU00553	MGCH7_ch7g843	SPBC23G7.08c	CNF01350	CNBF3360	LACBIDRAFT_247097	YALI0A02222g	UM04582.1	-----	-----	565190	201176	303583	216445	480638	507960	-----	593167	-----	C38D4.5	424303	-----	100024473	-----	Dmel_CG1412	MONBRDRAFT_30343	716430	454407	-----	-----	447424	-----	CBG17982	-----	779766	-----	-----	-----
NP_009820	putative methyltransferase	YBR261C	KLLA0F02101g	CAGL0I09240g	DEHA0A05830g	CaO19.7069	PICST_83711	An15g06850	AO090102000220	FG02421.1	-----	NCU01114	MGG_05014	SPAC16E8.14c	CNM02350	CNBM2190	LACBIDRAFT_182129	YALI0A00638g	-----	AT5G44450	4334312	405834	28989	362103	66617	491300	617042	AgaP_24655	579562	-----	Y74C9A.3	429066	DDBDRAFT_0190440	100012728	AaeL_AAEL000844	Dmel_CG1675	MONBRDRAFT_21077	716763	464790	-----	Dpse_GA14125	735155	OSTLU_35539	CBG03917	Bm1_20180	-----	TTHERM_00309910	503835.3	-----
NP_009821	Found in Mitochondrial Proteome	YBR262C	-----	-----	-----	-----	-----	-----	-----	-----	-----	-----	-----	-----	-----	-----	-----	-----	-----	-----	-----	-----	-----	-----	-----	-----	-----	-----	-----	-----	-----	-----	-----	-----	-----	-----	-----	-----	-----	-----	-----	-----	-----	-----	-----	-----	-----	-----	-----
NP_009822	Serine hydroxymethyltransferase precursor, mitochondrial	YBR263W	KLLA0F01210g	CAGL0I09284g	DEHA0C14113g	CaO19.8922	PICST_78806	An05g00410	AO090005001302	FG08350.1	AN5835.2	NCU05805	MGG_13781	SPAC18G6.04c	CNJ00410	CNBJ3100	LACBIDRAFT_190025	YALI0D22484g	UM00953.1	AT4G37930	4334048	100144628	6472	299857	108037	607458	507197	AgaP_19620	593509	CHLREDRAFT_194461	C05D11.11	416520	DDB_0230072	100029356	AaeL_AAEL002510	Dmel_CG3011	MONBRDRAFT_11208	701186	452007	CMO142C	Dpse_GA15657	447193	OSTLU_29554	CBG19673	Bm1_45050	548668	TTHERM_00463450	509937.15	KPN_02876
NP_009823	Ypt protein, is degraded by a proteasome-dependent mechanism	YBR264C	KLLA0F01232g	CAGL0I09306g	DEHA0A02585g	CaO19.7216	PICST_63641	An04g02470	AO090012000273	FG02479.1	AN3842.2	NCU00895	MGG_01185	SPAC6F6.15	CNM01190	CNBM1050	LACBIDRAFT_148181	YALI0F27181g	UM02485.1	AT5G10260	4343293	541339	5878	288779	433464	403941	613749	AgaP_07604	578627	CHLREDRAFT_81259	F26H9.6	420649	DDB_0229401	100011633	AaeL_AAEL007845	Dmel_CG3664	MONBRDRAFT_34712	709308	454678	CMQ122C	Dpse_GA17598	380406	OSTLU_32675	CBG06854	Bm1_36215	594914	TTHERM_00794230	509805.6	-----
NP_009824	3-ketosphinganine reductase	YBR265W	KLLA0F01749g	CAGL0I09328g	DEHA0E05302g	CaO19.6131	PICST_36953	An08g03450	AO090038000292	-----	AN1165.2	-----	-----	-----	CNG00270	CNBG4500	-----	YALI0B17688g	UM03723.1	-----	-----	-----	-----	-----	-----	-----	-----	-----	-----	CHLREDRAFT_55666	-----	-----	-----	-----	-----	-----	-----	-----	-----	-----	-----	-----	-----	-----	-----	-----	-----	-----	-----
NP_009825	REquired for Isotropic bud growth	YBR267W	KLLA0F01727g	CAGL0I09350g	DEHA0A04400g	CaO19.7720	PICST_52198	An11g03270	AO090003000236	FG06427.1	AN1875.2	NCU04022	MGG_02505	SPCC550.15c	CNB00600	CNBB5100	LACBIDRAFT_313569	YALI0B08734g	UM02439.1	AT2G24500	4341920	407703	90441	294846	52521	479383	513617	AgaP_15189	584539	-----	C16A3.4	373921	DDB_0220663	-----	AaeL_AAEL003385	Dmel_CG6769	MONBRDRAFT_17002	-----	-----	-----	Dpse_GA19851	379188	-----	CBG19691	Bm1_41325	496950	TTHERM_00137920	-----	-----
NP_009827	Mitochondrial ribosomal protein, large subunit	YBR268W	KLLA0F01683g	CAGL0I09372g	DEHA0A03707g	CaO19.8375	PICST_37824	-----	-----	-----	-----	-----	-----	-----	CNJ00980	CNBJ2500	-----	-----	-----	-----	-----	-----	-----	-----	-----	-----	-----	-----	-----	-----	-----	-----	-----	-----	-----	-----	-----	-----	-----	-----	-----	-----	-----	-----	-----	-----	-----	-----	-----
NP_009828	Found in Mitochondrial Proteome	YBR269C	KLLA0F01639g	CAGL0I09394g	DEHA0A04884g	CaO19_1588	PICST_31817	-----	-----	FG10403.1	-----	NCU10379	MGG_02241	-----	-----	-----	LACBIDRAFT_256175	YALI0A02112g	-----	-----	-----	-----	-----	-----	-----	-----	-----	-----	-----	-----	-----	-----	-----	-----	-----	-----	-----	-----	-----	-----	-----	-----	-----	-----	-----	-----	-----	-----	-----
NP_009829	Strong similarity to hypothetical protein YJL058c	YBR270C	KLLA0F01529g	CAGL0I09416g	-----	-----	-----	-----	-----	-----	-----	-----	-----	-----	-----	-----	-----	-----	-----	-----	-----	-----	-----	-----	-----	-----	-----	-----	-----	-----	-----	-----	-----	-----	-----	-----	-----	-----	-----	-----	-----	-----	-----	-----	-----	-----	-----	-----	-----
NP_009830	Putative methyltransferase	YBR271W	KLLA0E21626g	CAGL0I09438g	DEHA0A04862g	CaO19.13230	PICST_45902	An01g10840	AO090005001074	FG00888.1	AN0945.2	NCU02608	MGG_01212	SPCC338.11c	-----	-----	-----	YALI0C03718g	UM01388.1	-----	-----	-----	-----	-----	-----	-----	-----	-----	-----	-----	-----	-----	-----	-----	-----	-----	-----	-----	-----	-----	-----	-----	-----	-----	-----	-----	-----	-----	-----
NP_009831	Mismatch repair protein	YBR272C	KLLA0F01342g	CAGL0I09460g	-----	-----	-----	-----	-----	-----	-----	-----	-----	-----	-----	-----	-----	-----	-----	-----	-----	-----	-----	-----	-----	-----	-----	-----	-----	-----	-----	-----	-----	-----	-----	-----	-----	-----	-----	-----	-----	-----	-----	-----	-----	-----	-----	-----	-----
NP_009832	UBX (ubiquitin regulatory X) domain-containing protein	YBR273C	KLLA0F01298g	CAGL0I09482g	-----	CaO19.12009	-----	-----	-----	-----	-----	-----	-----	-----	-----	-----	-----	-----	-----	-----	-----	-----	-----	-----	-----	-----	-----	-----	-----	-----	-----	-----	-----	-----	-----	-----	-----	-----	-----	-----	-----	-----	-----	-----	-----	-----	-----	-----	-----
NP_009833	Regulats inhibitory Cdk phosphorylation of Pds1	YBR274W	KLLA0F01276g	CAGL0I09504g	DEHA0C09130g	CaO19.3751	PICST_33177	An08g10320	AO090003000441	FG01506.1	AN5494.2	NCU08346	MGG_03729	SPCC1259.13	CNG04000	CNBG0730	LACBIDRAFT_304059	YALI0C21758g	UM03490.1	AT2G26980	4327577	393806	1111	140583	12649	609767	513678	AgaP_08044	592974	CHLREDRAFT_127871	Y39H10A.7	374260	DDB_0229364	100016170	AaeL_AAEL003061	Dmel_CG17161	MONBRDRAFT_30993	713358	739836	CMO207C	Dpse_GA18086	398191	OSTLU_24253	CBG16303	Bm1_30470	100125204	TTHERM_00075800	510861.14	-----
NP_009834	RAP1-interacting factor 1	YBR275C	KLLA0F01254g	CAGL0B03399g	-----	-----	-----	-----	-----	-----	-----	-----	-----	-----	-----	-----	-----	-----	-----	-----	-----	-----	-----	-----	-----	-----	-----	-----	-----	-----	-----	-----	-----	-----	-----	-----	-----	-----	-----	-----	-----	-----	-----	-----	-----	-----	-----	-----	-----
NP_009835	Protein tyrosine phosphatase	YBR276C	KLLA0F01837g	CAGL0B03377g	DEHA0F17380g	CaJ7.0099	PICST_60041	An18g03040	AO090120000287	FG04296.1	AN0129.2	NCU03426	MGG_03130	-----	CNH02800	CNBL2850	LACBIDRAFT_302624	YALI0B04290g	UM00992.1	-----	-----	406340	80824	114856	19252	486683	618644	AgaP_08491	579231	-----	-----	431336	DDB_0238328	100015073	-----	Dmel_CG7850	-----	696332	465297	-----	Dpse_GA20632	495963	-----	-----	-----	100036691	-----	-----	-----
NP_009837	DNA-directed DNA polymerase epsilon, subunit C	YBR278W	KLLA0F01859g	CAGL0B03355g	DEHA0B06820g	-----	PICST_30658	-----	-----	-----	-----	-----	-----	-----	-----	-----	-----	-----	-----	-----	-----	-----	-----	-----	-----	-----	-----	-----	-----	-----	-----	-----	-----	-----	-----	-----	-----	-----	-----	-----	-----	-----	-----	-----	-----	-----	-----	-----	-----
NP_009838	DNA-directed RNA polymerase II regulator	YBR279W	KLLA0F01925g	CAGL0B03333g	DEHA0D03201g	-----	-----	-----	-----	-----	-----	-----	-----	-----	-----	-----	-----	-----	-----	-----	-----	-----	-----	-----	-----	-----	-----	-----	-----	-----	-----	-----	-----	-----	-----	-----	-----	-----	-----	-----	-----	-----	-----	-----	-----	-----	-----	-----	-----
NP_009839	Similarity to hypothetical protein S. pombe	YBR280C	KLLA0F01969g	CAGL0B03311g	DEHA0E07095g	-----	-----	-----	-----	-----	-----	-----	-----	-----	-----	-----	-----	YALI0E12617g	-----	-----	-----	-----	-----	-----	-----	-----	-----	-----	-----	-----	-----	-----	-----	-----	-----	-----	-----	-----	-----	-----	-----	-----	-----	-----	-----	-----	-----	-----	-----
NP_009840	Protein of unknown function localised to cytoplasm and nucleus	YBR281C	KLLA0F01991g	CAGL0B03289g	DEHA0E07337g	CaO19_9992	PICST_66365	An11g03000	AO090003000222	FG02244.1	AN1879.2	NCU05622	MGG_04227	SPBC1198.08	CNF04170	CNBF0690	LACBIDRAFT_188163	YALI0F06336g	UM06330.1	-----	-----	327288	84735	291394	66054	476165	512626	AgaP_08453	594228	CHLREDRAFT_122809	R11H6.1	421013	-----	100016094	AaeL_AAEL001588	Dmel_CG17337	MONBRDRAFT_37652	695195	455474	CMT298C	Dpse_GA14468	398917	-----	CBG09840	-----	100135225	-----	-----	-----
NP_009841	Mitochondrial ribosomal protein, large subunit	YBR282W	KLLA0F02035g	CAGL0B03267g	DEHA0B06798g	CaO19_10582	PICST_71341	An01g03070	-----	FG08747.1	AN0476.2	NCU07057	MGG_00999	-----	-----	-----	-----	YALI0A02849g	-----	-----	-----	-----	-----	-----	-----	-----	-----	-----	-----	-----	-----	-----	-----	-----	-----	-----	-----	-----	-----	-----	-----	-----	-----	-----	-----	-----	-----	-----	-----
NP_009842	Protein involved in co-translational pathway of protein transport	YBR283C	KLLA0F02057g	CAGL0B03245g	DEHA0D04906g	CaO19_412	PICST_80530	An03g04340	AO090701000730	FG09016.1	AN7721.2	NCU08897	MGG_04856	SPBC19G7.17	CNI00040	CNBH0050	LACBIDRAFT_312758	YALI0E21912g	UM05188.1	AT2G34250	4346811	192298	29927	80843	53421	404006	505064	-----	576070	CHLREDRAFT_188207	Y57G11C.15	416023	DDB_0235193	100027900	AaeL_AAEL010716	Dmel_CG9539	MONBRDRAFT_38396	709787	460669	CMK192C	Dpse_GA21865	379936	OSTLU_27583	CBG21502	Bm1_38585	448033	TTHERM_00035580	506297.24	-----
NP_009843	Similarity to AMP deaminase	YBR284W	KLLA0D06171g	CAGL0H02893g	DEHA0E22066g	CaO19_891	PICST_40926	An03g06970	AO090010000778	FG01371.1	AN8872.2	NCU02979	MGG_05630	SPBC106.04	CNC03570	CNBC3640	-----	YALI0E11495g	UM04622.1	AT2G38280	4344386	393867	271	362015	109674	479913	512748	AgaP_14821	587814	CHLREDRAFT_102200	C34F11.3	423041	DDB_0191089	100033068	AaeL_AAEL015410	Dmel_CG32626	MONBRDRAFT_29293	699561	457144	CMI114C	-----	-----	OSTLU_35795	CBG02349	Bm1_54650	595079	TTHERM_00171830	511857.8	-----
NP_009844	Weak similarity to RecQ5, D. melanogaster	YBR285W	-----	-----	-----	-----	-----	-----	-----	-----	-----	-----	-----	-----	-----	-----	-----	-----	-----	-----	-----	-----	-----	-----	-----	-----	-----	-----	-----	-----	-----	-----	-----	-----	-----	-----	-----	-----	-----	-----	-----	-----	-----	-----	-----	-----	-----	-----	-----
NP_009845	Vacuolar aminopeptidase Y	YBR286W	KLLA0D06424g	CAGL0G07623g	DEHA0C10714g	CaO19.11073	PICST_89245	An03g01660	AO090012000110	FG06527.1	AN3918.2	NCU04430	MGG_09692	-----	-----	-----	-----	YALI0B21186g	UM06456.1	-----	-----	-----	-----	-----	-----	-----	-----	-----	-----	-----	-----	-----	-----	-----	-----	-----	MONBRDRAFT_33329	-----	-----	-----	-----	-----	-----	-----	-----	-----	-----	-----	-----
NP_009846	Zinc Sensitive Phenotype 1	YBR287W	KLLA0D06380g	CAGL0G07601g	DEHA0A10406g	CaO19.6117	PICST_32967	An01g11100	AO090005001095	FG08690.1	AN0930.2	NCU00589	MGG_10269	SPAC5D6.04	CND05340	CNBD0990	LACBIDRAFT_192016	YALI0D22638g	UM03082.1	-----	-----	-----	-----	-----	-----	-----	-----	-----	-----	-----	-----	-----	-----	-----	-----	-----	-----	-----	-----	-----	-----	-----	-----	-----	-----	-----	-----	-----	-----
NP_009847	AP-3 complex subunit, mu3 subunit, 55 KD	YBR288C	KLLA0E18876g	CAGL0L02145g	DEHA0G05698g	-----	-----	-----	-----	-----	-----	-----	-----	-----	-----	-----	-----	-----	-----	-----	-----	-----	-----	-----	-----	-----	-----	-----	-----	-----	-----	-----	-----	-----	-----	-----	-----	-----	-----	-----	-----	-----	-----	-----	-----	-----	-----	-----	-----
NP_009848	Component of SWI/SNF transcription activator complex	YBR289W	KLLA0E18854g	CAGL0L02123g	DEHA0F12452g	CaO19_13292	PICST_53150	An04g08920	-----	FG06954.1	AN7297.2	NCU00421	MGG_06315	SPAC2F7.08c	CNA07190	CNBA6990	LACBIDRAFT_293563	YALI0E13101g	UM04381.1	-----	-----	30731	6598	361825	20587	486407	537412	-----	575654	-----	R07E5.3	378892	-----	100022426	-----	Dmel_CG1064	-----	699190	458702	CMT559C	-----	443934	-----	-----	Bm1_46120	448543	TTHERM_00304150	-----	-----
NP_009849	Metal homeostasis protein	YBR290W	KLLA0E18832g	CAGL0L02101g	DEHA0F12408g	CaO19_5869	PICST_53802	An06g01360	AO090009000197	FG07873.1	AN5668.2	NCU05077	MGG_03477	SPAC328.07c	-----	-----	-----	YALI0F26301g	UM03045.1	-----	-----	-----	-----	-----	-----	-----	-----	-----	-----	-----	-----	-----	-----	-----	-----	-----	-----	-----	-----	-----	-----	-----	-----	-----	-----	-----	-----	-----	-----
NP_009850	Mitochondrial citrate transporter - member of the mitochondrial carrier (MCF) family	YBR291C	KLLA0E18810g	CAGL0L02079g	DEHA0F12386g	CaO19_5870	PICST_29031	An11g11230	AO090023000454	FG07875.1	AN3461.2	NCU05075	MGG_09441	SPAC19G12.05	CNN01450	CNBN1400	LACBIDRAFT_293855	YALI0F26323g	UM02365.1	AT5G01340	-----	393579	6576	29743	13358	608348	282476	-----	576892	-----	K11H3.3	416764	DDB_0234089	100029274	AaeL_AAEL005991	Dmel_CG6782	-----	719075	458647	CMH075C	-----	100049774	OSTLU_16237	CBG10209	Bm1_23965	395026	TTHERM_00802450	-----	-----
NP_009852	Permease of basic amino acids in the vacuolar membrane	YBR293W	KLLA0F17776g	-----	DEHA0F28765g	CaO19.1308	PICST_50606	An09g03340	AO090012000295	FG08575.1	AN3888.2	NCU01095	MGG_09090	-----	CNI01350	CNBH1250	LACBIDRAFT_236212	YALI0E18095g	UM02062.1	-----	-----	-----	-----	-----	-----	-----	-----	-----	-----	-----	-----	-----	DDB_0191430	-----	-----	-----	-----	-----	-----	-----	-----	-----	-----	-----	-----	-----	-----	-----	-----
NP_009853	Sulfate permease I	YBR294W	KLLA0F19338g	CAGL0L12342g	DEHA0E16775g	CaO19_10252	PICST_80830	An15g04600	AO090003000798	FG02163.1	AN2730.2	NCU03235	MGG_04126	SPBC3H7.02	CNA00670	CNBA0650	LACBIDRAFT_232756	-----	UM05933.1	AT5G13550	4331935	327138	284129	83819	268512	483354	507491	AgaP_08881	584469	CHLREDRAFT_150514	K12G11.2	417715	DDBDRAFT_0202939	100030796	AaeL_AAEL012041	Dmel_CG5002	MONBRDRAFT_25685	699859	463654	-----	Dpse_GA19373	444778	-----	CBG23241	-----	780378	-----	-----	KPN_02239
NP_009854	P-type ATPase, controls intracellular cadmium level by enhancing cadmium efflux	YBR295W	KLLA0F07447g	CAGL0M08602g	DEHA0G08635g	CaO19_12248	PICST_84044	An01g08110	AO090038000187	FG09681.1	AN3624.2	NCU07531	MGG_10941	SPBC29A3.01	CNN01400	CNBN1360	LACBIDRAFT_187958	YALI0D27038g	UM00227.1	AT1G63440	4336625	556499	540	24218	11979	406185	518075	AgaP_06676	592143	CHLREDRAFT_206047	Y76A2A.2	418879	DDB_0235190	100012703	AaeL_AAEL003433	Dmel_CG1886	MONBRDRAFT_27752	713781	-----	CMP215C	-----	-----	OSTLU_203	CBG21197	Bm1_00795	-----	TTHERM_00529930	511445.16	KPN_pKPN3p05945
NP_009855	Na+/phosphate co-transporter	YBR296C	KLLA0F04169g	-----	DEHA0D01859g	CaO19_12068	PICST_66490	An02g00180	AO090012000901	FG02426.1	AN2812.2	NCU09564	MGG_03348	-----	CNL05450	CNBI1380	-----	YALI0E23859g	UM03475.1	AT3G26570	4329844	558346	6574	81826	20515	483066	514255	AgaP_10760	582615	CHLREDRAFT_181195	C48A7.2	-----	-----	100025928	AaeL_AAEL007019	Dmel_CG7628	MONBRDRAFT_10546	699462	459498	CMS220C	Dpse_GA20490	398846	OSTLU_42057	CBG19205	Bm1_35205	594956	-----	511417.8	-----
NP_009856	Maltose fermentation regulatory protein	YBR297W	-----	-----	-----	-----	-----	-----	-----	-----	-----	-----	-----	-----	-----	-----	-----	-----	-----	-----	-----	-----	-----	-----	-----	-----	-----	-----	-----	-----	-----	-----	-----	-----	-----	-----	-----	-----	-----	-----	-----	-----	-----	-----	-----	-----	-----	-----	-----
NP_009857	Maltose permease	YBR298C	KLLA0D00253g	-----	DEHA0A08316g	CaO19_11464	PICST_31838	An02g02810	AO090038000233	FG10747.1	AN3515.2	NCU06522	MGG_07546	-----	CNF00600	CNBF4080	-----	YALI0B00396g	UM05972.1	-----	-----	-----	-----	-----	-----	-----	-----	-----	-----	-----	-----	-----	-----	-----	-----	-----	-----	-----	-----	-----	-----	-----	-----	-----	-----	-----	-----	-----	-----
NP_009858	Alpha-glucosidase	YBR299W	KLLA0D00231g	-----	DEHA0A14300g	CaO19_7668	PICST_42120	An02g13240	AO090038000234	FG09082.1	AN3516.2	NCU07860	MGG_07547	SPBC1683.07	CNN00140	CNBN0120	LACBIDRAFT_252397	-----	UM03692.1	-----	-----	557757	6519	29484	20532	403700	535601	AgaP_08213	583103	-----	-----	428569	DDBDRAFT_0204945	100032244	AaeL_AAEL010540	Dmel_CG14935	-----	-----	459194	-----	Dpse_GA13362	734933	-----	-----	-----	780365	-----	-----	KPN_04651
NP_009860	Cell wall mannoprotein	YBR301W	-----	CAGL0C00209g	-----	-----	-----	-----	-----	-----	-----	-----	-----	-----	-----	-----	-----	-----	-----	-----	-----	-----	-----	-----	-----	-----	-----	-----	-----	-----	-----	-----	-----	-----	-----	-----	-----	-----	-----	-----	-----	-----	-----	-----	-----	-----	-----	-----	-----
NP_009861	Protein of unknown function localised to vacuole	YML132W	-----	-----	-----	-----	-----	-----	-----	-----	-----	-----	-----	-----	-----	-----	-----	-----	-----	-----	-----	-----	-----	-----	-----	-----	-----	-----	-----	-----	-----	-----	-----	-----	-----	-----	-----	-----	-----	-----	-----	-----	-----	-----	-----	-----	-----	-----	-----
NP_009863	Strong similarity toSiderophore iron transporters	YCL073C	KLLA0C19272g	CAGL0E04092g	DEHA0C06083g	CaO19_9725	PICST_77439	An01g00720	AO090005000471	FG05848.1	AN5378.2	NCU07564	MGG_00133	SPBC4F6.09	CNA07920	CNBA7750	LACBIDRAFT_189025	YALI0F20922g	UM01430.1	-----	-----	-----	-----	-----	-----	-----	-----	-----	-----	-----	-----	-----	-----	-----	-----	-----	-----	-----	-----	-----	-----	-----	-----	-----	-----	-----	-----	-----	-----
NP_009864	Permease of basic amino acids in the vacuolar membrane	YCL069W	KLLA0E09856g	CAGL0B02079g	DEHA0D01881g	CaO19_4779	PICST_32634	-----	-----	-----	-----	-----	MGG_01778	-----	-----	-----	-----	-----	-----	-----	-----	-----	-----	-----	-----	-----	-----	-----	-----	-----	-----	-----	-----	-----	-----	-----	-----	-----	-----	-----	-----	-----	-----	-----	-----	-----	-----	-----	-----
NP_009865	Strong similarity to Bud site selection protein Bud5p, probable pseudogene	YCR038C	-----	-----	-----	-----	-----	-----	-----	-----	-----	-----	-----	-----	-----	-----	-----	-----	-----	-----	-----	-----	-----	-----	-----	-----	-----	-----	-----	-----	-----	-----	-----	-----	-----	-----	-----	-----	-----	-----	-----	-----	-----	-----	-----	-----	-----	-----	-----
NP_009866	Mating type regulatory protein, silenced copy at HML	YCR039C	KLLA0C00374g	CAGL0B01265g	-----	-----	-----	-----	-----	-----	-----	-----	-----	-----	-----	-----	-----	-----	-----	-----	-----	-----	-----	-----	-----	-----	-----	-----	-----	-----	-----	-----	-----	-----	-----	-----	-----	-----	-----	-----	-----	-----	-----	-----	-----	-----	-----	-----	-----
NP_009867	Mating type regulatory protein, silenced copy at HML	YCR040W	KLLA0C00352g	CAGL0B01243g	-----	-----	-----	-----	-----	-----	-----	-----	-----	-----	-----	-----	-----	-----	-----	-----	-----	-----	-----	-----	-----	-----	-----	-----	-----	-----	-----	-----	-----	-----	-----	-----	-----	-----	-----	-----	-----	-----	-----	-----	-----	-----	-----	-----	-----
NP_009868	Mating type regulatory protein, expressed copy at MAT locus	YCR039C	KLLA0C00374g	CAGL0B01265g	-----	-----	-----	-----	-----	-----	-----	-----	-----	-----	-----	-----	-----	-----	-----	-----	-----	-----	-----	-----	-----	-----	-----	-----	-----	-----	-----	-----	-----	-----	-----	-----	-----	-----	-----	-----	-----	-----	-----	-----	-----	-----	-----	-----	-----
NP_009869	Mating type regulatory protein, expressed copy at MAT locus	YCR040W	KLLA0C00352g	CAGL0B01243g	-----	-----	-----	-----	-----	-----	-----	-----	-----	-----	-----	-----	-----	-----	-----	-----	-----	-----	-----	-----	-----	-----	-----	-----	-----	-----	-----	-----	-----	-----	-----	-----	-----	-----	-----	-----	-----	-----	-----	-----	-----	-----	-----	-----	-----
NP_009870	Vacuole-specific receptor of Myo2p	YCL063W	-----	CAGL0B00308g	-----	-----	-----	-----	-----	-----	-----	-----	-----	-----	-----	-----	-----	-----	-----	-----	-----	-----	-----	-----	-----	-----	-----	-----	-----	-----	-----	-----	-----	-----	-----	-----	-----	-----	-----	-----	-----	-----	-----	-----	-----	-----	-----	-----	-----
NP_009871	Mediator of the Replication Checkpoint	YCL061C	KLLA0C00484g	CAGL0B00330g	DEHA0E14729g	CaO19.8274	-----	-----	-----	-----	-----	-----	-----	-----	-----	-----	-----	-----	-----	-----	-----	-----	-----	-----	-----	-----	-----	-----	-----	-----	-----	-----	-----	-----	-----	-----	-----	-----	-----	-----	-----	-----	-----	-----	-----	-----	-----	-----	-----
NP_009872	Protein required for 40S ribosome biogenesis	YCL059C	KLLA0C00506g	CAGL0B00352g	DEHA0E14685g	CaO19.8277	PICST_40963	An02g03350	AO090026000510	FG06203.1	AN5875.2	NCU07041	MGG_06049	SPBC25B2.05	CND05510	CNBD0850	LACBIDRAFT_303740	YALI0F30393g	UM03241.1	AT5G08420	4348775	724049	11103	314830	52705	475405	513714	AgaP_07672	581644	CHLREDRAFT_100228	C05C8.2	417863	DDBDRAFT_0204743	100017967	AaeL_AAEL000708	Dmel_CG4258	MONBRDRAFT_33551	718935	-----	CMR456C	Dpse_GA18062	399412	OSTLU_32864	CBG19114	Bm1_51375	-----	TTHERM_00069270	506943.12	-----
NP_009874	Proteinase yscD	YCL057W	KLLA0C00572g	CAGL0B00418g	DEHA0G05566g	CaO19_434	PICST_28404	An07g01970	AO090005000457	FG05236.1	-----	NCU06618	MGG_04858	SPAC1F3.10c	CNC03660	CNBC3550	LACBIDRAFT_245334	YALI0F20988g	-----	AT1G67690	4325012	436628	7064	64517	50492	476748	510889	AgaP_09923	585276	CHLREDRAFT_187947	-----	427167	DDBDRAFT_0219735	100020499	AaeL_AAEL000231	Dmel_CG7791	MONBRDRAFT_25656	696884	461840	CMS446C	Dpse_GA20590	397806	OSTLU_46518	-----	-----	779863	-----	506411.1	KPN_03863
NP_009875	Protein of unknown function localised to cytoplasm	YCL056C	-----	-----	-----	-----	-----	-----	-----	-----	-----	-----	-----	-----	-----	-----	-----	-----	-----	-----	-----	-----	-----	-----	-----	-----	-----	-----	-----	-----	-----	-----	-----	-----	-----	-----	-----	-----	-----	-----	-----	-----	-----	-----	-----	-----	-----	-----	-----
NP_009876	Regulatory protein required for pheromone induction of karyogamy genes	YCL055W	KLLA0C00693g	CAGL0B00462g	DEHA0E24156g	CaO19.11221	PICST_35413	-----	-----	-----	-----	-----	-----	-----	-----	-----	-----	YALI0C17017g	-----	-----	-----	-----	-----	-----	-----	-----	-----	-----	-----	-----	-----	-----	-----	-----	-----	-----	-----	-----	-----	-----	-----	-----	-----	-----	-----	-----	-----	-----	-----
NP_009877	Protein required for ribosome synthesis, putative methylase	YCL054W	KLLA0C00737g	CAGL0B00484g	DEHA0E20845g	CaO19.76	PICST_90578	An18g02230	AO090120000326	FG07452.1	AN0092.2	NCU03669	MGG_08140	SPAC1687.11	CNB02570	CNBB3110	-----	YALI0D09251g	UM04298.1	AT4G25730	4339641	492512	117246	303608	56095	490911	508497	AgaP_15724	582089	CHLREDRAFT_105410	H06I04.3	419943	DDB_0238604	100026253	AaeL_AAEL001037	Dmel_CG8939	MONBRDRAFT_33452	718009	-----	CMJ252C	Dpse_GA20027	734868	OSTLU_89244	CBG22467	Bm1_06985	779882	TTHERM_00954300	507207.19	KPN_03589
NP_009878	Protein required for post-translational processing of the protease B precursor Prb1p	YCL052C	KLLA0C00759g	CAGL0B00506g	-----	CaO19_10951	PICST_47438	-----	-----	-----	-----	NCU00101	-----	-----	-----	-----	-----	-----	-----	-----	-----	-----	-----	-----	-----	-----	-----	-----	-----	-----	-----	-----	-----	-----	-----	-----	-----	-----	-----	-----	-----	-----	-----	-----	-----	-----	-----	-----	-----
NP_009879	Protein involved in laminarinase resistance	YCL051W	KLLA0C00803g	CAGL0B00528g	-----	-----	-----	-----	-----	-----	-----	-----	-----	-----	-----	-----	-----	-----	-----	-----	-----	-----	-----	-----	-----	-----	-----	-----	-----	-----	-----	-----	-----	-----	-----	-----	-----	-----	-----	-----	-----	-----	-----	-----	-----	-----	-----	-----	-----
NP_009880	ATP adenylyltransferase I	YCL050C	KLLA0C00847g	CAGL0B00550g	DEHA0E20889g	CaO19_5630	PICST_48616	-----	-----	-----	-----	-----	-----	-----	-----	-----	-----	-----	-----	-----	-----	-----	-----	-----	-----	-----	-----	-----	-----	-----	-----	-----	-----	-----	-----	-----	-----	-----	-----	-----	-----	-----	-----	-----	-----	-----	-----	-----	-----
NP_009881	Protein of unknown function	YCL049C	-----	-----	-----	-----	-----	-----	-----	-----	-----	-----	-----	-----	-----	-----	-----	-----	-----	-----	-----	-----	-----	-----	-----	-----	-----	-----	-----	-----	-----	-----	-----	-----	-----	-----	-----	-----	-----	-----	-----	-----	-----	-----	-----	-----	-----	-----	-----
NP_009882	Sporulation-specific protein, required redundantly with SPS2 for organization of the beta-glucan layer of the spore wall	YCL048W	KLLA0C01001g	CAGL0H01661g	DEHA0E16390g	CaO19_4955	PICST_29120	-----	-----	-----	-----	-----	-----	-----	-----	-----	-----	-----	-----	-----	-----	-----	-----	-----	-----	-----	-----	-----	-----	-----	-----	-----	-----	-----	-----	-----	-----	-----	-----	-----	-----	-----	-----	-----	-----	-----	-----	-----	-----
NP_009883	Protein of unknown function	YCL047C	-----	CAGL0B00638g	DEHA0E16412g	CaO19_12418	PICST_81173	An04g01700	AO090023000842	FG01611.1	AN4439.2	-----	-----	SPAC694.03	CNE01320	CNBE1260	LACBIDRAFT_296982	YALI0A19624g	UM01354.1	-----	-----	-----	-----	-----	-----	-----	-----	-----	-----	-----	-----	-----	-----	-----	-----	-----	-----	-----	-----	-----	-----	-----	-----	-----	-----	-----	-----	-----	-----
NP_009884	Protein of unknown function localised to ER	YCL045C	KLLA0C01067g	CAGL0B00660g	DEHA0E15917g	CaO19.4131	PICST_63104	An07g03740	-----	-----	-----	-----	-----	-----	CNF04690	-----	-----	YALI0E14575g	-----	-----	-----	-----	-----	-----	-----	-----	-----	-----	-----	-----	-----	-----	-----	-----	-----	-----	-----	-----	-----	-----	-----	-----	OSTLU_41640	-----	-----	-----	-----	-----	-----
NP_009886	Subunit, with Yme1p, of the mitochondrial inner membrane i-AAA protease complex	YCL044C	KLLA0C01089g	CAGL0B00682g	-----	-----	-----	-----	-----	-----	-----	-----	-----	-----	-----	-----	-----	-----	-----	-----	-----	-----	-----	-----	-----	-----	-----	-----	-----	-----	-----	-----	-----	-----	-----	-----	-----	-----	-----	-----	-----	-----	-----	-----	-----	-----	-----	-----	-----
NP_009887	Protein disulfide-isomerase precursor	YCL043C	KLLA0C01111g	CAGL0B00704g	DEHA0E25036g	CaO19.5130	PICST_88514	An02g14800	AO090001000733	FG01246.1	AN7436.2	NCU09223	MGG_05753	SPAC1F5.02	CNM02410	CNBM2250	LACBIDRAFT_311826	YALI0E03036g	UM02443.1	AT1G77510	4350002	445123	9601	116598	12304	483369	415110	AgaP_09177	577673	CHLREDRAFT_195895	H06O01.1	420785	DDB_0231409	100025595	AaeL_AAEL000641	Dmel_CG6988	MONBRDRAFT_784	694964	742723	CMC180C	Dpse_GA20009	495169	OSTLU_2484	CBG16681	Bm1_45630	395048	TTHERM_00475140	507611.37	-----
NP_009889	Putative protein of unknown function; epitope-tagged protein localizes to the cytoplasm; Ycl042wp [Saccharomyces cerevisiae].	YCL042W	-----	-----	-----	-----	-----	-----	-----	-----	-----	-----	-----	-----	-----	-----	-----	-----	-----	-----	-----	-----	-----	-----	-----	-----	-----	-----	-----	-----	-----	-----	-----	-----	-----	-----	-----	-----	-----	-----	-----	-----	-----	-----	-----	-----	-----	-----	-----
NP_009890	Aldohexose specific glucokinase	YCL040W	KLLA0C01155g	CAGL0F00605g	DEHA0E07007g	CaO19.734	PICST_73701	An12g08610	AO090120000109	FG00500.1	AN8689.2	NCU00575	MGCH7_ch7g833	SPAC4F8.07c	CNB02660	CNBB3020	LACBIDRAFT_312018	YALI0E15488g	UM02173.1	AT1G47840	4342654	406339	80201	25059	15277	489019	280817	AgaP_08755	594105	CHLREDRAFT_21582	F14B4.2	374044	-----	100015984	AaeL_AAEL009387	Dmel_CG3001	-----	711995	462298	-----	Dpse_GA15574	394323	-----	CBG13890	Bm1_41805	100124752	-----	508951.2	-----
NP_009891	Protein involved in proteasome-dependent catabolite inactivation of fructose-1,6-bisphosphatase	YCL039W	KLLA0C01177g	CAGL0B00748g	-----	CaO19.5131	-----	An02g10400	-----	FG07171.1	AN8017.2	-----	-----	SPAC343.04c	CNC06240	CNBC0970	-----	YALI0C03520g	UM02856.1	AT5G08560	4348836	564794	80232	498301	226757	480115	767999	AgaP_04462	760077	-----	-----	421324	-----	100018907	AaeL_AAEL006552	Dmel_CG7611	MONBRDRAFT_9056	-----	-----	CMS241C	Dpse_GA20480	-----	-----	-----	-----	733878	-----	-----	-----
NP_009892	Breakdown of autophagic vesicles inside the vacuole	YCL038C	KLLA0C01188g	CAGL0B00770g	-----	-----	-----	An02g14810	AO090001000734	FG01225.1	AN7437.2	NCU07504	MGG_09904	-----	-----	CNBF4340	-----	YALI0C03608g	-----	-----	-----	-----	-----	-----	-----	-----	-----	-----	-----	-----	-----	-----	-----	-----	-----	-----	-----	-----	-----	-----	-----	-----	-----	-----	-----	-----	-----	-----	-----
NP_009893	La motif-containing proteins that modulate mRNA translation	YCL037C	KLLA0C01210g	CAGL0B00792g	-----	-----	-----	-----	-----	-----	-----	-----	-----	-----	-----	-----	-----	-----	-----	-----	-----	-----	55132	310348	214048	476085	515517	-----	-----	-----	-----	422500	-----	100011286	AaeL_AAEL009073	-----	-----	693747	461482	-----	-----	100049139	-----	-----	-----	-----	-----	-----	-----
NP_009894	Great for Full DEAD box protein activity	YCL036W	KLLA0C01254g	CAGL0K05819g	DEHA0F14949g	CaO19.7103	PICST_63845	-----	-----	FG06722.1	-----	-----	-----	-----	-----	-----	-----	YALI0B14179g	-----	-----	-----	-----	-----	-----	-----	-----	-----	-----	-----	-----	-----	-----	-----	-----	-----	-----	-----	-----	-----	-----	-----	-----	-----	-----	-----	-----	-----	-----	-----
NP_009895	Glutaredoxin	YCL035C	KLLA0C01298g	-----	DEHA0G09966g	CaO19_13480	PICST_37445	An18g04790	AO090009000473	FG02097.1	AN4215.2	NCU01219	MGG_05447	SPAC4F10.20	CND01340	CNBD4970	LACBIDRAFT_240178	YALI0C05467g	UM04948.1	AT5G20500	4336354	352924	114112	-----	232223	478956	513762	AgaP_10175	-----	CHLREDRAFT_195611	Y34D9A.6	416031	DDB_0233712	100026851	AaeL_AAEL013980	Dmel_CG6852	-----	-----	460662	CMF017C	Dpse_GA19906	447484	-----	CBG22036	-----	779989	-----	-----	-----
NP_009896	Protein with role in the regulation of actin cytoskeletal organization	YCL034W	KLLA0C01320g	CAGL0B00814g	DEHA0B09702g	CaO19.8961	PICST_45928	An11g06830	-----	-----	-----	NCU04724	-----	-----	-----	-----	-----	YALI0C05489g	-----	-----	-----	-----	-----	-----	-----	-----	-----	-----	-----	-----	-----	-----	-----	-----	-----	-----	-----	-----	-----	-----	-----	-----	-----	-----	-----	-----	-----	-----	-----
NP_009897	Selenoprotein R, a zinc-containing stereo-specific methionine-R-sulfoxide reductase	YCL033C	KLLA0C01342g	CAGL0B00836g	DEHA0B00968g	CaO19_10802	PICST_51697	An11g02640	-----	FG09500.1	AN1932.2	NCU03891	MGG_02496	SPBC216.04c	CNB04990	CNBB0730	LACBIDRAFT_292080	YALI0C05533g	UM01728.1	AT4G04800	4332888	405857	253827	688073	320183	608386	613475	-----	-----	CHLREDRAFT_106339	F44E2.6	417833	DDBDRAFT_0189260	100025678	AaeL_AAEL002620	Dmel_CG6584	MONBRDRAFT_25959	717617	741095	CMP201C	Dpse_GA19702	-----	OSTLU_9083	CBG06907	Bm1_44650	548659	TTHERM_00136330	511211.49	KPN_01198
NP_009898	Pheromone response pathway protein	YCL032W	KLLA0C01386g	CAGL0B00858g	DEHA0D19019g	CaO19_1636	PICST_39840	An04g09220	AO090102000104	FG04101.1	AN7252.2	NCU00455	MGG_05199	-----	CNC05800	CNBC1380	-----	YALI0E19228g	UM05261.1	-----	-----	-----	-----	-----	-----	-----	-----	-----	-----	-----	-----	-----	-----	-----	-----	-----	-----	-----	-----	-----	-----	-----	-----	-----	-----	-----	-----	-----	-----
NP_009899	Protein involved in pre-rRNA processing and ribosome assembly	YCL031C	KLLA0C01408g	CAGL0B00880g	DEHA0G04499g	CaO19.13257	PICST_55810	-----	-----	-----	-----	-----	-----	-----	-----	-----	-----	-----	-----	-----	-----	-----	-----	-----	-----	-----	-----	-----	-----	-----	-----	-----	-----	-----	-----	-----	-----	-----	-----	CMR371C	-----	-----	-----	-----	-----	-----	-----	-----	-----
NP_009900	Phosphoribosyl-AMP cyclohydrolase/phosphoribosyl-ATP pyrophosphatase/histidinol dehydrogenase	YCL030C	KLLA0C01452g	CAGL0B00902g	DEHA0F09999g	CaO19.5639	PICST_89228	An01g12570	AO090003000477	FG00865.1	AN0797.2	NCU03139	MGG_01309	SPBC1711.13	CND06120	CNBD0280	LACBIDRAFT_231720	-----	-----	AT5G63890	4324282	-----	-----	-----	-----	-----	-----	-----	-----	CHLREDRAFT_126232	-----	-----	-----	-----	-----	-----	MONBRDRAFT_29130	-----	-----	CMQ082C	-----	-----	OSTLU_13980	-----	-----	-----	-----	-----	KPN_02476
NP_009901	Nuclear fusion protein	YCL029C	KLLA0C01474g	CAGL0B00924g	-----	CaO19.6170	-----	-----	-----	FG06823.1	-----	NCU07400	-----	-----	-----	-----	-----	-----	-----	-----	-----	-----	-----	-----	-----	-----	-----	-----	-----	-----	M01A8.2	-----	-----	-----	-----	-----	-----	-----	-----	-----	-----	-----	-----	CBG10142	-----	-----	-----	-----	-----
NP_009902	Prion, epigenetic modifier of protein function	YCL028W	-----	CAGL0B00946g	-----	-----	-----	-----	-----	-----	-----	-----	-----	-----	-----	-----	-----	-----	-----	-----	-----	-----	-----	-----	-----	-----	-----	-----	-----	-----	-----	-----	-----	-----	-----	-----	-----	-----	-----	-----	-----	-----	-----	-----	-----	-----	-----	-----	-----
NP_009903	Cell fusion protein	YCL027W	KLLA0C01540g	-----	-----	-----	-----	-----	-----	-----	-----	-----	-----	-----	-----	-----	-----	-----	-----	-----	-----	-----	-----	-----	-----	-----	-----	-----	-----	-----	-----	-----	-----	-----	-----	-----	-----	-----	-----	-----	-----	-----	-----	-----	-----	-----	-----	-----	-----
NP_009904	Protein involved in fatty acid regulation	YCL026C-A	KLLA0C01562g	CAGL0B00990g	-----	-----	-----	An14g07060	AO090010000649	FG01866.1	AN2343.2	NCU03696	MGG_09212	-----	CNK01800	CNBK1740	-----	-----	-----	-----	-----	-----	-----	-----	-----	-----	-----	-----	-----	-----	-----	-----	-----	-----	-----	-----	-----	-----	-----	-----	-----	-----	-----	-----	-----	-----	-----	-----	-----
NP_009905	Broad-specificity, relatively-low-affinity, amino-acid permease - inductible by most neutral amino acids	YCL025C	KLLA0C01606g	CAGL0K05753g	DEHA0A01045g	CaO19.8784	PICST_89811	An13g00840	AO090005000114	FG00613.1	AN5678.2	NCU10262	MGG_11327	SPAC869.11	CND00270	CNBE0190	LACBIDRAFT_296817	YALI0F19866g	UM00343.1	-----	-----	-----	-----	-----	-----	-----	-----	-----	-----	-----	-----	-----	-----	-----	-----	-----	-----	-----	-----	-----	-----	-----	-----	-----	-----	-----	-----	-----	KPN_02594
NP_009907	Kinase coordinate cell cycle progression with the organization of the peripheralcytoskeleton	YCL024W	KLLA0C01650g	CAGL0K05709g	DEHA0E14641g	CaO19.663	PICST_76263	An03g04720	AO090120000114	FG08701.1	AN8693.2	NCU09064	MGCH7_ch7g566	SPAC57A10.02	CNK01630	CNBK1910	LACBIDRAFT_244875	YALI0E06523g	UM03928.1	AT3G01090	4332495	558390	84446	499073	381979	484297	538009	AgaP_06813	592325	CHLREDRAFT_106184	F15A2.6	423098	DDB_0229364	100019066	AaeL_AAEL001139	Dmel_CG6114	MONBRDRAFT_30993	718065	741802	CMO207C	Dpse_GA15892	495290	OSTLU_12650	CBG07440	Bm1_37010	594939	TTHERM_00773600	506679.8	-----
NP_009909	TY2B protein	YCL019W	KLLA0A12144g	-----	-----	-----	-----	-----	-----	-----	-----	-----	-----	-----	-----	-----	-----	-----	UM03188.1	-----	4349826	-----	-----	-----	-----	-----	-----	-----	-----	-----	-----	-----	-----	-----	-----	-----	-----	-----	-----	-----	-----	-----	-----	-----	-----	-----	-----	-----	-----
NP_009910	TY2A protein	YCL020W	-----	-----	-----	-----	-----	-----	-----	-----	-----	-----	-----	-----	-----	-----	-----	-----	-----	-----	-----	-----	-----	-----	-----	-----	-----	-----	-----	-----	-----	-----	-----	-----	-----	-----	-----	-----	-----	-----	-----	-----	-----	-----	-----	-----	-----	-----	-----
NP_009911	Beta-isopropyl-malate dehydrogenase	YCL018W	KLLA0D04906g	CAGL0H03795g	DEHA0G11946g	CaJ7.0053	PICST_68561	An01g14130	AO090005001122	FG06675.1	AN0912.2	NCU06232	MGG_05223	SPBC1A4.02c	CNA04310	CNBA4140	LACBIDRAFT_231016	YALI0D10593g	UM01245.1	AT1G80560	4333613	-----	-----	-----	-----	-----	-----	-----	-----	CHLREDRAFT_195906	-----	-----	DDB_0231288	-----	-----	-----	-----	-----	-----	CMM229C	-----	-----	OSTLU_29616	-----	-----	-----	TTHERM_00723390	-----	KPN_00079
NP_009912	Regulates Iron-Sulfur cluster proteins, cellular Iron uptake, and Iron distribution	YCL017C	KLLA0D04928g	CAGL0H03817g	DEHA0G11902g	CaO19.7081	PICST_85588	An09g04280	AO090020000619	FG10049.1	AN2508.2	NCU04636	MGG_00767	SPBC21D10.11c	CND05560	CNBD0800	LACBIDRAFT_182219	YALI0C19041g	UM05776.1	AT5G65720	4346775	562714	9054	84594	18041	477214	517656	AgaP_14011	584446	CHLREDRAFT_191269	B0205.6	419133	DDB_0232198	100032517	AaeL_AAEL010743	Dmel_CG12264	MONBRDRAFT_38863	704077	745823	CMT234C	Dpse_GA11518	447624	OSTLU_45194	CBG12821	Bm1_49825	496582	TTHERM_00085100	509831.1	KPN_02862
NP_009913	Part of an alternative RFC complex	YCL016C	KLLA0D04972g	CAGL0B04873g	DEHA0G11858g	CaO19.7083	PICST_64178	-----	-----	-----	-----	-----	-----	-----	-----	-----	-----	-----	-----	-----	-----	-----	-----	-----	-----	-----	-----	-----	-----	-----	-----	-----	-----	-----	-----	-----	-----	-----	-----	-----	-----	-----	-----	-----	-----	-----	-----	-----	-----
NP_009914	Budding protein	YCL014W	KLLA0D04994g	CAGL0B04851g	DEHA0G11968g	CaJ7.0054	PICST_73959	-----	-----	-----	-----	-----	-----	-----	-----	-----	-----	YALI0C16346g	-----	-----	-----	-----	-----	-----	-----	-----	-----	-----	-----	-----	-----	-----	-----	-----	-----	-----	-----	-----	-----	-----	-----	-----	-----	-----	-----	-----	-----	-----	-----
NP_009916	Poly(A)+ RNA-binding protein involved in the cytoplasmic delivery of messenger RNAs	YCL011C	KLLA0D05016g	CAGL0B04807g	DEHA0G12045g	CaJ7.0058	PICST_25920	-----	AO090009000190	FG09840.1	AN3739.2	NCU02404	MGG_13526	-----	CNL06030	CNBI0800	-----	YALI0E14058g	UM02552.1	AT1G71770	4336331	555643	-----	-----	76936	-----	515290	-----	-----	-----	-----	-----	-----	100017511	-----	-----	-----	-----	-----	-----	-----	399292	OSTLU_34965	-----	-----	-----	-----	-----	-----
NP_009917	SAGA associated factor	YCL010C	KLLA0F12408g	CAGL0B04785g	DEHA0G12067g	CaO19.7074	PICST_64133	An08g06360	-----	FG04482.1	AN0668.2	-----	-----	SPBC1921.07c	-----	-----	-----	YALI0E14080g	-----	-----	-----	-----	-----	-----	-----	-----	-----	-----	-----	-----	-----	-----	-----	-----	-----	-----	-----	-----	-----	-----	-----	-----	-----	-----	-----	-----	-----	-----	-----
NP_009918	Acetolactate synthase, regulatory subunit	YCL009C	KLLA0F12364g	CAGL0H03905g	DEHA0E22869g	CaO19_12119	PICST_80460	An04g01610	AO090023000854	FG06282.1	AN4430.2	NCU01666	MGG_01104	SPBC14C8.04	CNN01460	CNBN1410	LACBIDRAFT_184682	YALI0C09636g	UM05021.1	-----	-----	-----	-----	-----	-----	-----	-----	-----	-----	-----	-----	-----	-----	-----	-----	-----	-----	-----	-----	-----	-----	-----	-----	-----	-----	-----	-----	-----	-----
NP_009919	Protein required for vacuolar targeting of temperature-sensitive plasma membrane proteins, Ste2p and Can1p	YCL008C	-----	CAGL0H03927g	-----	-----	-----	-----	AO090701000604	FG02656.1	AN2521.2	-----	-----	-----	-----	-----	-----	-----	UM02831.1	-----	-----	-----	-----	-----	-----	-----	-----	-----	-----	-----	-----	-----	-----	-----	-----	-----	-----	-----	-----	-----	-----	-----	-----	-----	-----	-----	-----	-----	-----
NP_009922	Protein of unknown function localised to lipid particles	YCL005W	-----	-----	-----	-----	-----	-----	-----	-----	-----	-----	-----	-----	-----	-----	-----	-----	-----	-----	-----	-----	-----	-----	-----	-----	-----	-----	-----	-----	-----	-----	-----	-----	-----	-----	-----	-----	-----	-----	-----	-----	-----	-----	-----	-----	-----	-----	-----
NP_009923	Phosphatidylglycerophosphate synthase	YCL004W	KLLA0A08580g	CAGL0B04741g	DEHA0G12089g	CaJ7.0061	PICST_63914	An17g01120	AO090701000187	FG09004.1	AN2261.2	NCU01141	MGG_07543	SPBP18G5.02	CNC04600	CNBC2570	LACBIDRAFT_318009	YALI0E14102g	UM01120.1	-----	-----	561577	9489	303698	74451	475920	535126	AgaP_18606	581340	-----	Y48G1C.4	422087	DDB_0237934	-----	AaeL_AAEL014947	Dmel_CG7718	MONBRDRAFT_34369	710125	454923	-----	Dpse_GA20541	446638	-----	-----	Bm1_19760	-----	TTHERM_00136230	-----	-----
NP_009924	Conserved hypothetical protein	YCL002C	KLLA0A08602g	CAGL0B04719g	-----	-----	-----	-----	-----	-----	-----	-----	-----	-----	-----	-----	-----	-----	-----	-----	-----	-----	-----	-----	-----	-----	-----	-----	-----	-----	-----	-----	-----	-----	-----	-----	-----	-----	-----	-----	-----	-----	-----	-----	-----	-----	-----	-----	-----
NP_009925	Protein required for correct localization of Sec12p	YCL001W	KLLA0A08624g	CAGL0B04697g	-----	CaJ7.0435	PICST_36928	An02g02830	AO090011000535	FG07288.1	AN5915.2	NCU06447	MGG_06273	SPAC22E12.05c	CNA03040	CNBA2930	LACBIDRAFT_249280	YALI0B07425g	UM03668.1	AT4G39220	4326147	393648	11079	298675	67830	609055	100125922	AgaP_13176	579195	CHLREDRAFT_190919	F46C5.8	419397	DDBDRAFT_0184462	100018492	AaeL_AAEL010361	Dmel_CG11857	MONBRDRAFT_33625	694540	743842	CMI263C	Dpse_GA11240	446675	OSTLU_7961	CBG03181	Bm1_25765	496955	TTHERM_00392960	509209.1	-----
NP_009926	Weak similarity to chloride channel proteins	YCL001W-A	-----	CAGL0B04675g	-----	-----	-----	-----	-----	-----	-----	-----	-----	-----	-----	-----	-----	-----	-----	-----	-----	-----	-----	-----	-----	-----	-----	-----	-----	-----	-----	-----	-----	-----	-----	-----	-----	-----	-----	-----	-----	-----	-----	-----	-----	-----	-----	-----	-----
NP_009928	Cell division control protein	YCR002C	KLLA0F12848g	CAGL0G06754g	DEHA0F18557g	CaO19_548	PICST_74138	An08g00310	AO090005001642	FG06035.1	AN1394.2	NCU03515	MGG_06726	SPAC821.06	CND04860	CNBD1490	LACBIDRAFT_192731	YALI0C21087g	UM03599.1	-----	-----	337243	10801	83788	53860	481227	618235	AgaP_08391	590420	-----	W09C5.2	427899	-----	100031227	AaeL_AAEL001574	Dmel_CG8705	MONBRDRAFT_34246	712931	458874	-----	Dpse_GA21269	379651	-----	CBG20268	Bm1_00140	594940	-----	-----	-----
NP_009929	Mitochondrial ribosomal protein, large subunit	YCR003W	KLLA0F12826g	CAGL0G06776g	DEHA0F18535g	CaO19_549	PICST_79943	-----	-----	-----	-----	-----	-----	-----	-----	-----	-----	-----	-----	-----	-----	-----	-----	-----	-----	-----	-----	-----	-----	-----	-----	-----	-----	-----	-----	-----	-----	-----	-----	-----	-----	-----	-----	-----	-----	-----	-----	-----	-----
NP_009930	Protein of unknown function localised to cytoplasm	YCR004C	KLLA0F12782g	CAGL0B03685g	DEHA0F18447g	CaO19.5286	PICST_85539	An01g05340	AO090005000812	FG01403.1	AN0297.2	NCU02948	MGG_01569	SPAC3C7.14c	CNB04350	CNBB1400	LACBIDRAFT_185266	YALI0B07007g	UM03163.1	AT4G27270	4344633	-----	-----	-----	-----	-----	-----	-----	-----	CHLREDRAFT_182581	-----	-----	-----	-----	AaeL_AAEL015622	-----	-----	-----	-----	CMQ350C	-----	-----	-----	-----	-----	-----	-----	-----	KPN_01029
NP_009931	Citrate (si)-synthase, peroxisomal	YCR005C	KLLA0F12760g	CAGL0H03993g	DEHA0F21692g	CaO19.11871	PICST_85554	An09g06680	AO090102000627	FG01422.1	AN8275.2	NCU01692	MGG_07202	SPAC6C3.04	CNA00510	CNBA0490	LACBIDRAFT_387122	YALI0E02684g	UM01627.1	AT2G44350	4328598	322339	1431	170587	12974	474403	280682	AgaP_13279	-----	CHLREDRAFT_194915	T20G5.2	-----	DDB_0220638	-----	AaeL_AAEL011789	Dmel_CG3861	-----	709604	746229	CMQ191C	Dpse_GA17736	379886	OSTLU_24535	CBG09810	Bm1_19445	550067	TTHERM_00318570	509801.3	-----
NP_009933	Strong similarity to subtelomeric encoded proteins	YCR007C	-----	-----	-----	-----	-----	-----	-----	-----	-----	-----	-----	-----	-----	-----	-----	-----	-----	-----	-----	-----	-----	-----	-----	-----	-----	-----	-----	-----	-----	-----	-----	-----	-----	-----	-----	-----	-----	-----	-----	-----	-----	-----	-----	-----	-----	-----	-----
NP_009934	Serine/threonine-specific protein kinase	YCR008W	KLLA0E11979g	CAGL0L07810g	DEHA0G11638g	CaO19.3854	PICST_73399	An17g01925	AO090009000667	FG06939.1	AN8830.2	NCU06179	MGG_06420	SPAC29A4.16	CNF02940	CNBF1770	LACBIDRAFT_153039	YALI0C00891g	UM04136.1	AT1G01140	4339410	569346	1111	140583	12649	609767	513678	AgaP_08044	592974	CHLREDRAFT_113331	R02C2.1	374260	DDB_0216238	100016170	AaeL_AAEL003953	Dmel_CG3051	MONBRDRAFT_34468	713358	739836	CMO207C	Dpse_GA15892	398191	OSTLU_12650	CBG07148	Bm1_37010	594939	TTHERM_00670860	511277.14	-----
NP_009935	Protein involved in cell polarity development	YCR009C	KLLA0E11935g	CAGL0L07788g	DEHA0G12727g	CaJ7.0003	PICST_50804	An17g01945	AO090009000668	FG02092.1	AN8831.2	NCU01069	MGG_05528	SPBC725.09c	CNB04860	CNBB0880	LACBIDRAFT_189197	YALI0C08118g	UM05283.1	-----	-----	-----	-----	-----	-----	-----	-----	-----	-----	-----	-----	-----	-----	-----	-----	-----	-----	-----	-----	-----	-----	-----	-----	-----	-----	-----	-----	-----	-----
NP_009936	Protein essential for the acetate permease activity	YCR010C	KLLA0A00242g	CAGL0M03465g	DEHA0G04169g	CaO19.1224	PICST_31420	An13g02020	AO090005001538	FG09374.1	AN5226.2	NCU06043	MGG_09225	SPAC5D6.09c	CNF02960	CNBF1750	LACBIDRAFT_295862	YALI0C23617g	UM00196.1	-----	-----	-----	-----	-----	-----	-----	-----	-----	-----	CHLREDRAFT_135856	-----	-----	-----	-----	-----	-----	-----	-----	-----	-----	-----	-----	-----	-----	-----	-----	-----	-----	KPN_00011
NP_009937	`Half-size` ABC transporter - unknown function	YCR011C	KLLA0D04554g	CAGL0L07744g	DEHA0G11396g	CaO19_459	PICST_33002	An07g09170	AO090005001573	FG01388.1	AN5194.2	NCU02544	MGG_01563	SPCC18B5.01c	CNF04860	CNBF0050	LACBIDRAFT_256696	YALI0D25828g	UM01700.1	AT3G21090	4338133	735312	9429	312382	26357	478472	536203	AgaP_17578	584842	CHLREDRAFT_180799	C10C6.5	423767	DDB_0216383	100016629	AaeL_AAEL008138	Dmel_CG3327	MONBRDRAFT_34761	574307	471251	CMS467C	Dpse_GA16356	100036892	OSTLU_1441	CBG06151	Bm1_45725	734088	TTHERM_00035420	504425.7	KPN_02770
NP_009938	Phosphoglycerate kinase	YCR012W	KLLA0A11011g	CAGL0L07722g	DEHA0F16478g	CaO19.11135	PICST_78267	An08g02260	AO090038000395	FG03992.1	AN1246.2	NCU07914	MGG_05063	SPBC14F5.04c	CNG02220	CNBG2530	LACBIDRAFT_189339	YALI0D12400g	UM04871.1	AT3G12780	4341792	406696	5230	24644	18655	480964	507476	AgaP_09971	-----	CHLREDRAFT_132210	T03F1.3	395833	DDB_0191349	100012797	AaeL_AAEL004988	Dmel_CG3127	MONBRDRAFT_24772	706939	462757	CMJ305C	Dpse_GA16139	380062	OSTLU_46028	-----	Bm1_01925	549299	TTHERM_00929450	511419.4	KPN_03355
NP_009940	DNA polymerase	YCR014C	KLLA0A11033g	CAGL0L07700g	-----	-----	-----	An08g02440	-----	FG00621.1	-----	NCU07461	-----	-----	-----	-----	-----	YALI0D12364g	-----	-----	-----	406697	-----	-----	-----	-----	-----	-----	-----	-----	-----	-----	DDB_0232376	-----	-----	-----	-----	-----	-----	-----	-----	-----	-----	-----	-----	100101731	-----	-----	-----
NP_009941	Conserved hypothetical protein	YCR015C	KLLA0A11044g	CAGL0B03531g	-----	-----	-----	-----	-----	-----	-----	-----	-----	-----	-----	-----	-----	-----	-----	-----	-----	-----	-----	-----	-----	-----	-----	-----	-----	-----	-----	-----	-----	-----	-----	-----	-----	-----	-----	-----	-----	-----	-----	-----	-----	-----	-----	-----	-----
NP_009942	Protein of unknown function localised to nucleolus	YCR016W	KLLA0A11066g	CAGL0L07832g	-----	-----	-----	-----	-----	-----	-----	-----	-----	-----	-----	-----	-----	-----	-----	-----	-----	-----	-----	-----	-----	-----	-----	-----	-----	-----	-----	-----	-----	-----	-----	-----	-----	-----	-----	-----	-----	-----	-----	-----	-----	-----	-----	-----	-----
NP_009943	Putative sensor/transporter protein	YCR017C	KLLA0A11132g	CAGL0L07854g	DEHA0F22022g	CaO19_10735	PICST_50925	An16g03370	AO090005001276	FG06069.1	AN5011.2	NCU05895	MGG_03376	SPAC589.12	CNL05400	CNBI1420	-----	-----	UM02932.1	-----	-----	-----	80157	305307	231293	482143	785528	-----	577830	-----	-----	422763	DDB_0232257	-----	-----	-----	-----	706415	461336	-----	-----	-----	-----	-----	-----	-----	-----	504153.12	-----
NP_009944	Nucleolar protein	YCR018C	-----	-----	-----	-----	-----	-----	-----	-----	-----	-----	-----	-----	-----	-----	-----	-----	-----	-----	-----	-----	-----	-----	-----	-----	-----	-----	-----	-----	-----	-----	-----	-----	-----	-----	-----	-----	-----	-----	-----	-----	-----	-----	-----	-----	-----	-----	-----
NP_009946	Necessary for structural stability of L-A dsRNA-containing particles	YCR019W	KLLA0A11242g	CAGL0L07898g	DEHA0B06666g	CaO19.12023	PICST_30650	An08g05520	AO090012000639	FG01921.1	AN0998.2	NCU08007	MGG_01767	SPAC16C9.01c	-----	-----	LACBIDRAFT_305690	YALI0E12067g	-----	-----	-----	-----	-----	-----	-----	-----	-----	-----	-----	-----	-----	-----	-----	-----	-----	-----	-----	-----	-----	-----	-----	-----	-----	-----	-----	-----	-----	-----	-----
NP_009947	Protein required for respiratory growth and stability of the mitochondrial genome	YCR020C	KLLA0C04884g	CAGL0L07920g	DEHA0F28534g	CaO19_7330	PICST_43079	-----	-----	-----	-----	-----	-----	-----	-----	-----	-----	-----	-----	-----	-----	-----	-----	-----	-----	-----	-----	-----	-----	-----	-----	-----	-----	-----	-----	-----	-----	-----	-----	-----	-----	-----	-----	-----	-----	-----	-----	-----	-----
NP_009948	Protein involved in stability of L-A dsRNA-containing particles	YCR020C-A	-----	CAGL0L07942g	-----	-----	-----	-----	-----	-----	-----	-----	-----	-----	-----	-----	-----	-----	-----	-----	-----	-----	-----	-----	-----	-----	-----	-----	-----	-----	-----	-----	-----	-----	-----	-----	-----	-----	-----	-----	-----	-----	-----	-----	-----	-----	-----	-----	-----
NP_009949	High-Temperature Lethal protein necessary conservation of chromosome stability and fertility.	YCR020W-B	-----	-----	-----	-----	-----	-----	-----	-----	-----	-----	-----	-----	-----	-----	-----	-----	-----	-----	-----	-----	-----	-----	-----	-----	-----	-----	-----	-----	-----	-----	-----	-----	-----	-----	-----	-----	-----	-----	-----	-----	-----	-----	-----	-----	-----	-----	-----
NP_009950	Heat shock protein	YCR021C	-----	CAGL0K07337g	-----	CaO19.12001	PICST_45009	-----	-----	FG03064.1	-----	-----	-----	-----	-----	-----	-----	-----	UM02629.1	-----	-----	-----	-----	-----	-----	-----	-----	-----	-----	-----	-----	-----	-----	-----	-----	-----	-----	-----	-----	-----	-----	-----	-----	-----	-----	-----	-----	-----	-----
NP_009952	Putative transporter protein	YCR023C	-----	-----	DEHA0F13750g	CaO19.4550	PICST_78175	An01g13880	AO090005001154	FG05119.1	AN0890.2	NCU07668	MGG_01485	-----	-----	CNBB2410	LACBIDRAFT_296932	-----	UM03554.1	AT3G43790	4324386	-----	-----	-----	-----	-----	-----	-----	-----	-----	-----	-----	DDBDRAFT_0185276	-----	-----	-----	MONBRDRAFT_28003	-----	-----	-----	-----	-----	-----	-----	-----	-----	-----	510659.2	-----
NP_009953	Asparaginyl-tRNA synthetase, mitochondrial	YCR024C	KLLA0A11484g	CAGL0L08030g	DEHA0C14784g	CaO19.6698	PICST_84563	An16g03130	AO090005001286	FG10797.1	AN3073.2	NCU06866	MGG_06566	SPBC1198.10c	CND03890	CNBD2410	LACBIDRAFT_166907	YALI0E04939g	UM04607.1	AT4G17300	4343250	561673	79731	293128	244141	608831	504824	AgaP_11382	579372	CHLREDRAFT_117306	Y66D12A.23	419026	DDB_0231334	100027168	AaeL_AAEL011655	Dmel_CG6796	MONBRDRAFT_27602	700326	466723	CMR205C	Dpse_GA19868	-----	OSTLU_51201	CBG13278	Bm1_55920	-----	TTHERM_00691890	-----	KPN_00961
NP_009955	Ecto-Nucleotide Pyrophosphatase/Phosphodiesterase	YCR026C	KLLA0A11374g	CAGL0L07986g	DEHA0C18436g	CaO19.4409	PICST_70997	An15g03530	AO090026000802	FG08539.1	AN7550.2	NCU00632	MGCH7_ch7g389	SPBC725.05c	CNC00130	CNBC7090	-----	YALI0E09042g	UM02531.1	AT4G29680	4327327	562399	-----	54410	-----	-----	529405	-----	577518	-----	-----	-----	DDB_0232174	100031034	-----	-----	-----	-----	-----	-----	-----	-----	-----	-----	-----	-----	-----	-----	-----
NP_009956	Rheb-like Gene involved in growth regulation	YCR027C	KLLA0A11330g	CAGL0B04521g	DEHA0A10384g	CaO19_5994	PICST_64341	An17g02350	AO090009000713	FG07473.1	AN8868.2	NCU01444	MGG_06914	SPBC428.16c	CNB03660	CNBB2050	LACBIDRAFT_234321	YALI0E30943g	UM05654.1	AT5G59840	4339021	767781	6009	26954	19744	475545	528204	AgaP_18322	592590	CHLREDRAFT_195520	C27B7.8	420434	DDB_0229441	100018870	AaeL_AAEL008179	Dmel_CG1081	MONBRDRAFT_37080	715378	742542	CMT371C	Dpse_GA10574	380186	OSTLU_38767	CBG21720	Bm1_44625	548676	TTHERM_00784530	509571.79	-----
NP_009957	Pantothenate permease	YCR028C	KLLA0A06193g	CAGL0L08052g	DEHA0C14850g	CaO19_12981	PICST_35835	An18g00030	AO090005000693	FG10317.1	AN2663.2	NCU07620	MGG_02319	SPBC2G2.01c	CNE01880	CNBE1850	LACBIDRAFT_298947	YALI0F06842g	UM00724.1	-----	-----	-----	-----	-----	-----	-----	-----	-----	-----	-----	-----	-----	-----	-----	-----	-----	-----	-----	-----	-----	-----	-----	-----	-----	-----	-----	-----	-----	-----
NP_009958	ssDNA-binding protein, mitochondrial	YCR028C-A	KLLA0A06149g	-----	-----	-----	-----	-----	-----	FG07269.1	AN7742.2	-----	-----	-----	-----	-----	-----	-----	-----	-----	-----	-----	-----	-----	-----	-----	-----	-----	-----	-----	-----	-----	-----	-----	-----	-----	-----	-----	-----	-----	-----	-----	-----	-----	-----	-----	-----	-----	-----
NP_009959	Protein with a potential role in actin cytoskeletal organization	YCR030C	-----	CAGL0L08074g	DEHA0D03916g	CaO19.13116	PICST_67442	-----	-----	-----	-----	-----	-----	-----	-----	-----	-----	YALI0F01694g	-----	-----	-----	-----	-----	-----	-----	-----	-----	-----	-----	-----	-----	-----	-----	-----	-----	-----	-----	-----	-----	-----	-----	-----	-----	-----	-----	-----	-----	-----	-----
NP_009960	40S Ribosomal protein S14.e	YCR031C	KLLA0B07623g	CAGL0L08118g	DEHA0G16544g	-----	PICST_87510	An02g06130	AO090011000596	FG02541.1	AN5960.2	NCU07830	MGG_05238	SPAC3H5.05c	CNF00670	CNBF4000	LACBIDRAFT_184206	YALI0D05753g	UM03021.1	AT3G11510	4328392	336687	6208	29284	20044	403690	282050	AgaP_12928	574895	CHLREDRAFT_24344	F37C12.9	416275	DDB_0230056	100024406	AaeL_AAEL005266	Dmel_CG1527	MONBRDRAFT_6309	710901	743289	CMH046C	-----	379927	OSTLU_29967	CBG08351	Bm1_16715	549476	TTHERM_00765300	409117.2	-----
NP_009961	Mitochondrial protein involved in pH stress response	YCR032W	KLLA0B07667g	CAGL0L08140g	DEHA0G16654g	CaO19_13640	PICST_56356	An07g03860	AO090020000518	FG00191.1	AN0239.2	NCU00671	MGCH7_ch7g578	SPBC28E12.06c	CNN01230	CNBN1230	-----	YALI0E04312g	UM03883.1	AT4G02660	4330232	559325	23001	305164	72145	487841	537096	AgaP_17926	580791	CHLREDRAFT_167021	VT23B5.2	422613	DDB_0191124	100014537	AaeL_AAEL009823	Dmel_CG14001	MONBRDRAFT_13989	719472	461201	-----	Dpse_GA19855	-----	OSTLU_813	CBG03484	Bm1_39680	-----	TTHERM_01068290	503781.1	-----
NP_009962	Component of meiotic-specific repressor of the sporulation	YCR033W	KLLA0C03564g	CAGL0L08162g	DEHA0G10758g	CaO19_5241	PICST_66693	-----	-----	FG00324.1	AN8076.2	NCU10346	MGG_09174	SPAC22E12.19	CNA00400	CNBA0400	-----	YALI0B20262g	-----	-----	-----	-----	-----	-----	-----	-----	-----	-----	588549	-----	-----	-----	-----	-----	-----	Dmel_CG4013	-----	-----	-----	-----	-----	-----	-----	-----	-----	-----	-----	-----	-----
NP_009963	Fatty acid elongase required for sphingolipid formation	YCR034W	KLLA0C03542g	CAGL0L08184g	DEHA0G10912g	CaO19.6343	PICST_34675	An02g09910	AO090102000393	FG07347.1	AN8117.2	NCU06694	MGG_07280	SPAC1B2.03c	CNC00110	CNBC7110	LACBIDRAFT_186873	YALI0B20196g	UM03958.1	AT3G06460	4333830	678614	60481	-----	-----	610377	617293	AgaP_17511	575716	-----	F41H10.8	428646	DDBDRAFT_0191679	-----	AaeL_AAEL003093	Dmel_CG6921	MONBRDRAFT_33213	703030	472038	CML178C	Dpse_GA19958	734710	-----	CBG19953	-----	496694	-----	-----	-----
NP_009964	rRNA processing protein	YCR035C	KLLA0C03520g	CAGL0L08206g	DEHA0G16698g	CaO19_6259	PICST_70277	-----	-----	-----	-----	-----	-----	-----	-----	-----	-----	-----	-----	-----	-----	-----	-----	-----	-----	-----	-----	-----	-----	-----	-----	-----	-----	-----	-----	-----	-----	-----	-----	-----	-----	-----	-----	-----	-----	-----	-----	-----	-----
NP_009965	Ribokinase	YCR036W	KLLA0C03498g	CAGL0L08228g	DEHA0G10934g	CaO19.6344	PICST_75489	An15g07500	AO090038000092	FG05114.1	-----	NCU04339	MGG_06089	SPBC16G5.02c	-----	-----	-----	YALI0B14927g	-----	AT1G17160	4326855	-----	64080	-----	-----	-----	-----	-----	761807	-----	F07A11.5	421418	-----	-----	AaeL_AAEL002779	Dmel_CG13369	-----	-----	-----	-----	-----	-----	-----	-----	-----	-----	-----	-----	KPN_04157
NP_009966	Low affinity phosphate transporter	YCR037C	KLLA0C03454g	CAGL0F02387g	DEHA0E07315g	CaO19_2454	PICST_86239	An01g03120	AO090003000920	FG04337.1	AN0469.2	NCU01540	MGG_01050	SPBC3B8.04c	CNE03570	CNBE3580	LACBIDRAFT_294568	YALI0E31064g	UM04759.1	-----	-----	-----	-----	-----	-----	-----	-----	-----	-----	CHLREDRAFT_196076	-----	-----	-----	-----	-----	-----	-----	-----	-----	CMP026C	-----	-----	-----	-----	-----	548493	-----	508831.6	-----
NP_009967	GDP/GTP exchange factor for Rsr1p/Bud1p	YCR038C	-----	CAGL0B01287g	DEHA0E23056g	CaO19.9400	PICST_65220	-----	-----	-----	-----	-----	-----	-----	-----	-----	-----	-----	-----	-----	-----	-----	-----	-----	-----	-----	-----	-----	-----	-----	-----	-----	DDB_0191326	-----	-----	-----	-----	-----	-----	-----	-----	-----	-----	-----	-----	-----	-----	-----	-----
NP_009971	Component of TFIID complex	YCR042C	KLLA0C02189g	CAGL0L00297g	DEHA0A06457g	CaO19.2135	PICST_58795	An16g07860	AO090005000647	FG09406.1	AN1494.2	NCU02052	MGG_03637	SPAC3A12.05c	CNG03040	CNBG1720	-----	YALI0C13904g	UM02619.1	AT1G73960	-----	324486	6873	-----	-----	475084	781912	AgaP_13983	-----	-----	-----	-----	-----	-----	AaeL_AAEL014028	Dmel_CG6711	-----	702411	464354	-----	-----	-----	-----	-----	-----	-----	-----	-----	-----
NP_009972	Protein of unknown function localised to golgi	YCR043C	KLLA0C02145g	-----	-----	-----	-----	-----	-----	-----	-----	-----	-----	-----	-----	-----	-----	-----	-----	-----	-----	-----	-----	-----	-----	-----	-----	-----	-----	-----	-----	-----	-----	-----	-----	-----	-----	-----	-----	-----	-----	-----	-----	-----	-----	-----	-----	-----	-----
NP_009973	Protein involved in manganese homeostasis	YCR044C	KLLA0C02101g	CAGL0M11880g	DEHA0E25366g	CaO19_4240	PICST_46428	An18g05180	-----	FG01138.1	AN4235.2	NCU08609	MGG_04527	SPAC823.07	-----	-----	-----	YALI0D25454g	-----	-----	-----	-----	-----	-----	-----	-----	-----	AgaP_18536	-----	CHLREDRAFT_111593	-----	-----	-----	-----	-----	Dmel_CG3271	-----	-----	-----	-----	Dpse_GA17095	-----	-----	-----	-----	779696	-----	-----	-----
NP_009974	Similarity to serin proteases	YCR045C	KLLA0F06028g	CAGL0L10802g	DEHA0B05654g	CaO19_7463	PICST_28842	An07g03880	AO090020000517	FG09382.1	AN0238.2	NCU06949	MGG_09246	SPAC4A8.04	CNJ00620	CNBJ2870	LACBIDRAFT_291381	YALI0B02794g	UM04400.1	-----	-----	-----	255738	298296	100102	-----	-----	-----	582641	CHLREDRAFT_205991	-----	-----	-----	100032437	-----	-----	-----	717147	456880	-----	-----	-----	OSTLU_44226	-----	-----	-----	-----	-----	-----
NP_009975	Mitochondrial ribosomal protein, large subunit	YCR046C	KLLA0F05984g	CAGL0L10824g	-----	-----	PICST_36574	An07g03460	-----	-----	-----	-----	-----	-----	-----	-----	-----	YALI0F24365g	-----	-----	-----	-----	-----	-----	-----	-----	-----	-----	-----	-----	-----	-----	-----	-----	-----	-----	-----	-----	-----	-----	-----	-----	-----	-----	-----	-----	-----	-----	-----
NP_009976	Protein involved in bud-site selection	YCR047C	KLLA0F05962g	CAGL0L10846g	DEHA0F25707g	CaO19_9522	PICST_32655	An18g06750	AO090003000009	FG05728.1	AN5789.2	NCU00777	MGG_08705	SPAC26A3.06	CNA02480	CNBA2330	LACBIDRAFT_244288	YALI0F06512g	UM01551.1	AT5G57280	4331056	572367	114049	368084	66138	479717	513878	AgaP_13360	581711	CHLREDRAFT_118405	C27F2.4	431053	DDBDRAFT_0190502	100018676	AaeL_AAEL010949	Dmel_CG10903	MONBRDRAFT_18922	720121	742559	CMT343C	Dpse_GA10628	443795	OSTLU_38925	CBG18202	Bm1_15635	496966	TTHERM_00305590	508583.1	-----
NP_009978	Acyl-CoA sterol acyltransferase	YCR048W	KLLA0C09152g	CAGL0C02981g	DEHA0F25652g	CaO19.9788	PICST_33115	An18g04660	AO090009000480	FG02016.1	AN4208.2	NCU04144	MGG_06765	SPAC13G7.05	CNF01130	CNBF3580	LACBIDRAFT_188091	YALI0F06578g	UM05355.1	-----	4338045	436731	8694	84497	13350	490325	513554	-----	-----	-----	H19N07.4	424424	DDBDRAFT_0202877	100018271	-----	Dmel_CG31991	MONBRDRAFT_20830	701489	464460	CME100C	Dpse_GA16599	446863	-----	CBG23107	-----	-----	TTHERM_00732710	-----	-----
NP_009979	Non-essential protein of unknown function; deletion mutant is synthetically sick or lethal with alpha-synuclein; Ycr050cp [Saccharomyces cerevisiae].	YCR050C	-----	-----	-----	-----	-----	-----	-----	-----	-----	-----	-----	-----	-----	-----	-----	-----	-----	-----	-----	-----	-----	-----	-----	-----	-----	-----	-----	-----	-----	-----	-----	-----	-----	-----	-----	-----	-----	-----	-----	-----	-----	-----	-----	-----	-----	-----	-----
NP_009980	Protein of unknown function localised to cytoplasm and nucleus	YCR051W	KLLA0C09108g	CAGL0C03003g	DEHA0F25608g	CaO19.9796	PICST_61965	An08g01490	-----	-----	AN1295.2	NCU04409	MGG_06855	SPCP1E11.10	CNB02620	CNBB3060	LACBIDRAFT_297146	YALI0F10747g	UM00969.1	-----	-----	-----	-----	-----	-----	-----	-----	-----	-----	-----	-----	-----	-----	-----	-----	-----	-----	-----	-----	-----	-----	-----	-----	-----	-----	-----	-----	-----	-----
NP_009981	Subunit of the RSC complex	YCR052W	KLLA0C09042g	CAGL0C03025g	-----	-----	-----	-----	-----	-----	-----	-----	-----	-----	-----	-----	-----	-----	-----	-----	-----	-----	-----	-----	-----	-----	-----	-----	-----	-----	-----	-----	-----	-----	-----	-----	-----	-----	-----	-----	-----	-----	-----	-----	-----	-----	-----	-----	-----
NP_009982	Threonine synthase (o-p-homoserine p-lyase)	YCR053W	KLLA0C09020g	CAGL0K09328g	DEHA0F20240g	CaO19_4233	PICST_65754	An16g02520	AO090038000224	FG05713.1	AN3031.2	NCU03425	MGG_08923	SPAC9E9.06c	CNB01150	CNBB4560	LACBIDRAFT_184047	YALI0F23221g	UM04341.1	-----	-----	641568	55258	297332	232078	475757	541205	-----	586640	-----	-----	422927	-----	100025171	-----	-----	MONBRDRAFT_27254	706766	459387	-----	-----	495098	OSTLU_32331	-----	-----	-----	-----	508857.16	KPN_00004
NP_009983	Essential protein of unknown function	YCR054C	KLLA0C08998g	CAGL0K09306g	DEHA0F20218g	CaO19_4234	PICST_46113	An11g02370	AO090003000193	-----	AN1908.2	-----	-----	SPCC584.14	-----	-----	-----	YALI0D12342g	-----	AT4G00231	-----	100005336	25814	170821	54138	474467	767990	-----	-----	-----	-----	418245	DDB_0237976	100028602	-----	-----	-----	713805	470238	-----	-----	-----	-----	-----	-----	548542	-----	-----	-----
NP_009984	Periodic tryptophan protein	YCR057C	KLLA0C08976g	CAGL0K09284g	DEHA0B05742g	CaO19_3276	PICST_53071	An09g05270	AO090102000512	FG07379.1	AN8183.2	NCU03794	MGG_07465	SPBC713.04c	CNG04380	CNBG0310	LACBIDRAFT_299673	YALI0B01078g	UM02662.1	AT1G15440	4339341	266990	5822	687601	110816	487790	514336	AgaP_14295	752047	CHLREDRAFT_195954	F55F8.3	418551	DDB_0235358	100027300	AaeL_AAEL003975	Dmel_CG12325	MONBRDRAFT_16453	722216	474131	CMS199C	Dpse_GA11557	734637	OSTLU_48514	CBG14923	Bm1_08665	394975	TTHERM_01462210	506357.14	-----
NP_009985	Piecemeal microautophagy of the nucleus (PMN)	YCR059C	KLLA0C08932g	CAGL0K09262g	DEHA0B05698g	CaO19_3273	PICST_39512	An09g05100	AO090102000499	FG05984.1	AN8173.2	NCU09542	MGG_09525	SPAC27E2.02	CND01590	CNBD4730	LACBIDRAFT_311401	YALI0C01331g	UM02130.1	-----	-----	449553	55364	497198	16210	490513	517248	-----	753539	-----	Y52B11A.2	421080	DDBDRAFT_0187616	100011324	-----	-----	MONBRDRAFT_23477	707508	455343	CMK140C	-----	-----	OSTLU_33634	-----	-----	100135348	-----	508269.1	-----
NP_009986	HSP90 cofactor, contains a single TPR domain	YCR060W	KLLA0C08910g	CAGL0K09240g	-----	-----	-----	-----	-----	-----	-----	-----	-----	-----	-----	-----	-----	-----	-----	-----	-----	-----	-----	-----	-----	-----	-----	-----	-----	-----	-----	-----	-----	-----	-----	-----	-----	-----	-----	-----	-----	-----	-----	-----	-----	-----	-----	-----	-----
NP_009987	Membrane protein of unknown function	YCR061W	KLLA0C08866g	CAGL0K09218g	DEHA0F13981g	CaO19_12373	PICST_40722	An08g10750	AO090003000392	FG07960.1	AN3714.2	NCU02378	MGG_03529	SPBC3B8.06	CNG02460	CNBG2310	LACBIDRAFT_311967	YALI0E19558g	UM05056.1	-----	-----	-----	-----	-----	-----	-----	-----	-----	-----	-----	-----	-----	-----	-----	-----	-----	-----	-----	-----	-----	-----	-----	-----	-----	-----	-----	-----	-----	-----
NP_009990	Protein involved in bud-site selection	YCR063W	KLLA0C08800g	CAGL0J03630g	DEHA0F12320g	CaO19_12318	PICST_40262	An17g02250	AO090009000700	FG06935.1	AN8857.2	NCU00417	MGG_06309	SPBC24C6.11	CNL04040	CNBI2730	LACBIDRAFT_246335	YALI0B18238g	UM02122.1	AT4G21110	4338942	445383	8896	89819	100045848	479743	533977	AgaP_18161	591250	CHLREDRAFT_114566	C07A9.2	416492	DDB_0233523	100016118	AaeL_AAEL007790	Dmel_CG1639	MONBRDRAFT_38307	718694	736713	CMG014C	-----	379740	OSTLU_10590	CBG10019	Bm1_47455	549113	TTHERM_00632821	-----	-----
NP_009991	Transcription factor	YCR065W	KLLA0C08778g	CAGL0J03608g	DEHA0F12342g	CaO19_12316	PICST_53324	An02g07900	AO090009000701	FG06944.1	AN8858.2	NCU06173	MGG_06422	SPBC4C3.12	CNG03610	CNBG1160	LACBIDRAFT_305751	YALI0C01463g	UM01042.1	-----	-----	100002808	2302	304298	17425	489885	505891	AgaP_08042	588775	-----	F38A6.1	770009	-----	100013780	AaeL_AAEL014284	Dmel_CG11152	MONBRDRAFT_26588	706275	454899	-----	Dpse_GA17601	734957	-----	CBG12232	Bm1_34525	493505	-----	-----	-----
NP_009992	DNA repair protein	YCR066W	KLLA0C08756g	CAGL0J03586g	DEHA0F13387g	CaO19_10910	PICST_31983	-----	-----	-----	-----	NCU05210	-----	-----	-----	CNBL1870	LACBIDRAFT_315822	YALI0A08580g	-----	-----	-----	393106	-----	362412	58186	-----	-----	-----	-----	-----	-----	416114	-----	100023569	-----	-----	-----	-----	-----	CMG126C	-----	-----	-----	-----	-----	-----	-----	-----	-----
NP_009993	Protein of the endoplasmic reticulum	YCR067C	KLLA0C08723g	CAGL0J03564g	DEHA0F13409g	CaO19_3409	PICST_72775	-----	-----	-----	-----	-----	-----	-----	-----	-----	-----	-----	-----	-----	-----	-----	-----	-----	-----	-----	-----	-----	-----	-----	-----	-----	-----	-----	-----	-----	-----	-----	-----	-----	-----	-----	-----	-----	-----	-----	-----	-----	-----
NP_009994	Lipase, required for intravacuolar lysis of autophagic bodies	YCR068W	KLLA0C08679g	CAGL0J03542g	DEHA0F13453g	CaO19_10915	PICST_89908	An03g02820	-----	FG02519.1	AN5919.2	NCU06436	MGG_12828	SPAC23C4.16c	CNC01140	CNBC6140	LACBIDRAFT_143750	YALI0F06358g	UM00271.1	-----	-----	-----	-----	-----	-----	-----	-----	-----	-----	-----	-----	-----	-----	-----	-----	-----	-----	-----	-----	-----	-----	-----	-----	-----	-----	-----	-----	-----	-----
NP_009995	Peptidyl-prolyl cis-trans isomerase precursor	YCR069W	KLLA0C08635g	CAGL0J03520g	DEHA0G11220g	CaJ7.0279	PICST_13387	An16g09310	AO090120000486	FG10352.1	AN4583.2	NCU03853	MGG_08104	SPBP8B7.25	CNB01230	CNBB4490	LACBIDRAFT_183653	YALI0E23155g	UM03726.1	AT2G15790	4347707	406292	5479	64367	19035	478337	786614	AgaP_08768	575422	CHLREDRAFT_34270	Y75B12B.5	768427	DDB_0191497	100026317	AaeL_AAEL013279	Dmel_CG2852	MONBRDRAFT_33563	700998	747801	CMR272C	Dpse_GA14426	495270	OSTLU_41188	CBG07130	Bm1_55850	549817	TTHERM_00877050	509215.4	-----
NP_009996	Mitochondrial ribosomal protein, large subunit	YCR071C	KLLA0C08569g	CAGL0J03498g	-----	CaO19_11258	-----	-----	-----	-----	-----	-----	-----	-----	-----	-----	-----	-----	-----	-----	-----	-----	-----	-----	-----	-----	-----	-----	-----	-----	-----	-----	-----	-----	-----	-----	-----	-----	-----	-----	-----	-----	-----	-----	-----	-----	-----	-----	-----
NP_009997	WD-repeat protein required for maturation and efficient intra-nuclear transport or pre-60S ribosomal subunits	YCR072C	KLLA0C08547g	CAGL0J03476g	DEHA0C09867g	CaO19_11259	PICST_49918	An01g06270	AO090005000896	FG05698.1	AN0361.2	NCU00794	MGG_08708	SPCC18.05c	CND05450	CNBD0900	LACBIDRAFT_296068	YALI0A06479g	UM03609.1	AT5G52820	4347950	553606	54475	303372	217011	491142	509793	AgaP_10926	585438	CHLREDRAFT_178661	W07E6.2	417613	DDB_0235330	100021566	AaeL_AAEL004063	Dmel_CG2863	MONBRDRAFT_34170	715324	468214	CMM029C	Dpse_GA14510	380367	OSTLU_41794	CBG07064	Bm1_16265	779995	TTHERM_00941520	511075.2	-----
NP_009998	MAP kinase kinase kinase	YCR073C	KLLA0C08525g	CAGL0L03520g	DEHA0C09823g	CaO19_11257	PICST_28119	An08g03240	AO090038000312	FG00408.1	AN1180.2	NCU03071	MGG_00183	SPAC1006.09	CNL05560	CNBI1260	LACBIDRAFT_141037	YALI0A05247g	UM01544.1	AT1G53570	4346940	325488	4216	308106	26407	476262	511779	AgaP_12329	592507	CHLREDRAFT_98709	F59A6.1	421579	DDB_0220118	100032495	AaeL_AAEL010466	Dmel_CG7717	MONBRDRAFT_25095	710360	470547	CMT185C	Dpse_GA20540	734336	OSTLU_41728	CBG02299	Bm1_52175	548355	TTHERM_01502010	509937.13	-----
NP_009999	Protein with a possible role in tRNA export	YCR073W-A	KLLA0C08415g	CAGL0M10956g	DEHA0C13695g	CaO19.8935	PICST_60598	An01g05150	AO090005000789	FG07031.1	AN0285.2	NCU00087	MGG_10148	SPCC16C4.10	CND03390	CNBD2960	LACBIDRAFT_291579	YALI0C19085g	UM03811.1	AT5G24400	4347654	-----	25796	290636	66171	610090	616120	AgaP_16504	587057	CHLREDRAFT_101528	Y57G11C.3	430442	-----	100014397	AaeL_AAEL014204	Dmel_CG17333	MONBRDRAFT_36917	719149	748844	CMC120C	Dpse_GA14465	-----	OSTLU_13316	CBG21525	Bm1_33900	100127695	-----	503713.3	-----
NP_010000	Cystine transporter, mediating H+-driven cystine export	YCR075C	KLLA0F27445g	CAGL0M06985g	-----	-----	-----	-----	-----	-----	-----	-----	-----	-----	-----	-----	-----	-----	UM05684.1	-----	-----	-----	-----	-----	-----	-----	-----	-----	-----	-----	-----	-----	-----	-----	-----	-----	-----	-----	-----	-----	-----	-----	-----	-----	-----	-----	-----	-----	-----
NP_010001	Protein of unknown function	YCR076C	-----	CAGL0M07007g	-----	-----	-----	-----	-----	-----	-----	-----	-----	-----	-----	-----	-----	-----	-----	-----	-----	-----	-----	-----	-----	-----	-----	-----	-----	-----	-----	-----	-----	-----	-----	-----	-----	-----	-----	-----	-----	-----	-----	-----	-----	-----	-----	-----	-----
NP_010002	Topoisomerase II-associated protein	YCR077C	KLLA0F27357g	CAGL0M07029g	DEHA0C09724g	CaO19_3792	PICST_80647	-----	-----	-----	-----	-----	-----	-----	CNA06430	CNBA6240	-----	YALI0E19514g	-----	-----	-----	-----	-----	-----	-----	-----	-----	-----	-----	-----	-----	-----	-----	-----	-----	-----	-----	-----	-----	-----	-----	-----	-----	-----	-----	-----	-----	-----	-----
NP_010003	Phosphoprotein phosphatase type 2C similar to mammalian PP1Ks localised to mitochondria	YCR079W	KLLA0F06985g	CAGL0E00649g	DEHA0E11462g	CaO19.3705	PICST_57623	An01g14160	AO090005001120	FG05162.1	AN0914.2	NCU03495	MGG_03918	SPAC4A8.03c	-----	-----	LACBIDRAFT_243475	YALI0B22616g	-----	-----	-----	-----	-----	312381	243382	-----	-----	-----	590885	-----	-----	-----	-----	-----	-----	-----	-----	-----	-----	-----	-----	432182	-----	-----	-----	-----	-----	-----	-----
NP_010004	DNA-directed RNA polymerase II holoenzyme and Srb10 CDK subcomplex subunit	YCR081W	KLLA0F06919g	CAGL0E00627g	-----	-----	-----	-----	-----	-----	-----	-----	-----	-----	-----	-----	-----	YALI0F11341g	-----	-----	-----	-----	-----	-----	-----	-----	-----	-----	-----	-----	-----	-----	-----	-----	-----	-----	-----	-----	-----	-----	-----	-----	-----	-----	-----	-----	-----	-----	-----
NP_010005	Ada Histone acetyltransferase complex Component	YCR082W	KLLA0F06875g	CAGL0E00605g	-----	-----	-----	-----	-----	-----	-----	-----	-----	-----	-----	-----	-----	-----	-----	-----	-----	-----	-----	-----	-----	-----	-----	-----	-----	-----	-----	-----	-----	-----	-----	-----	-----	-----	-----	-----	-----	-----	-----	-----	-----	-----	-----	-----	-----
NP_010006	Mitochondrial thioredoxin	YCR083W	KLLA0F10351g	CAGL0E00583g	DEHA0G05126g	CaO19_7611	PICST_39568	An03g02980	AO090020000504	FG10417.1	AN0170.2	NCU06556	MGG_04236	SPAC7D4.07c	CNC04200	CNBC2990	LACBIDRAFT_295142	YALI0F01496g	UM06512.1	AT5G39950	4342618	336637	7295	116484	22166	474798	280950	AgaP_11774	582000	CHLREDRAFT_196125	F56G4.5	396437	DDB_0233288	100022860	AaeL_AAEL010777	Dmel_CG31884	MONBRDRAFT_18559	716456	740248	CMJ096C	Dpse_GA16546	100037235	OSTLU_26095	CBG12973	Bm1_05440	496541	TTHERM_00664030	504797.4	KPN_04282
NP_010007	General transcription repressor	YCR084C	KLLA0F10263g	CAGL0E00561g	DEHA0A13838g	CaO19_6109	PICST_63551	An15g00140	AO090701000021	FG02501.1	AN6505.2	NCU06205	MGG_08829	SPAC18B11.10	CNE03830	CNBE3820	LACBIDRAFT_387493	YALI0A14542g	UM03280.1	AT3G49660	4333964	406372	11091	362093	140858	477397	100125836	AgaP_08715	577005	CHLREDRAFT_119580	K04G11.4	417144	DDB_0214909	100030698	AaeL_AAEL003001	Dmel_CG17437	MONBRDRAFT_29616	722123	460630	CMC158C	Dpse_GA14510	446809	OSTLU_311	CBG09206	Bm1_28000	496891	TTHERM_01006540	508577.6	-----
NP_010009	Protein involved in nuclear migration	YCR086W	KLLA0F10241g	CAGL0E00539g	-----	-----	PICST_66746	-----	-----	-----	-----	-----	-----	-----	-----	-----	-----	-----	-----	-----	-----	-----	-----	-----	-----	-----	-----	-----	-----	-----	-----	-----	-----	-----	-----	-----	-----	-----	-----	-----	-----	-----	-----	-----	-----	-----	-----	-----	-----
NP_010011	Nuclear protein, putative nucleic acid-binding protein	YCR087C-A	KLLA0F10219g	CAGL0E00517g	DEHA0A13882g	CaO19_7664	PICST_29317	An13g01230	-----	-----	AN3760.2	NCU03274	MGG_00143	SPBC215.06c	CNB03080	CNBB2620	LACBIDRAFT_318058	YALI0D15818g	UM04789.1	-----	-----	-----	-----	-----	-----	-----	-----	-----	-----	-----	-----	-----	-----	-----	-----	-----	MONBRDRAFT_34734	-----	-----	-----	-----	-----	OSTLU_31166	-----	Bm1_03965	-----	-----	-----	-----
NP_010012	Actin-binding protein	YCR088W	KLLA0F10175g	CAGL0C03597g	DEHA0G19811g	CaO19_2699	PICST_80641	-----	-----	-----	-----	-----	-----	-----	-----	-----	-----	YALI0B14102g	-----	-----	-----	-----	-----	-----	-----	-----	-----	-----	-----	-----	-----	-----	-----	-----	-----	-----	-----	-----	-----	-----	-----	-----	-----	-----	-----	-----	-----	-----	-----
NP_010013	Protein required for efficient mating	YCR089W	-----	-----	-----	-----	-----	-----	-----	-----	-----	-----	-----	-----	-----	-----	-----	-----	-----	-----	-----	-----	-----	-----	-----	-----	-----	-----	-----	-----	-----	-----	-----	-----	-----	-----	-----	-----	-----	-----	-----	-----	-----	-----	-----	-----	-----	-----	-----
NP_010014	Protein of unknown function localised to cytoplasm and nucleus	YCR090C	KLLA0F10153g	CAGL0E00495g	DEHA0B09482g	-----	PICST_36010	An15g05690	-----	-----	AN7606.2	NCU08505	MGG_06705	SPBC2D10.03c	-----	-----	LACBIDRAFT_300570	YALI0E24783g	-----	-----	-----	-----	-----	-----	-----	-----	-----	-----	-----	-----	-----	-----	-----	-----	-----	-----	-----	-----	-----	-----	-----	-----	-----	-----	-----	-----	-----	-----	-----
NP_010015	Ser/thr protein kinase	YCR091W	KLLA0C18568g	CAGL0C03509g	DEHA0B13519g	CaO19.223	PICST_77777	An18g03250	AO090026000683	FG04382.1	AN0144.2	NCU01797	MGG_07012	SPAC4G8.05	CNB05230	CNBB0530	LACBIDRAFT_315149	YALI0A04697g	UM05698.1	AT1G79250	4351240	571285	6196	317203	67071	612448	526227	AgaP_15722	575764	CHLREDRAFT_183965	C10C6.1	422273	DDB_0220130	100028312	AaeL_AAEL004474	Dmel_CG6498	MONBRDRAFT_37785	716899	468426	CMT328C	Dpse_GA19640	399376	OSTLU_40751	CBG06155	Bm1_24015	394938	TTHERM_01055410	511269.5	-----
NP_010016	DNA mismatch repair protein	YCR092C	KLLA0C18590g	CAGL0E00473g	DEHA0B13673g	CaO19.3608	PICST_59113	An13g01060	AO090005000134	FG07112.1	AN3749.2	NCU08115	MGG_09306	SPAC8F11.03	CNC01550	CNBC5700	LACBIDRAFT_297730	YALI0A09724g	UM04275.1	AT4G25540	4347016	100000055	4437	499505	17686	479164	616744	AgaP_11811	757687	CHLREDRAFT_106717	Y47G6A.11	378799	DDB_0232960	100015958	AaeL_AAEL011780	Dmel_CG7003	MONBRDRAFT_22782	711187	471494	CMI229C	Dpse_GA20021	734294	OSTLU_49314	CBG14959	Bm1_41770	-----	TTHERM_00426230	508277.18	KPN_03094
NP_010017	Nuclear protein	YCR093W	KLLA0C18612g	CAGL0E00451g	DEHA0E02156g	CaO19.1084	PICST_65421	An16g04100	AO090003000559	FG08474.1	AN4965.2	NCU04766	MGG_02476	SPAC20G8.06	CNC05460	CNBC1720	LACBIDRAFT_141130	YALI0F23045g	UM05540.1	AT1G02080	4349352	448949	23019	291841	234594	612978	533968	AgaP_14047	586896	CHLREDRAFT_60751	F57B9.2	415676	DDB_0220028	100011840	AaeL_AAEL007326	Dmel_CG34407	MONBRDRAFT_33815	712880	454137	CMF162C	-----	-----	OSTLU_32751	CBG16483	Bm1_41195	100036630	TTHERM_00095500	-----	-----
NP_010018	Cell division cycle mutant	YCR094W	KLLA0C18634g	CAGL0E00429g	DEHA0E02090g	CaO19_5735	PICST_44336	An07g10420	AO090012001026	FG10041.1	AN5100.2	NCU01165	MGG_12405	SPBC1773.11c	CNN01860	CNBN1820	LACBIDRAFT_189549	YALI0F02475g	UM01169.1	AT3G12740	4328458	333952	161291	314224	238257	474973	539324	AgaP_09425	588593	-----	R08C7.2	421861	DDBDRAFT_0217816	100021913	AaeL_AAEL002163	Dmel_CG9947	-----	717907	462827	-----	Dpse_GA22145	399053	-----	CBG01690	Bm1_39110	394738	TTHERM_00787080	-----	-----
NP_010019	Protein of unknown function localised to cytoplasm	YCR095C	KLLA0C18777g	CAGL0E00407g	DEHA0F11704g	-----	PICST_35251	-----	-----	-----	-----	-----	-----	-----	-----	-----	-----	YALI0E27368g	-----	-----	-----	-----	-----	-----	-----	-----	-----	-----	-----	-----	-----	-----	-----	-----	-----	-----	-----	-----	-----	-----	-----	-----	-----	-----	-----	-----	-----	-----	-----
NP_010020	Mating type regulatory protein, silenced copy at HMR locus	YCR039C	KLLA0C00374g	CAGL0B01265g	-----	-----	-----	-----	-----	-----	-----	-----	-----	-----	-----	-----	-----	-----	-----	-----	-----	-----	-----	-----	-----	-----	-----	-----	-----	-----	-----	-----	-----	-----	-----	-----	-----	-----	-----	-----	-----	-----	-----	-----	-----	-----	-----	-----	-----
NP_010021	Mating type regulatory protein, silenced copy at HMR locus	YCR097W	-----	-----	-----	-----	-----	-----	-----	-----	-----	-----	-----	-----	-----	-----	-----	-----	-----	-----	-----	-----	-----	-----	-----	-----	-----	-----	-----	-----	-----	-----	-----	-----	-----	-----	-----	-----	-----	-----	-----	-----	-----	-----	-----	-----	-----	-----	-----
NP_010022	Glycerophosphoinositol transporter also able to mediate low-affinity phosphate transport	YCR098C	KLLA0A01694g	CAGL0A01243g	DEHA0B13343g	CaO19.34	PICST_31573	An16g06190	AO090003000787	FG04957.1	AN2864.2	NCU04809	MGCH7_ch7g1055	SPBC1271.09	CNG00040	CNBG4690	LACBIDRAFT_243483	YALI0D08382g	UM01868.1	-----	-----	-----	-----	-----	-----	-----	-----	-----	-----	-----	-----	-----	DDB_0238850	-----	-----	-----	-----	-----	-----	-----	-----	-----	-----	-----	-----	-----	-----	-----	-----
NP_010023	Putative protein of unknown function; Ycr099cp [Saccharomyces cerevisiae].	YCR099C	KLLA0E10505g	CAGL0J04312g	-----	CaO19.3767	PICST_53535	-----	-----	-----	-----	NCU02669	MGG_00506	-----	CNE03170	CNBE3180	LACBIDRAFT_192355	-----	UM05324.1	-----	-----	-----	-----	309533	-----	-----	-----	-----	-----	-----	-----	-----	-----	-----	-----	-----	-----	-----	-----	-----	-----	-----	-----	-----	-----	-----	-----	-----	-----
NP_010024	Strong similarity to Pep1p, VTH1p and VTH22p	YCR100C	KLLA0E10505g	CAGL0J04312g	-----	CaO19.3767	PICST_53535	-----	-----	-----	AN8880.2	NCU02669	-----	-----	-----	-----	-----	-----	-----	-----	-----	-----	-----	-----	-----	-----	-----	-----	-----	-----	-----	-----	-----	-----	-----	-----	-----	-----	-----	-----	-----	-----	-----	-----	-----	-----	TTHERM_00467390	-----	-----
NP_010025	Strong similarity to Pep1p, VTH1p and VTH22p	YCR101C	-----	-----	-----	-----	-----	-----	-----	-----	-----	-----	-----	-----	-----	-----	-----	-----	-----	-----	-----	-----	-----	-----	-----	-----	-----	-----	-----	-----	-----	-----	-----	-----	-----	-----	-----	-----	-----	-----	-----	-----	-----	-----	-----	-----	-----	-----	-----
NP_010026	Similarity to Zinc-type alcohol dehydrogenase C.carbonum toxD gene	YCR102C	KLLA0F24464g	CAGL0K09702g	DEHA0B00924g	CaO19.9930	PICST_35370	An12g06300	AO090023000592	FG07249.1	AN8651.2	NCU01419	MGG_05132	-----	CNA07300	CNBA7120	LACBIDRAFT_302345	YALI0D01738g	UM02575.1	AT1G23740	-----	-----	-----	-----	-----	-----	-----	-----	-----	-----	-----	-----	-----	-----	-----	-----	-----	-----	-----	-----	-----	-----	-----	-----	-----	-----	TTHERM_00189510	-----	-----
NP_010029	Protein of 23-member seripauperin multigene family	YPL282C	-----	CAGL0C00209g	-----	-----	-----	-----	-----	-----	-----	-----	-----	-----	-----	-----	-----	-----	-----	-----	-----	-----	-----	-----	-----	-----	-----	-----	-----	-----	-----	-----	-----	-----	-----	-----	-----	-----	-----	-----	-----	-----	-----	-----	-----	-----	-----	-----	-----
NP_010030	NADP(H)-dependent alcohol dehydrogenase	YCR105W	KLLA0E19987g	CAGL0H06853g	DEHA0C05126g	CaO19_5517	PICST_29079	An16g02510	AO090003000751	FG06619.1	AN2860.2	NCU11179	MGG_06489	-----	CNK02940	CNBC2030	LACBIDRAFT_179500	-----	UM01861.1	AT4G37990	4335223	-----	-----	-----	-----	-----	-----	-----	754466	CHLREDRAFT_190503	-----	-----	-----	-----	-----	-----	MONBRDRAFT_37421	-----	-----	-----	-----	-----	OSTLU_41988	-----	-----	-----	-----	504425.6	KPN_04683
NP_010031	Regulator of drug sensitivity	YCR106W	-----	CAGL0D02486g	-----	-----	-----	-----	-----	-----	-----	-----	-----	-----	-----	-----	-----	-----	-----	-----	-----	-----	-----	-----	-----	-----	-----	-----	-----	-----	-----	-----	-----	-----	-----	-----	-----	-----	-----	-----	-----	-----	-----	-----	-----	-----	-----	-----	-----
NP_010032	Aryl-alcohol dehydrogenase	YCR107W	-----	-----	-----	-----	-----	An08g09700	AO090113000193	FG00053.1	AN5887.2	NCU07723	MGG_01713	-----	CNM00370	CNBM0370	LACBIDRAFT_177284	-----	UM01793.1	-----	-----	-----	22977	26760	110198	478210	511996	-----	587705	CHLREDRAFT_134761	-----	-----	-----	-----	-----	-----	-----	715623	748767	-----	-----	-----	-----	-----	-----	-----	TTHERM_01002600	-----	KPN_01717
NP_010033	Protein of unknown function	YDL248W	-----	-----	-----	-----	-----	-----	-----	-----	-----	-----	-----	-----	-----	-----	-----	-----	-----	-----	-----	-----	-----	-----	-----	-----	-----	-----	-----	-----	-----	-----	-----	-----	-----	-----	-----	-----	-----	-----	-----	-----	-----	-----	-----	-----	-----	-----	-----
NP_010034	Maltose transporter family member	YDL247W	KLLA0D00253g	-----	DEHA0A08316g	CaO19_11464	PICST_31838	An02g02810	AO090038000233	FG10661.1	AN5917.2	NCU06522	MGG_07546	-----	CNF00600	CNBF4080	-----	YALI0B00396g	UM05972.1	-----	-----	-----	-----	-----	-----	-----	-----	-----	-----	-----	-----	-----	-----	-----	-----	-----	-----	-----	-----	-----	-----	-----	-----	-----	-----	-----	-----	-----	-----
NP_010035	Protein of unknown function, possible role in fructose or mannose metabolism	YDL246C	KLLA0D05511g	-----	DEHA0A14410g	CaO19_7676	PICST_86924	An12g00030	AO090020000647	FG04922.1	AN9064.2	NCU00891	MGG_01176	SPBC1773.05c	CNA01050	CNBA1020	LACBIDRAFT_188827	YALI0E12463g	UM02150.1	AT5G51970	4346217	570613	6652	24788	20322	487535	508954	AgaP_08869	585570	-----	R04B5.5	415332	-----	100012620	AaeL_AAEL011112	Dmel_CG1982	MONBRDRAFT_9871	712784	453394	CMA009C	-----	446317	-----	CBG08607	-----	496715	-----	-----	KPN_03551
NP_010036	Member of hexose transporter family	YDL245C	KLLA0D13310g	CAGL0D02640g	DEHA0C05896g	CaO19_2023	PICST_64741	An05g01290	AO090026000494	FG02978.1	AN4277.2	NCU01633	MGG_00040	SPCC1235.13	CNN00260	CNBN0240	LACBIDRAFT_301992	YALI0F19184g	UM02037.1	AT5G26340	4332079	-----	6515	25551	20526	488165	282358	-----	593956	-----	H17B01.1	396517	-----	-----	-----	-----	MONBRDRAFT_8633	715795	-----	-----	Dpse_GA19628	-----	OSTLU_34203	CBG07075	-----	-----	-----	-----	KPN_03376
NP_010037	Protein involved in synthesis of the thiamine precursor hydroxymethylpyrimidine (HMP)	YDL244W	KLLA0C19085g	-----	DEHA0A02827g	CaO19_7324	PICST_30906	An02g10320	AO090102000360	FG01672.1	AN8009.2	NCU09345	-----	SPCC1223.02	-----	-----	-----	-----	UM00816.1	-----	-----	-----	-----	-----	-----	-----	-----	-----	-----	-----	-----	-----	-----	-----	-----	-----	-----	-----	-----	-----	-----	-----	-----	-----	-----	-----	-----	-----	-----
NP_010038	Aryl-Alcohol Dehydrogenase involved in the oxidative stress response	YDL243C	-----	-----	DEHA0A14872g	-----	-----	An08g09700	AO090113000193	FG00053.1	AN5887.2	NCU07723	MGG_01713	SPAC977.14c	CNM00370	CNBM0370	LACBIDRAFT_177284	-----	UM01793.1	AT1G60680	4335509	-----	-----	-----	-----	478210	788425	-----	587705	CHLREDRAFT_122352	-----	-----	-----	-----	-----	-----	-----	715623	-----	-----	-----	-----	-----	-----	-----	-----	-----	-----	KPN_03311
NP_010040	Protein of unknown function	YDL241W	-----	-----	-----	-----	-----	-----	-----	-----	-----	-----	-----	-----	-----	-----	-----	-----	-----	-----	-----	-----	-----	-----	-----	-----	-----	-----	-----	-----	-----	-----	-----	-----	-----	-----	-----	-----	-----	-----	-----	-----	-----	-----	-----	-----	-----	-----	-----
NP_010041	GTPase-activating protein of the rho/rac family	YDL240W	KLLA0D19877g	CAGL0C05599g	DEHA0C18282g	CaO19_7489	PICST_74324	An15g03040	AO090012000424	FG01204.1	AN7576.2	NCU02689	MGG_04377	SPBC3F6.05	CNF02710	CNBF1990	LACBIDRAFT_305544	YALI0F13211g	UM05343.1	-----	-----	100000916	7041	84574	21804	489932	515834	-----	582099	-----	C01F4.2	421706	DDB_0185208	100024468	AaeL_AAEL009085	Dmel_CG30178	-----	714172	473518	-----	-----	379317	-----	CBG03944	Bm1_30375	100127692	-----	-----	-----
NP_010042	Protein required for spore wall formation	YDL239C	-----	-----	-----	-----	-----	-----	-----	-----	-----	-----	-----	-----	-----	-----	-----	-----	-----	-----	-----	-----	-----	-----	-----	-----	-----	-----	-----	-----	-----	-----	-----	-----	-----	-----	-----	-----	-----	-----	-----	-----	-----	-----	-----	-----	-----	-----	-----
NP_010043	GUanine Deaminase	YDL238C	KLLA0D19492g	CAGL0C05555g	DEHA0A05324g	CaJ7.0103	PICST_36448	An14g01140	AO090011000350	FG05323.1	AN7136.2	NCU07309	MGG_04119	SPCC1672.03c	CNN00990	CNBN0980	LACBIDRAFT_185911	YALI0E25740g	UM02943.1	-----	-----	553701	9615	83585	14544	484169	525937	AgaP_17085	581085	CHLREDRAFT_57990	-----	427253	DDB_0230211	100014959	AaeL_AAEL003213	Dmel_CG18143	-----	701796	472950	-----	Dpse_GA14814	398728	-----	-----	-----	-----	TTHERM_00646860	507951.15	KPN_01791
NP_010044	Similarity to S. bayanus hypothetical protein	YDL237W	KLLA0D19470g	CAGL0C05533g	DEHA0G14410g	CaO19_5925	PICST_80898	An13g01980	-----	FG07459.1	AN2145.2	-----	MGG_08750	-----	CNL06120	CNBI0710	-----	YALI0D05863g	-----	-----	-----	-----	-----	-----	-----	-----	-----	-----	-----	-----	-----	-----	-----	-----	-----	-----	-----	-----	-----	-----	-----	-----	-----	-----	-----	-----	-----	-----	-----
NP_010045	4-nitrophenylphosphatase	YDL236W	KLLA0D19382g	CAGL0C05511g	DEHA0C11924g	CaO19.4444	PICST_55335	An02g11970	AO090005001442	FG06718.1	AN2970.2	NCU00088	MGG_10149	SPBC15D4.15	CNB04360	CNBB1390	LACBIDRAFT_191368	YALI0E28919g	UM04979.1	AT5G36790	4346547	792824	283871	287115	67078	-----	538173	AgaP_16021	756026	CHLREDRAFT_196298	C53A3.2	416559	DDBDRAFT_0186160	100011721	AaeL_AAEL009503	Dmel_CG5567	MONBRDRAFT_21060	695591	746943	CMR421C	Dpse_GA18976	-----	OSTLU_33094	CBG09323	-----	-----	TTHERM_00455490	511439.1	-----
NP_010046	Phosphorelay intermediate between Sln1p and Ssk1p	YDL235C	KLLA0D19338g	CAGL0K04961g	DEHA0C11902g	CaO19.4443	PICST_40734	An04g06570	AO090003001194	-----	AN2005.2	-----	MGG_07173	SPBC725.02	-----	-----	-----	-----	UM05661.1	-----	-----	-----	-----	-----	-----	-----	-----	-----	-----	-----	-----	-----	-----	-----	-----	-----	-----	-----	-----	-----	-----	-----	-----	-----	-----	-----	-----	-----	-----
NP_010047	GTPase-activating protein for Ypt7p	YDL234C	KLLA0D19272g	CAGL0C05489g	DEHA0C14003g	CaO19.6706	PICST_84608	An15g01560	AO090701000153	FG05191.1	AN6618.2	NCU03661	MGG_04067	SPAC630.05	CNM00320	CNBM0320	LACBIDRAFT_305932	YALI0F31911g	UM02660.1	AT5G52580	4330486	492676	64786	366896	66687	474451	534252	AgaP_07458	581544	CHLREDRAFT_195586	Y48E1C.3	417857	DDB_0233124	100016729	AaeL_AAEL007848	Dmel_CG11490	MONBRDRAFT_12799	718743	452079	CMK029C	Dpse_GA11030	-----	-----	-----	Bm1_47080	394831	-----	506857.5	-----
NP_010048	Protein of unknown function localised to cytoplasm and nucleus	YDL233W	KLLA0D19228g	CAGL0K04873g	-----	-----	-----	-----	-----	-----	-----	-----	-----	-----	-----	-----	-----	-----	-----	-----	-----	-----	-----	-----	-----	-----	-----	-----	-----	-----	-----	-----	-----	-----	-----	-----	-----	-----	-----	-----	-----	-----	-----	-----	-----	-----	-----	-----	-----
NP_010049	Oligosaccharyltransferase subunit	YDL232W	-----	-----	-----	-----	-----	-----	-----	-----	-----	-----	-----	-----	-----	-----	-----	-----	-----	-----	-----	-----	-----	-----	-----	-----	-----	-----	-----	-----	-----	-----	-----	-----	-----	-----	-----	-----	-----	-----	-----	-----	-----	-----	-----	-----	-----	-----	-----
NP_010050	Protein involved in endocytosis	YDL231C	KLLA0D19118g	CAGL0C05445g	-----	-----	-----	-----	-----	FG09510.1	-----	-----	-----	-----	-----	-----	-----	YALI0F30921g	-----	-----	-----	-----	-----	-----	-----	-----	-----	-----	-----	-----	-----	-----	-----	-----	-----	-----	-----	-----	-----	-----	-----	-----	-----	-----	-----	-----	-----	-----	-----
NP_010051	Protein tyrosine phosphatase	YDL230W	KLLA0D19085g	CAGL0C05423g	DEHA0A11495g	CaO19_6365	PICST_36969	An02g06630	AO090003000651	FG06297.1	AN4896.2	NCU02257	MGG_00912	SPAC26F1.10c	-----	-----	-----	YALI0F30943g	UM04453.1	-----	4351645	562240	5802	313278	19266	481538	532751	AgaP_04649	578203	CHLREDRAFT_120069	K04D7.4	424568	DDB_0238491	100023824	AaeL_AAEL005284	Dmel_CG1817	MONBRDRAFT_38116	574274	748032	-----	Dpse_GA14821	432027	-----	CBG03399	Bm1_42025	100144699	TTHERM_00564240	506839.6	-----
NP_010052	Heat shock protein of HSP70 family	YDL229W	KLLA0D19041g	CAGL0K04741g	DEHA0A11539g	CaO19_6367	PICST_79362	An16g09260	AO090103000007	FG00838.1	AN5129.2	NCU02075	MGG_02503	SPBC1709.05	CNA03160	CNBA3060	LACBIDRAFT_291002	YALI0A00132g	UM03791.1	AT1G16030	4327388	562935	3312	24468	15481	479406	281831	AgaP_17398	576642	CHLREDRAFT_185673	F26D10.3	395853	DDB_0191168	100027477	-----	Dmel_CG4264	MONBRDRAFT_31085	707989	451629	CMP145C	Dpse_GA18066	100037033	OSTLU_119566	CBG00457	Bm1_43675	779883	TTHERM_00125640	511211.17	KPN_00014
NP_010054	Homothallic switching endonuclease	YDL227C	-----	CAGL0G05423g	-----	-----	PICST_75615	-----	-----	-----	-----	-----	-----	-----	-----	-----	-----	-----	-----	-----	-----	-----	-----	-----	-----	-----	-----	-----	-----	-----	-----	-----	-----	-----	-----	-----	-----	-----	-----	-----	-----	-----	-----	-----	-----	-----	-----	-----	-----
NP_010055	ADP-ribosylation factor GTPase-activating protein (ARF-GAP)	YDL226C	KLLA0D18942g	CAGL0G05445g	DEHA0C02508g	CaO19.11167	PICST_30587	An17g00400	AO090701000265	FG09712.1	AN2222.2	NCU07734	MGG_01745	SPCC622.14	CNL05690	CNBI1140	LACBIDRAFT_310440	YALI0C02959g	UM00524.1	AT3G53710	4332427	492337	55738	246310	228998	612498	506471	AgaP_03389	576757	CHLREDRAFT_149716	K02B12.7	419241	DDB_0233655	100020057	AaeL_AAEL010834	Dmel_CG4237	MONBRDRAFT_9256	719734	466506	CMK303C	Dpse_GA18052	447049	OSTLU_3230	CBG12524	Bm1_10825	548567	TTHERM_00158190	510769.14	-----
NP_010056	Septin	YDL225W	KLLA0F20812g	CAGL0G05489g	DEHA0C02574g	CaO19.3680	PICST_65385	An07g05110	AO090120000204	FG09421.1	AN4667.2	NCU02464	MGG_03087	SPBC16A3.01	CNE03430	CNBE3420	LACBIDRAFT_300853	YALI0C04774g	UM03449.1	-----	-----	100000597	989	64551	235072	475284	408000	AgaP_08391	590420	-----	W09C5.2	420741	-----	100022006	AaeL_AAEL001574	Dmel_CG8705	MONBRDRAFT_21013	677666	463349	-----	Dpse_GA21269	444612	-----	CBG20268	-----	100125069	-----	-----	-----
NP_010057	Protein regulates the cell size requirement for passage through Start and commitment to cell division	YDL224C	KLLA0F20834g	CAGL0G05401g	DEHA0F20834g	CaJ7.0255	PICST_67937	An03g04650	AO090701000760	-----	AN7700.2	NCU00556	MGCH7_ch7g848	SPCC16C4.07	CNH03000	CNBL3070	LACBIDRAFT_323417	YALI0F12375g	UM04835.1	AT3G21215	-----	-----	-----	-----	-----	-----	-----	-----	761009	-----	-----	-----	-----	-----	-----	-----	-----	-----	-----	-----	-----	-----	-----	-----	-----	-----	-----	-----	-----
NP_010058	Protein involved in polarized cell morphogenesis	YDL223C	-----	-----	-----	-----	-----	-----	-----	-----	-----	-----	-----	-----	-----	-----	-----	-----	-----	-----	-----	-----	-----	-----	-----	-----	-----	-----	-----	-----	-----	-----	-----	-----	-----	-----	-----	-----	-----	-----	-----	-----	-----	-----	-----	-----	-----	-----	-----
NP_010059	Cell cortex protein involved in sporulation	YDL222C	KLLA0F20900g	CAGL0G05566g	DEHA0F13475g	CaJ7.0261	PICST_78379	An07g06530	AO090011000512	FG08692.1	AN4615.2	-----	MGCH7_ch7g1100	-----	-----	-----	-----	YALI0F12331g	-----	-----	-----	-----	-----	-----	-----	-----	-----	-----	-----	-----	-----	-----	-----	-----	-----	-----	-----	-----	-----	-----	-----	-----	-----	-----	-----	-----	-----	-----	-----
NP_010061	Cell division control protein	YDL220C	-----	-----	-----	-----	-----	-----	-----	-----	-----	-----	-----	-----	-----	-----	-----	-----	-----	-----	-----	-----	-----	-----	-----	-----	-----	-----	-----	-----	-----	-----	-----	-----	-----	-----	-----	-----	-----	-----	-----	-----	-----	-----	-----	-----	-----	-----	-----
NP_010062	D-Tyr-tRNA(Tyr) deacylase activity	YDL219W	KLLA0D08690g	CAGL0G05610g	DEHA0G01155g	CaO19_279	PICST_60559	An07g05930	-----	FG10351.1	AN4584.2	NCU03854	-----	SPAC8C9.05	CNB02180	CNBB3530	LACBIDRAFT_253394	YALI0D25718g	UM02334.1	AT4G18460	4327697	445046	92675	362227	66044	607771	514493	AgaP_15032	592111	CHLREDRAFT_103073	T16G1.10	416726	DDBDRAFT_0183787	100031436	AaeL_AAEL014489	Dmel_CG18643	MONBRDRAFT_33958	700895	458119	CMB076C	Dpse_GA15029	446461	OSTLU_43202	CBG09496	Bm1_04600	-----	TTHERM_00624310	-----	KPN_04182
NP_010063	Weak similarity to hypothetical protein YNR061c	YDL218W	-----	CAGL0G05632g	-----	-----	-----	-----	-----	-----	-----	-----	-----	-----	-----	-----	-----	-----	-----	-----	-----	-----	-----	-----	-----	-----	-----	-----	-----	-----	-----	-----	-----	-----	-----	-----	-----	-----	-----	-----	-----	-----	-----	-----	-----	-----	-----	-----	-----
NP_010064	Subunit of the Tim22-complex	YDL217C	KLLA0D08536g	CAGL0G05654g	DEHA0D04576g	CaO19.1352	PICST_83663	An02g10740	AO090102000295	FG06120.1	AN8059.2	NCU03798	MGG_07469	SPBC25H2.04c	CNC02580	CNBC4640	LACBIDRAFT_234360	YALI0F29931g	UM02563.1	-----	4332537	-----	-----	-----	-----	-----	-----	-----	-----	CHLREDRAFT_189783	-----	-----	-----	-----	AaeL_AAEL000163	-----	-----	-----	-----	-----	-----	-----	-----	-----	-----	-----	-----	-----	-----
NP_010065	Subunit of COP9 signalosome (CSN	YDL216C	KLLA0D08503g	CAGL0G05676g	DEHA0F03872g	CaO19.10880	PICST_12458	An15g06660	AO090102000238	FG02584.1	AN2129.2	NCU00467	MGG_05274	SPAC1687.13c	CNJ02350	CNBJ1120	LACBIDRAFT_185252	YALI0E04829g	UM03759.1	AT1G22920	4337249	393698	10987	312916	26754	477901	507179	AgaP_16263	764103	CHLREDRAFT_130343	B0547.1	426579	DDB_0233103	100021238	AaeL_AAEL014747	Dmel_CG14884	MONBRDRAFT_19880	704584	744682	CMC013C	Dpse_GA13321	444720	OSTLU_4539	CBG19889	Bm1_46585	394714	TTHERM_01002890	509901.14	-----
NP_010066	NAD-specific glutamate dehydrogenase (NAD)	YDL215C	KLLA0D08481g	CAGL0G05698g	DEHA0C11066g	CaO19_9738	PICST_78004	An02g14590	AO090001000717	FG04117.1	AN7451.2	NCU00461	MGG_05247	SPCC132.04c	CND00180	CNBD6030	LACBIDRAFT_182694	-----	-----	-----	-----	-----	-----	-----	-----	-----	-----	-----	-----	-----	-----	-----	DDB_0233691	-----	-----	-----	MONBRDRAFT_17767	723443	-----	-----	-----	-----	-----	-----	-----	-----	-----	505843.1	-----
NP_010067	Protein kinase with a possible role in MAP kinase signaling in the pheromone response pathway	YDL214C	KLLA0D08415g	CAGL0J11308g	DEHA0F04114g	CaO19_13612	PICST_41008	An18g02860	AO090120000305	FG06206.1	AN0115.2	NCU04335	MGG_06070	SPCC1020.10	CNA07240	CNBA7040	LACBIDRAFT_232400	YALI0B00880g	UM00691.1	AT1G01140	4332665	569346	1111	140583	12649	484449	525675	AgaP_03368	592974	CHLREDRAFT_195647	R02C2.6	374260	DDB_0216238	100016170	AaeL_AAEL003061	Dmel_CG15072	MONBRDRAFT_34468	713358	739836	CMO207C	Dpse_GA13471	380117	OSTLU_39356	CBG04756	Bm1_29690	594939	TTHERM_00773600	508153.4	-----
NP_010068	Protein with possible role in rRNA processing	YDL213C	KLLA0D08393g	CAGL0G05742g	DEHA0F04026g	CaO19_13616	PICST_29641	An11g10020	AO090020000128	FG08856.1	AN4748.2	NCU02159	MGCH7_ch7g478	SPBC365.04c	-----	-----	LACBIDRAFT_301058	YALI0E25872g	-----	-----	-----	-----	-----	-----	-----	-----	-----	-----	-----	-----	-----	-----	-----	-----	-----	-----	MONBRDRAFT_33524	-----	-----	-----	-----	-----	-----	-----	-----	-----	-----	-----	-----
NP_010069	Endoplasmatic reticulum membrane protein	YDL212W	KLLA0D08283g	CAGL0G05786g	DEHA0F03982g	CaO19.3366	PICST_71926	-----	AO090003001273	-----	AN1845.2	-----	-----	-----	-----	-----	-----	YALI0E23716g	-----	-----	-----	-----	-----	-----	-----	-----	-----	-----	-----	-----	-----	-----	-----	-----	-----	-----	-----	-----	-----	-----	-----	-----	-----	-----	-----	-----	-----	-----	-----
NP_010070	Protein of unknown function localised to vacuole	YDL211C	-----	-----	-----	-----	-----	-----	-----	-----	-----	-----	-----	-----	-----	-----	-----	-----	-----	-----	-----	-----	-----	-----	-----	-----	-----	-----	-----	-----	-----	-----	-----	-----	-----	-----	-----	-----	-----	-----	-----	-----	-----	-----	-----	-----	-----	-----	-----
NP_010071	GABA permease - also involved in delta-aminolevulinate transport	YDL210W	KLLA0E14718g	-----	DEHA0D20471g	CaO19_2479	PICST_39042	An14g01850	AO090011000204	FG06473.1	AN7168.2	NCU07175	MGG_08670	SPAPB24D3.02c	CNC06480	CNBC0720	LACBIDRAFT_254728	YALI0A19558g	UM03522.1	AT2G01170	4325822	-----	-----	-----	-----	-----	-----	-----	-----	-----	-----	-----	-----	-----	-----	-----	-----	-----	-----	-----	-----	-----	-----	-----	-----	-----	-----	-----	-----
NP_010072	Protein involved in mRNA splicing	YDL209C	KLLA0C15411g	CAGL0J09592g	DEHA0F11528g	CaO19.674	PICST_56179	An17g00850	AO090701000212	FG05138.1	AN2245.2	NCU01184	MGG_08641	SPAC3A12.11c	CNI02720	CNBH2580	LACBIDRAFT_251570	YALI0F29073g	UM02977.1	-----	-----	-----	-----	-----	-----	-----	-----	-----	-----	CHLREDRAFT_179694	-----	-----	DDBDRAFT_0218618	-----	-----	-----	MONBRDRAFT_33553	-----	-----	-----	-----	-----	OSTLU_28805	-----	-----	-----	-----	-----	-----
NP_010073	Nucleolar rRNA processing protein	YDL208W	KLLA0C15345g	CAGL0J09614g	DEHA0F20504g	CaO19_526	PICST_79967	An08g06650	AO090001000712	FG10304.1	AN0695.2	NCU08951	MGG_05999	SPAC1782.10c	CNE01710	CNBE1700	LACBIDRAFT_245726	YALI0F20768g	UM03340.1	AT5G08180	4330603	100003787	4809	287273	52530	474644	520891	AgaP_06833	577044	CHLREDRAFT_193640	Y48A6B.3	417986	DDB_0235393	100027968	AaeL_AAEL003469	Dmel_CG5258	MONBRDRAFT_34007	701950	450606	CMN132C	Dpse_GA18767	414481	OSTLU_17769	CBG18231	Bm1_25650	394586	TTHERM_01053100	507053.1	-----
NP_010074	RNA export mediator	YDL207W	KLLA0C15235g	CAGL0J09636g	DEHA0F20988g	CaO19_2215	PICST_33173	-----	-----	-----	-----	-----	-----	SPBC31E1.05	-----	-----	-----	YALI0B01870g	-----	-----	-----	-----	-----	-----	-----	-----	-----	-----	-----	-----	-----	-----	-----	-----	-----	-----	-----	-----	-----	-----	-----	-----	-----	-----	-----	-----	-----	-----	-----
NP_010075	Weak similarity to transporter proteins	YDL206W	KLLA0C15191g	CAGL0J09658g	DEHA0D06094g	CaO19_12448	PICST_64088	An13g00300	AO090026000828	FG07114.1	AN4266.2	NCU02826	MGG_01638	SPAC3A12.06c	-----	-----	LACBIDRAFT_297259	YALI0F18040g	UM04923.1	AT1G54115	-----	-----	-----	-----	-----	-----	-----	-----	-----	-----	-----	-----	-----	-----	-----	-----	-----	-----	-----	-----	-----	-----	-----	-----	-----	-----	-----	-----	-----
NP_010076	Porphobilinogen deaminase	YDL205C	KLLA0C15147g	CAGL0J09680g	DEHA0F09779g	CaO19.9309	PICST_47071	An18g02970	AO090103000151	FG08977.1	AN0121.2	NCU10292	MGG_04860	SPAC24B11.13	CNC02250	CNBC4970	LACBIDRAFT_181601	YALI0F26609g	UM01134.1	AT5G08280	4328432	338290	3145	25709	15288	489373	515614	AgaP_22238	575537	CHLREDRAFT_194475	-----	419701	DDB_0231417	100024694	AaeL_AAEL010321	Dmel_CG9165	MONBRDRAFT_34088	702943	744366	CME132C	Dpse_GA21587	734761	OSTLU_31592	-----	-----	448096	TTHERM_00317210	-----	KPN_04304
NP_010077	Reticulon gene member of the RTNLA (reticulon-like A) subfamily	YDL204W	KLLA0C15081g	CAGL0B02585g	-----	-----	-----	-----	-----	-----	-----	-----	-----	-----	-----	-----	-----	-----	-----	-----	-----	-----	-----	-----	-----	-----	-----	-----	-----	-----	-----	-----	-----	-----	-----	-----	-----	-----	-----	-----	-----	-----	-----	-----	-----	-----	-----	-----	-----
NP_010078	Protein of unknown function localised to mitochondria	YDL203C	KLLA0C15037g	CAGL0J09702g	DEHA0A10021g	-----	-----	An12g07540	AO090026000788	FG08673.1	AN8765.2	NCU02592	MGCH7_ch7g400	SPAC24B11.10c	CNF03420	CNBF1390	LACBIDRAFT_247763	YALI0F15125g	UM03934.1	-----	-----	-----	-----	-----	-----	-----	-----	-----	-----	-----	-----	-----	-----	-----	-----	-----	-----	-----	-----	-----	-----	-----	-----	-----	-----	-----	-----	-----	-----
NP_010079	Mitochondrial ribosomal protein, large subunit	YDL202W	KLLA0A03267g	CAGL0J09724g	DEHA0B05159g	CaO19_3797	PICST_30952	-----	-----	-----	-----	-----	-----	-----	-----	-----	-----	-----	-----	-----	-----	-----	-----	-----	-----	-----	-----	-----	-----	-----	-----	-----	-----	-----	-----	-----	-----	-----	-----	-----	-----	-----	-----	-----	-----	-----	-----	-----	-----
NP_010080	Part of complex required for 7-methylguanosine modification	YDL201W	KLLA0A03245g	CAGL0J09746g	DEHA0B05137g	CaO19_3798	PICST_56862	An01g07580	AO090009000430	FG09283.1	AN3660.2	NCU03936	MGG_01021	SPCPB16A4.04c	CNB00250	CNBB5420	-----	YALI0B19558g	UM04765.1	AT5G24840	4340601	449779	4234	679091	17299	607590	511197	AgaP_02770	586072	CHLREDRAFT_98476	W02B12.10	-----	DDB_0238339	100031502	AaeL_AAEL009156	Dmel_CG4045	MONBRDRAFT_27996	715796	746116	CMT407C	Dpse_GA17913	414654	OSTLU_31566	CBG02883	Bm1_01445	448504	TTHERM_00621400	506883.8	-----
NP_010081	O6-methylguanine DNA repair methyltransferase	YDL200C	KLLA0E01760g	CAGL0J09768g	DEHA0B15917g	CaO19_10620	PICST_49425	-----	-----	-----	-----	-----	-----	-----	-----	-----	-----	-----	-----	-----	-----	-----	-----	-----	-----	-----	-----	-----	586162	-----	Y62E10A.5	-----	DDB_0232973	-----	-----	Dmel_CG1303	-----	-----	-----	-----	Dpse_GA11984	-----	-----	CBG01784	-----	-----	-----	508347.2	KPN_01531
NP_010082	Similarity to sugar transporter proteins	YDL199C	KLLA0A03223g	-----	DEHA0F20394g	CaO19.4356	PICST_16856	An07g10370	AO090012001022	FG06004.1	-----	NCU01813	-----	-----	CNC03220	CNBC3990	LACBIDRAFT_300971	YALI0F06776g	UM00720.1	-----	-----	-----	-----	-----	-----	-----	-----	-----	-----	-----	-----	-----	-----	-----	-----	-----	-----	-----	-----	-----	-----	-----	-----	-----	-----	-----	-----	-----	-----
NP_010083	Protein of the mitochondrial carrier family (MCF) - role in cellular iron homoeostasis	YDL198C	KLLA0F13464g	CAGL0J09790g	DEHA0F12925g	CaO19.8303	PICST_60316	An07g10010	AO090012000996	FG00646.1	AN5132.2	NCU03561	MGG_03224	SPCC1682.09c	CNC05270	CNBC1900	LACBIDRAFT_319670	YALI0C14498g	UM04530.1	-----	-----	-----	-----	-----	-----	-----	-----	-----	-----	-----	-----	-----	-----	-----	-----	-----	-----	-----	-----	-----	-----	-----	-----	-----	-----	-----	-----	508737.15	-----
NP_010084	Anti-silencing protein	YDL197C	-----	-----	-----	-----	-----	-----	-----	-----	-----	-----	-----	-----	-----	-----	-----	-----	-----	-----	-----	-----	-----	-----	-----	-----	-----	-----	-----	-----	-----	-----	-----	-----	-----	-----	-----	-----	-----	-----	-----	-----	-----	-----	-----	-----	-----	-----	-----
NP_010086	Component of the COPII coat of ER-golgi vesicles	YDL195W	KLLA0F05159g	CAGL0J08998g	DEHA0D15752g	CaO19_13598	PICST_80311	An02g01690	AO090026000337	FG06265.1	AN6257.2	NCU06738	MGG_01108	SPBC8D2.20c	CNJ02300	CNBJ1180	LACBIDRAFT_397133	YALI0E30635g	UM05747.1	AT3G63460	4344154	266638	22872	93646	69162	478453	507880	AgaP_03472	576151	CHLREDRAFT_195444	-----	423764	DDB_0235185	100010573	AaeL_AAEL001516	Dmel_CG8266	MONBRDRAFT_34599	-----	-----	CMR203C	Dpse_GA20941	447425	OSTLU_39452	-----	-----	496576	-----	506297.29	-----
NP_010087	Sensor of low external glucose concentrations	YDL194W	KLLA0F05181g	CAGL0J09020g	DEHA0B14355g	CaO19_13383	PICST_85501	An15g03940	AO090005000074	FG02641.1	AN1797.2	NCU08180	MGG_06203	SPCC1235.13	CNM02570	CNBM2410	LACBIDRAFT_305352	YALI0C06424g	UM05023.1	-----	-----	322493	6514	25351	20526	488165	282357	AgaP_21013	582285	-----	-----	396272	-----	100013548	-----	Dmel_CG10960	-----	695538	460848	-----	-----	432042	-----	-----	Bm1_37035	496943	-----	-----	-----
NP_010088	Putative nuclear undecaprenyl pyrophosphate synthase	YDL193W	KLLA0F05203g	CAGL0I03894g	DEHA0B14377g	CaO19_5963	PICST_63927	An03g06910	AO090010000772	FG01256.1	AN8878.2	NCU09312	MGG_04560	SPBC2A9.06c	-----	-----	-----	YALI0F20108g	-----	-----	-----	-----	-----	-----	-----	-----	-----	-----	-----	-----	-----	-----	-----	-----	-----	-----	-----	-----	-----	-----	-----	-----	-----	-----	-----	-----	-----	-----	-----
NP_010089	Small GTP-binding protein of the ARF family	YDL192W	KLLA0F05225g	CAGL0J09064g	DEHA0E02651g	CaO19_5964	PICST_79956	An08g03690	AO090038000254	FG01014.1	AN1126.2	NCU08340	MGG_04438	SPBC4F6.18c	CNG03220	CNBG1540	LACBIDRAFT_311622	YALI0F02167g	UM00387.1	AT3G62290	4339157	399477	375	79119	11841	480487	282601	AgaP_13281	586151	CHLREDRAFT_2332	B0336.2	420398	DDB_0191101	100025867	AaeL_AAEL007065	Dmel_CG8385	MONBRDRAFT_35269	709254	451869	CMQ074C	Dpse_GA21036	379749	OSTLU_51064	CBG09004	Bm1_38795	431681	TTHERM_00735240	508415.5	-----
NP_010090	60S large subunit ribosomal protein	YDL136W	KLLA0F05247g	CAGL0J09086g	DEHA0B14421g	-----	PICST_85685	An08g02470	-----	FG01021.1	AN1228.2	NCU10498	MGG_04455	SPCC613.05c	CNA07490	CNBA7310	LACBIDRAFT_188803	YALI0A09922g	UM00746.1	AT3G55170	4335607	192299	11224	296709	66489	480729	515534	AgaP_15069	591809	CHLREDRAFT_147004	-----	374133	DDB_0231152	100018848	AaeL_AAEL005629	Dmel_CG4111	MONBRDRAFT_38639	693604	464727	CMC053C	Dpse_GA17966	734664	OSTLU_31613	CBG12256	Bm1_32865	394512	TTHERM_00561680	510039.9	-----
NP_010091	Ubiquitin fusion degradation protein	YDL190C	KLLA0F05269g	CAGL0J09108g	DEHA0B14443g	CaO19_5965	PICST_64503	An04g01730	AO090023000839	FG01568.1	AN4442.2	NCU03357	MGG_03255	SPAC20H4.10	CNL04300	CNBI2530	LACBIDRAFT_245367	YALI0D12452g	UM04327.1	AT5G15400	4333165	170784	10277	298652	63958	479603	520833	AgaP_15935	758534	CHLREDRAFT_148383	T05H10.5	419448	DDB_0216192	100024477	AaeL_AAEL006910	Dmel_CG9934	MONBRDRAFT_19144	713348	457924	CMS041C	Dpse_GA22136	414451	OSTLU_28133	CBG13340	Bm1_25850	-----	TTHERM_00249870	-----	-----
NP_010092	RNA-Binding Suppressor of PAS kinase	YDL189W	KLLA0F05291g	CAGL0J09130g	-----	-----	-----	-----	-----	-----	-----	-----	-----	-----	-----	-----	-----	-----	-----	-----	-----	-----	-----	-----	-----	-----	-----	-----	-----	-----	-----	-----	-----	-----	-----	-----	-----	-----	-----	-----	-----	-----	-----	-----	-----	-----	-----	-----	-----
NP_010093	Protein ser/thr phosphatase PP2A-2	YDL188C	KLLA0F05357g	CAGL0I03938g	DEHA0D16665g	CaO19_1683	PICST_81790	An12g02970	AO090012000155	FG05281.1	AN6391.2	NCU06630	MGG_06099	SPBC16H5.07c	CNE03610	CNBE3610	LACBIDRAFT_385283	YALI0A00891g	UM03957.1	AT2G42500	4348601	550585	5516	24673	19053	482873	524361	AgaP_10083	580852	CHLREDRAFT_193562	F38H4.9	396021	DDB_0191299	100017519	AaeL_AAEL013068	Dmel_CG7109	MONBRDRAFT_20632	710326	471633	CML332C	Dpse_GA20109	399343	OSTLU_32588	CBG06179	Bm1_34045	448031	TTHERM_00686110	511881.2	-----
NP_010095	Conserved hypothetical protein	YDL186W	KLLA0F05379g	CAGL0J09174g	-----	-----	-----	-----	-----	-----	-----	-----	-----	-----	-----	-----	-----	-----	-----	-----	-----	-----	-----	-----	-----	-----	-----	-----	-----	-----	-----	-----	-----	-----	-----	-----	-----	-----	-----	-----	-----	-----	-----	-----	-----	-----	-----	-----	-----
NP_010096	Homing endonuclease with protein splicing activity	YDL185W	KLLA0F05401g	CAGL0I03960g	DEHA0D16731g	CaO19_9249	PICST_75615	An02g10440	AO090102000349	FG07004.1	AN8021.2	NCU01207	MGG_08087	SPAC343.05	CNE02210	CNBE2200	LACBIDRAFT_189496	YALI0A09900g	UM00621.1	AT1G78900	4341751	564804	523	360716	11964	487981	282147	AgaP_14141	765555	CHLREDRAFT_54608	Y49A3A.2	395821	DDB_0201563	100011348	AaeL_AAEL008787	Dmel_CG3762	MONBRDRAFT_37827	709958	460590	CMS342C	Dpse_GA11612	100137685	OSTLU_50597	CBG04632	Bm1_50960	493238	TTHERM_00339640	506405.12	-----
NP_010097	Ribosomal protein	-----	-----	-----	-----	-----	-----	-----	-----	-----	-----	-----	-----	-----	-----	-----	-----	-----	-----	-----	-----	-----	-----	-----	-----	-----	-----	-----	-----	-----	-----	-----	-----	-----	-----	-----	-----	-----	-----	-----	-----	-----	-----	-----	-----	-----	-----	-----	-----
NP_010098	Weak similarity to S.pombe hypothetical protein SPAC23H3	YDL183C	KLLA0F05423g	CAGL0I04004g	-----	-----	-----	-----	-----	-----	-----	-----	-----	-----	-----	-----	-----	-----	-----	-----	-----	-----	-----	-----	-----	-----	-----	-----	-----	-----	-----	-----	-----	-----	-----	-----	-----	-----	-----	-----	-----	-----	-----	-----	-----	-----	-----	-----	-----
NP_010099	Homocitrate synthase	YDL182W	KLLA0F05489g	CAGL0J06402g	DEHA0D14498g	CaO19.8394	PICST_89386	An04g06210	AO090003001165	FG03993.1	AN1990.2	NCU05526	MGG_01092	SPBC1105.02c	CND01200	CNBD5100	LACBIDRAFT_291144	-----	UM04115.1	AT5G23020	-----	-----	-----	-----	-----	-----	-----	-----	-----	CHLREDRAFT_196609	-----	-----	-----	-----	-----	-----	MONBRDRAFT_34312	-----	-----	-----	-----	-----	-----	-----	-----	-----	-----	-----	-----
NP_010100	Inhibitor of mitochondrial ATPase	YDL181W	KLLA0F05511g	CAGL0J06380g	-----	-----	-----	An07g07780	-----	-----	-----	-----	-----	-----	-----	-----	-----	YALI0C05621g	-----	-----	-----	-----	-----	-----	-----	-----	-----	-----	-----	-----	-----	-----	-----	-----	-----	-----	-----	-----	-----	-----	-----	-----	-----	-----	-----	-----	-----	-----	-----
NP_010101	Rotein of unknown function localised to vacuole	YDL180W	KLLA0F05610g	CAGL0J06358g	-----	-----	-----	-----	-----	-----	-----	-----	-----	-----	-----	-----	-----	-----	-----	-----	-----	-----	-----	-----	-----	-----	-----	-----	-----	-----	-----	-----	-----	-----	-----	-----	-----	-----	-----	-----	-----	-----	-----	-----	-----	-----	-----	-----	-----
NP_010102	Cyclin like protein interacting with Pho85p	YDL179W	KLLA0F05654g	CAGL0J09328g	DEHA0G15103g	CaO19.403	PICST_30285	An01g03330	-----	FG08467.1	AN0453.2	NCU04847	MGG_01361	-----	CNG01990	CNBG2800	LACBIDRAFT_303798	YALI0F22231g	UM02702.1	-----	-----	-----	-----	-----	-----	-----	-----	-----	-----	-----	-----	-----	-----	-----	-----	-----	-----	-----	-----	-----	-----	-----	-----	-----	-----	-----	-----	-----	-----
NP_010103	D-lactate dehydrogenase	YDL178W	KLLA0F05753g	CAGL0J06314g	DEHA0B10362g	CaO19_300	PICST_89565	An02g10670	AO090102000291	FG07283.1	AN8033.2	NCU06441	MGG_12830	SPBC713.03	CNK01540	CNBK2000	LACBIDRAFT_175753	YALI0C06446g	UM01314.1	AT4G36400	4342598	565889	100133930	301624	98314	609641	533003	AgaP_10421	578006	CHLREDRAFT_122423	F54D5.12	424853	DDBDRAFT_0201710	100012430	AaeL_AAEL005921	Dmel_CG3835	MONBRDRAFT_25135	702028	748707	CMR349C	Dpse_GA17719	-----	OSTLU_39945	CBG02865	-----	-----	TTHERM_00825650	504151.6	-----
NP_010104	Protein of unknown function	YDL177C	KLLA0F05797g	CAGL0J06292g	DEHA0B10384g	-----	PICST_60871	An09g05100	AO090102000499	FG05984.1	AN8173.2	-----	MGG_09525	SPAC27E2.02	CND01590	CNBD4730	LACBIDRAFT_311401	YALI0C01331g	-----	-----	-----	449553	55364	497198	16210	490513	517248	-----	753539	-----	-----	421080	-----	-----	-----	-----	-----	707508	455343	-----	-----	-----	-----	-----	-----	100135348	-----	-----	-----
NP_010105	Protein of unknown function	YDL176W	KLLA0F05819g	CAGL0J06270g	-----	-----	-----	-----	-----	-----	-----	-----	-----	-----	-----	-----	-----	-----	-----	-----	-----	-----	-----	-----	-----	-----	-----	-----	-----	-----	-----	-----	-----	-----	-----	-----	-----	-----	-----	-----	-----	-----	-----	-----	-----	-----	-----	-----	-----
NP_010106	Affect mRNA transport by regulating arginine methylation of ribonucleoproteins	YDL175C	KLLA0F05896g	CAGL0J09460g	DEHA0B12144g	CaO19_12307	PICST_55340	An01g08990	-----	FG10153.1	-----	NCU04617	MGG_09256	SPBP35G2.08c	CNA02330	CNBA2170	-----	YALI0A17292g	-----	-----	-----	317641	-----	-----	-----	-----	-----	-----	759441	-----	-----	426807	-----	100018358	-----	-----	-----	-----	-----	-----	-----	-----	-----	-----	-----	-----	-----	-----	-----
NP_010107	D-lactate ferricytochrome C oxidoreductase (D-LCR)	YDL174C	KLLA0E19789g	CAGL0I05148g	DEHA0D09658g	CaO19_14047	PICST_86747	An12g00020	AO090038000632	FG00706.1	AN9066.2	NCU00904	MGG_01202	SPBC713.03	CNC06950	CNBC0240	LACBIDRAFT_151694	YALI0E03212g	UM01069.1	AT5G06580	4342465	334208	197257	307858	52815	610390	510284	-----	591812	CHLREDRAFT_96705	F32D8.12	424853	DDBDRAFT_0202037	100023661	-----	-----	MONBRDRAFT_15213	713589	454245	CMQ347C	Dpse_GA17719	-----	OSTLU_46355	CBG09729	Bm1_34710	-----	TTHERM_00332200	-----	-----
NP_010108	Protein of unknown function localised to cytoplasm	YDL173W	-----	-----	-----	-----	-----	-----	-----	-----	-----	-----	-----	-----	-----	-----	-----	-----	-----	-----	-----	-----	-----	-----	-----	-----	-----	-----	-----	-----	-----	-----	-----	-----	-----	-----	-----	-----	-----	-----	-----	-----	-----	-----	-----	-----	-----	-----	-----
NP_010110	Glutamate synthase (NAPDPH) (GOGAT)	YDL171C	KLLA0E19723g	CAGL0L01089g	-----	CaO19_13636	PICST_87428	An07g09920	AO090012000988	FG01433.1	AN5134.2	NCU01744	MGG_07187	SPAPB1E7.07	CNJ02910	CNBJ0620	LACBIDRAFT_183838	-----	-----	AT5G53460	4324398	-----	-----	-----	-----	-----	-----	AgaP_10536	586478	CHLREDRAFT_205746	W07E11.1	-----	-----	-----	AaeL_AAEL014768	Dmel_CG9674	MONBRDRAFT_15256	-----	-----	CMV060C	Dpse_GA21956	-----	OSTLU_51965	CBG01975	Bm1_40910	-----	TTHERM_01126420	-----	KPN_03624
NP_010111	Transcriptional activator for GABA catabolic genes	YDL170W	KLLA0E19701g	-----	DEHA0G06963g	CaO19_7570	PICST_64954	-----	-----	-----	-----	-----	-----	-----	-----	-----	-----	YALI0D20394g	-----	-----	-----	-----	-----	-----	-----	-----	-----	-----	-----	-----	-----	-----	-----	-----	-----	-----	-----	-----	-----	-----	-----	-----	-----	-----	-----	-----	-----	-----	-----
NP_010112	Protein of unknown function	YDL169C	-----	-----	-----	-----	-----	-----	-----	-----	-----	-----	-----	-----	-----	-----	-----	-----	-----	-----	-----	-----	-----	-----	-----	-----	-----	-----	-----	-----	-----	-----	-----	-----	-----	-----	-----	-----	-----	-----	-----	-----	-----	-----	-----	-----	-----	-----	-----
NP_010113	Long-chain alcohol dehydrogenase	YDL168W	KLLA0D12342g	CAGL0L01111g	DEHA0G06457g	CaO19_7600	PICST_29252	An10g00510	AO090701000373	FG10200.1	AN7632.2	NCU06652	MGG_06011	SPCC13B11.04c	CNM01690	CNBM1570	LACBIDRAFT_292173	YALI0F09603g	UM06244.1	AT5G43940	4331130	116517	128	100145871	11532	474946	505515	AgaP_18101	579220	CHLREDRAFT_129874	H24K24.3	422705	DDB_0238276	100015779	AaeL_AAEL006458	Dmel_CG6598	MONBRDRAFT_20739	707258	743928	CMS125C	Dpse_GA19711	445841	OSTLU_27414	-----	Bm1_52445	497007	TTHERM_00295700	-----	KPN_01952
NP_010114	Protein of unknown function, component of RNA metabolism complex	YDL167C	KLLA0D12364g	CAGL0I03344g	DEHA0G16192g	CaO19_5071	PICST_81488	An02g10780	AO090102000274	-----	AN8055.2	NCU06684	MGG_07327	SPAC17H9.04c	-----	-----	-----	YALI0F21835g	-----	-----	-----	-----	-----	-----	-----	-----	-----	-----	-----	-----	-----	-----	-----	-----	-----	-----	-----	-----	-----	-----	-----	-----	-----	-----	-----	-----	-----	-----	-----
NP_010115	Protein involved in the oxidative stress response	YDL166C	KLLA0D12386g	CAGL0I03366g	DEHA0G07909g	CaO19_6074	PICST_39137	-----	-----	FG07470.1	AN8860.2	NCU10220	MGG_06922	SPCC830.11c	CNH02400	CNBL2420	LACBIDRAFT_228884	YALI0B22946g	UM03450.1	AT5G60340	4343011	415208	6880	373541	-----	478087	-----	AgaP_10004	594469	CHLREDRAFT_182007	E02H1.6	425215	DDB_0230995	100015977	AaeL_AAEL013679	Dmel_CG8816	MONBRDRAFT_38741	700239	461833	CMI163C	Dpse_GA21342	446875	OSTLU_8345	CBG00957	Bm1_24715	549921	-----	507023.28	-----
NP_010116	Transcription factor	YDL165W	KLLA0D12408g	CAGL0I03388g	DEHA0G07931g	CaO19_13496	PICST_34119	An02g03090	AO090026000541	FG05100.1	AN5898.2	NCU11372	MGG_12164	SPCC4G3.15c	-----	-----	-----	YALI0B22968g	UM00523.1	AT1G07705	4330931	-----	-----	-----	-----	-----	-----	AgaP_07950	-----	CHLREDRAFT_206281	-----	-----	DDB_0237628	-----	-----	-----	-----	-----	-----	-----	-----	-----	OSTLU_8137	-----	-----	-----	-----	-----	-----
NP_010117	DNA ligase	YDL164C	KLLA0D12496g	CAGL0I03410g	DEHA0A08734g	CaO19.6155	PICST_56005	An12g04690	AO090011000796	FG05453.1	AN6069.2	NCU06481	MGG_06370	SPAC20G8.01	CNI04170	CNBH3980	LACBIDRAFT_187450	-----	UM05838.1	AT1G08130	4348965	556995	3978	81513	16881	491145	100124507	AgaP_08058	759250	CHLREDRAFT_133143	C29A12.3	417530	DDB_0232265	100021775	-----	Dmel_CG5602	MONBRDRAFT_16341	718528	468936	CMK235C	Dpse_GA18999	397978	OSTLU_16988	CBG09716	Bm1_26765	-----	TTHERM_00348170	506835.12	-----
NP_010120	Clathrin binding protein, required for endocytosis	YDL161W	KLLA0C16731g	CAGL0A03872g	DEHA0A02233g	CaO19_1444	PICST_75881	An06g01750	AO090003000369	FG08485.1	AN3696.2	NCU04783	MGG_04616	SPCC162.07	CNE03280	CNBE3280	LACBIDRAFT_399533	YALI0D26510g	UM03598.1	AT3G59290	4336871	560542	29924	60443	13855	489533	505336	AgaP_15446	577465	-----	T04C10.2	416524	DDBDRAFT_0183945	100014542	AaeL_AAEL009088	Dmel_CG8532	MONBRDRAFT_33107	702600	454498	CMJ133C	Dpse_GA21142	398106	-----	CBG07596	Bm1_38210	448609	TTHERM_00658850	-----	-----
NP_010121	DExD/H-box helicase, stimulates mRNA decapping,	YDL160C	KLLA0C16599g	CAGL0I03476g	DEHA0F28248g	CaO19_13577	PICST_90571	An11g11210	AO090020000013	FG10791.1	AN3460.2	NCU06149	MGG_03388	SPBC776.09	CNC06460	CNBC0740	LACBIDRAFT_319952	YALI0F21032g	UM03329.1	AT4G00660	4330120	100007313	1656	500988	13209	479414	513906	AgaP_08149	583703	CHLREDRAFT_56005	C07H6.5	419783	DDB_0234196	100024959	AaeL_AAEL008500	Dmel_CG4916	MONBRDRAFT_34229	712141	451594	CML140C	Dpse_GA20384	399080	OSTLU_49732	CBG09177	Bm1_30200	780039	TTHERM_00522650	506959.3	KPN_00830
NP_010122	Ser/thr/tyr protein kinase of MAP kinase kinase family	YDL159W	KLLA0C16577g	CAGL0I03498g	DEHA0F15719g	CaO19_469	PICST_33851	An11g10690	AO090020000060	FG09903.1	AN3422.2	NCU04612	MGCH7_ch7g1034	SPBC409.07c	CNC02350	CNBC4890	LACBIDRAFT_324122	YALI0F21065g	UM01514.1	AT5G40440	4340126	406728	5604	58960	26396	478347	533199	AgaP_17984	576066	CHLREDRAFT_155835	Y54E10BL.6	415549	DDB_0216377	100018410	AaeL_AAEL012723	Dmel_CG15793	MONBRDRAFT_18821	710415	450188	CMT269C	Dpse_GA13960	379991	OSTLU_35807	CBG04190	Bm1_48560	493420	TTHERM_01111050	511075.6	-----
NP_010124	Protein of unknown function localised to mitochondria	YDL157C	KLLA0C16555g	CAGL0I03520g	DEHA0F15675g	-----	PICST_50220	-----	-----	-----	-----	-----	-----	-----	-----	-----	-----	-----	-----	-----	-----	-----	-----	-----	-----	-----	-----	-----	-----	-----	-----	-----	-----	-----	-----	-----	-----	-----	-----	-----	-----	-----	-----	-----	-----	-----	-----	-----	-----
NP_010125	Protein of unknown function localised to cytoplasm and nucleus	YDL156W	KLLA0C16533g	CAGL0I03542g	DEHA0F23243g	CaO19.6907	PICST_83842	-----	AO090009000186	FG07849.1	AN3737.2	NCU11420	-----	-----	-----	-----	-----	YALI0F21747g	-----	-----	-----	-----	-----	-----	-----	-----	-----	-----	-----	-----	-----	-----	-----	-----	-----	-----	-----	-----	-----	-----	-----	-----	-----	-----	-----	-----	-----	-----	-----
NP_010126	Cyclin, G2/M-specific	YDL155W	KLLA0C16445g	CAGL0I03564g	DEHA0G25520g	CaJ7.0452	PICST_82085	An15g06500	AO090012000183	FG07132.1	AN2137.2	NCU01242	MGG_07065	SPCC4E9.02	CNE04400	CNBE4400	LACBIDRAFT_190376	YALI0B19206g	UM02588.1	AT1G20610	4336670	368316	9133	363088	12442	478324	281668	AgaP_19651	576779	CHLREDRAFT_147453	T06E6.2	415400	DDB_0185035	100019727	AaeL_AAEL010094	Dmel_CG3510	MONBRDRAFT_8459	699504	453478	CMI227C	Dpse_GA17491	397743	OSTLU_39570	CBG05553	Bm1_27665	100101736	TTHERM_00842480	511025.12	-----
NP_010127	Meiosis-specific protein	YDL154W	KLLA0C16423g	CAGL0I03586g	DEHA0F22198g	CaO19_2713	PICST_68406	An08g03470	AO090023000729	FG01367.1	AN1708.2	NCU09384	MGG_05639	-----	CNA05320	CNBA5130	LACBIDRAFT_228518	YALI0F00154g	UM00472.1	AT3G20475	4339215	570030	4439	294252	17687	474848	533115	AgaP_02390	593059	CHLREDRAFT_121781	F09E8.3	378799	DDB_0231220	100033358	AaeL_AAEL005494	Dmel_CG7003	MONBRDRAFT_26766	715494	462565	CMN192C	Dpse_GA18039	734294	OSTLU_49314	CBG01682	Bm1_13455	-----	TTHERM_00194810	509617.3	KPN_03094
NP_010128	Protein involved in silencing	YDL153C	KLLA0C16401g	CAGL0I03608g	DEHA0B03344g	CaO19_2717	PICST_38780	An08g03460	-----	FG05556.1	AN1164.2	-----	MGG_00361	SPBC3B8.09	CNN00950	CNBN0940	LACBIDRAFT_323023	YALI0F20372g	-----	-----	-----	-----	-----	-----	-----	-----	-----	-----	-----	-----	-----	-----	-----	-----	-----	-----	-----	-----	-----	-----	-----	-----	-----	-----	-----	-----	-----	-----	-----
NP_010131	DNA-directed RNA polymerase III, 47 KD subunit	YDL150W	KLLA0C16379g	CAGL0I03630g	-----	-----	-----	-----	-----	-----	-----	-----	-----	-----	-----	-----	-----	-----	-----	-----	-----	-----	-----	-----	-----	-----	-----	-----	-----	-----	-----	-----	-----	-----	-----	-----	-----	-----	-----	-----	-----	-----	-----	-----	-----	-----	-----	-----	-----
NP_010132	Integral membrane protein required for Cvt and autophagy transport	YDL149W	KLLA0C16357g	CAGL0I03652g	DEHA0B14267g	CaO19_5974	PICST_64286	An06g01500	AO090009000183	-----	AN3734.2	NCU02422	MGG_09559	SPBC15D4.07c	CND05590	CNBD0770	-----	YALI0F08349g	UM04380.1	AT2G31260	4332250	566801	79065	363254	245860	478915	540482	AgaP_06377	583367	-----	T22H9.2	425722	DDB_0191423	100010604	AaeL_AAEL009105	Dmel_CG3615	MONBRDRAFT_28955	702263	742932	-----	Dpse_GA17560	-----	OSTLU_38402	CBG01379	Bm1_19730	-----	-----	-----	-----
NP_010133	Nuclear and nucleolar protein with possible role in ribosome biogenesis	YDL148C	KLLA0C16335g	CAGL0J08844g	DEHA0B14289g	CaO19_5959	PICST_91530	An16g08860	AO090103000037	-----	AN1434.2	NCU07393	MGG_04470	SPBC3F6.04c	CNB03110	CNBB2590	LACBIDRAFT_311426	YALI0F08371g	UM01310.1	-----	-----	321133	-----	289724	-----	-----	-----	-----	578764	-----	-----	-----	-----	-----	-----	-----	MONBRDRAFT_35747	-----	471124	-----	-----	-----	-----	-----	-----	-----	-----	-----	-----
NP_010134	Subunit of the regulatory particle of the proteasome	YDL147W	KLLA0C16313g	CAGL0I03674g	DEHA0D15004g	CaO19_11515	PICST_30390	An11g09690	AO090020000338	FG09432.1	AN4775.2	NCU02650	MGCH7_ch7g327	SPAPB8E5.02c	CND02110	CNBD4250	LACBIDRAFT_242915	YALI0D09977g	UM00585.1	AT5G64760	4334802	321898	5718	287772	66997	480465	538204	AgaP_19320	-----	CHLREDRAFT_172949	F10G7.8	417425	DDB_0232995	100024776	AaeL_AAEL014325	Dmel_CG1100	MONBRDRAFT_34487	718756	454836	CMG093C	Dpse_GA10700	399245	OSTLU_51525	CBG04294	Bm1_12660	100135329	TTHERM_00578940	-----	-----
NP_010135	Protein of unknown function localised to bud	YDL146W	KLLA0C16269g	CAGL0I03696g	DEHA0B02563g	CaO19_7473	PICST_53654	An06g01520	AO090009000176	FG06374.1	AN3732.2	NCU11257	MGG_03559	SPBC24C6.10c	CND05310	CNBD1020	LACBIDRAFT_317076	YALI0C22462g	UM01405.1	-----	-----	-----	-----	-----	-----	-----	-----	-----	-----	-----	-----	-----	-----	-----	-----	-----	-----	-----	-----	-----	-----	-----	-----	-----	-----	-----	-----	-----	-----
NP_010136	Coatomer complex alpha chain of secretory pathway vesicles	YDL145C	KLLA0F04884g	CAGL0I03718g	DEHA0D16929g	CaO19_1672	PICST_87280	An16g02460	AO090005001354	FG07939.1	AN3026.2	NCU10066	MGG_03511	SPBPJ4664.04	CNG00480	CNBG4300	LACBIDRAFT_399525	YALI0E19767g	UM04173.1	AT1G62020	4333885	260439	1314	60384	12847	478973	100126041	AgaP_02369	592176	CHLREDRAFT_195437	Y71F9AL.17	426906	DDB_0233797	100023010	AaeL_AAEL013098	Dmel_CG7961	MONBRDRAFT_17562	718121	469552	CMD156C	Dpse_GA20724	446322	OSTLU_24382	CBG04223	Bm1_06070	613110	TTHERM_01345820	510687.149	-----
NP_010137	Protein of unknown function localised to cytoplasm and nucleus	YDL144C	KLLA0F04928g	CAGL0I03740g	DEHA0E07205g	CaO19_2446	PICST_34207	An12g10100	AO090012000235	FG06919.1	AN0838.2	NCU06071	-----	-----	-----	-----	-----	YALI0F26719g	-----	-----	-----	-----	-----	-----	-----	-----	-----	-----	-----	-----	-----	-----	-----	-----	-----	-----	-----	-----	-----	-----	-----	-----	-----	-----	-----	-----	-----	-----	-----
NP_010138	Component of chaperonin-containing T-complex	YDL143W	KLLA0F05005g	CAGL0I03762g	DEHA0B03388g	CaO19_2720	PICST_66456	An02g12750	AO090020000413	FG00558.1	AN2918.2	NCU02839	MGG_01582	SPBC106.06	CNG01290	CNBG3500	LACBIDRAFT_181994	YALI0F20416g	UM02571.1	AT3G18190	4329211	393555	10575	29374	12464	482271	613336	AgaP_08564	579722	CHLREDRAFT_107474	K01C8.10	395414	DDB_0233993	100031910	AaeL_AAEL007702	Dmel_CG5525	MONBRDRAFT_38598	719649	745811	CMS270C	Dpse_GA18950	398959	OSTLU_87451	CBG00674	Bm1_17890	448604	TTHERM_00037050	509695.2	-----
NP_010139	Cardiolipin synthase	YDL142C	KLLA0F05027g	CAGL0I03784g	DEHA0A13794g	CaO19_6100	PICST_52642	An15g01020	-----	FG02593.1	AN6580.2	NCU00135	MGG_08851	SPAC22A12.08c	CNM01260	CNBM1120	LACBIDRAFT_145929	YALI0F23837g	-----	AT4G04870	-----	405867	54675	366196	66586	607530	512761	-----	-----	CHLREDRAFT_177689	F23H11.9	428559	-----	100033289	-----	Dmel_CG4774	MONBRDRAFT_28834	-----	458087	CMN196C	Dpse_GA18422	779375	-----	-----	Bm1_51600	780303	-----	-----	-----
NP_010140	Biotin holocarboxylase synthetase	YDL141W	KLLA0F05049g	CAGL0I03806g	DEHA0A14168g	CaO19_7645	PICST_69676	An16g06410	AO090011000708	FG08329.1	AN6055.2	NCU05516	MGG_00436	SPBC30D10.07c	CNC00800	CNBC6470	LACBIDRAFT_317063	YALI0E30591g	UM03839.1	-----	-----	-----	3141	288240	110948	478412	783266	-----	-----	CHLREDRAFT_169728	-----	418516	-----	100012694	-----	-----	-----	694733	473989	-----	-----	-----	-----	-----	Bm1_15240	-----	-----	-----	-----
NP_010141	DNA-directed RNA polymerase II, 215 KD subunit	YDL140C	KLLA0F05071g	CAGL0I03828g	DEHA0A14036g	CaO19_7655	PICST_75374	An01g12710	AO090003000491	FG00916.1	AN0809.2	NCU02103	MGG_04652	SPBC28F2.12	CNE03720	CNBE3710	LACBIDRAFT_327452	YALI0C16566g	UM03863.1	AT4G35800	4337831	553347	5430	363633	20020	479483	282312	AgaP_07816	583794	CHLREDRAFT_196948	F36A4.7	423727	DDB_0215406	100014728	AaeL_AAEL011692	Dmel_CG1554	MONBRDRAFT_38135	721865	454463	CMR224C	Dpse_GA13798	398274	OSTLU_26100	CBG05355	Bm1_34315	-----	TTHERM_00538940	509011.2	KPN_04366
NP_010142	Suppressor of chromosome missegregation	YDL139C	KLLA0F05115g	CAGL0I03850g	-----	-----	-----	-----	-----	-----	-----	-----	-----	-----	-----	-----	-----	-----	-----	-----	-----	-----	-----	-----	-----	-----	-----	-----	-----	-----	-----	-----	-----	-----	-----	-----	-----	-----	-----	-----	-----	-----	-----	-----	-----	-----	-----	-----	-----
NP_010143	Sensor of high external glucose concentrations	YDL138W	KLLA0F05181g	CAGL0I03872g	DEHA0B14355g	CaO19_13383	PICST_85501	An15g03940	AO090005000074	FG02641.1	AN1797.2	NCU04963	MGG_06203	SPCC1235.13	CNM02570	CNBM2410	LACBIDRAFT_305352	YALI0C06424g	UM05023.1	AT1G50310	4336250	-----	6514	-----	-----	488165	282356	AgaP_19982	-----	-----	Y51A2D.5	-----	-----	-----	-----	Dmel_CG10960	-----	695538	460848	-----	-----	-----	-----	-----	-----	-----	-----	-----	KPN_03376
NP_010144	GTP-binding protein of the ARF family	YDL137W	KLLA0F05225g	CAGL0J09064g	DEHA0E02651g	CaO19_5964	PICST_79956	An08g03690	AO090038000254	FG01014.1	AN1126.2	NCU08340	MGG_04438	SPBC4F6.18c	CNG03220	CNBG1540	LACBIDRAFT_311622	YALI0F02167g	UM00387.1	AT3G62290	4339157	327026	375	79119	11841	480487	282601	AgaP_13281	586151	CHLREDRAFT_2332	B0336.2	420398	DDB_0191101	100025867	AaeL_AAEL007065	Dmel_CG8385	MONBRDRAFT_35269	709254	451869	CMQ074C	Dpse_GA21036	379749	OSTLU_51064	CBG09004	Bm1_57025	431681	TTHERM_00735240	508415.4	-----
NP_010145	60S large subunit ribosomal protein	YDL136W	KLLA0F05247g	CAGL0J09086g	DEHA0B14421g	-----	PICST_85685	An08g02470	-----	FG01021.1	AN1228.2	NCU10498	MGG_04455	SPCC613.05c	CNA07490	CNBA7310	LACBIDRAFT_188803	YALI0A09922g	UM00746.1	AT3G55170	4335607	192299	11224	296709	66489	480729	515534	AgaP_15069	591809	CHLREDRAFT_147004	-----	374133	DDB_0231152	100018848	AaeL_AAEL005629	Dmel_CG4111	MONBRDRAFT_38639	693604	464727	CMC053C	Dpse_GA17966	734664	OSTLU_31613	CBG12256	Bm1_32865	394512	TTHERM_00561680	510039.9	-----
NP_010146	Rho GDP dissociation inhibitor with activity toward Rho1p	YDL135C	KLLA0F05313g	CAGL0J09152g	DEHA0B14487g	CaO19_5968	PICST_64726	An18g04590	AO090026000700	FG05282.1	AN0163.2	NCU06561	MGG_01689	SPAC6F12.06	CNG02620	CNBG2150	LACBIDRAFT_183024	YALI0A07403g	UM05693.1	AT3G07880	4340881	406770	396	360678	192662	475924	338054	AgaP_11568	576198	-----	F46H6.1	769231	DDB_0216235	100025575	AaeL_AAEL012996	Dmel_CG7823	MONBRDRAFT_32357	722292	742002	-----	Dpse_GA20609	444100	-----	CBG14479	Bm1_39260	493242	TTHERM_00688460	-----	-----
NP_010147	Protein ser/thr phosphatase PP2A-1	YDL134C	KLLA0F05357g	CAGL0I03938g	DEHA0D16665g	CaO19_1683	PICST_81790	An12g02970	AO090012000155	FG05281.1	AN6391.2	NCU06630	MGG_06099	SPBC16H5.07c	CNE03610	CNBE3610	LACBIDRAFT_385283	YALI0A00891g	UM03957.1	AT2G42500	4348601	406582	5516	24673	19053	482873	282320	AgaP_10083	580852	CHLREDRAFT_193562	F38H4.9	396021	DDB_0191299	100017519	AaeL_AAEL013068	Dmel_CG7109	MONBRDRAFT_20632	710326	471633	CML332C	Dpse_GA20109	399343	OSTLU_32588	CBG06179	Bm1_34045	448031	TTHERM_00686110	509453.5	-----
NP_010148	Ribosomal protein	-----	-----	-----	-----	-----	-----	-----	-----	-----	-----	-----	-----	-----	-----	-----	-----	-----	-----	-----	-----	-----	-----	-----	-----	-----	-----	-----	-----	-----	-----	-----	-----	-----	-----	-----	-----	-----	-----	-----	-----	-----	-----	-----	-----	-----	-----	-----	-----
NP_010149	Conserved hypothetical protein	YDL133W	KLLA0F05445g	CAGL0J09196g	DEHA0D16797g	CaO19_1675	PICST_66921	-----	AO090012000595	-----	AN1021.2	-----	-----	-----	-----	-----	-----	YALI0D12496g	-----	-----	-----	-----	-----	-----	-----	-----	-----	-----	-----	-----	-----	-----	-----	-----	-----	-----	-----	-----	-----	-----	-----	-----	-----	-----	-----	-----	-----	-----	-----
NP_010150	Protein controls G1/S transition	YDL132W	KLLA0F05467g	CAGL0J09218g	DEHA0D16819g	CaO19_1674	PICST_29770	An08g05870	AO090012000597	FG09616.1	AN1019.2	NCU05204	MGG_07145	SPAC17G6.12	CNN01140	CNBN1130	LACBIDRAFT_245059	YALI0D12518g	UM01087.1	AT1G69670	4325736	323883	8454	362356	26965	475512	539792	AgaP_09370	589630	CHLREDRAFT_116937	D2045.6	420783	DDB_0185191	100013348	AaeL_AAEL013530	Dmel_CG1877	MONBRDRAFT_34736	698384	463821	-----	Dpse_GA15074	734414	OSTLU_45419	CBG18382	Bm1_21420	734121	TTHERM_00083300	511075.4	-----
NP_010151	Homocitrate synthase	YDL131W	KLLA0F05489g	CAGL0J09240g	DEHA0F09405g	CaO19.8394	PICST_89386	An04g06210	AO090003001165	FG03993.1	AN1990.2	NCU05526	MGG_01092	SPBC1105.02c	CND01200	CNBD5100	LACBIDRAFT_291144	-----	UM04115.1	AT5G23020	-----	-----	-----	-----	-----	-----	-----	-----	-----	-----	-----	-----	-----	-----	-----	-----	MONBRDRAFT_34312	-----	-----	-----	-----	-----	-----	-----	-----	-----	-----	-----	-----
NP_010152	ATPase stabilizing factor, 10 kDa	YDL130W-A	-----	-----	-----	-----	-----	-----	-----	-----	-----	-----	-----	-----	-----	-----	-----	-----	-----	-----	-----	-----	-----	-----	-----	-----	-----	-----	-----	-----	-----	-----	-----	-----	-----	-----	-----	-----	-----	-----	-----	-----	-----	-----	-----	-----	-----	-----	-----
NP_010153	60S large subunit acidic ribosomal protein L44prime	YDL130W	KLLA0F05555g	-----	DEHA0G25564g	CaO19.7188	PICST_76243	An18g05860	AO090001000485	-----	-----	NCU08960	MGG_06185	SPBC3B9.13c	CNA06350	CNBA6160	LACBIDRAFT_192214	YALI0B12804g	-----	-----	-----	-----	-----	-----	-----	-----	-----	-----	-----	-----	-----	-----	-----	-----	-----	-----	-----	-----	-----	-----	-----	-----	-----	-----	-----	-----	-----	-----	-----
NP_010154	Protein of unknown function localised to cytoplasm and nucleus	YDL129W	KLLA0F05588g	CAGL0J09284g	-----	-----	-----	-----	-----	-----	-----	-----	-----	-----	-----	-----	-----	-----	-----	-----	-----	-----	-----	-----	-----	-----	-----	-----	-----	-----	-----	-----	-----	-----	-----	-----	-----	-----	-----	-----	-----	-----	-----	-----	-----	-----	-----	-----	-----
NP_010155	Vacuolar Ca++/H+ exchanger	YDL128W	KLLA0F05632g	CAGL0J09306g	-----	CaO19.405	PICST_67118	An01g03100	AO090003000922	FG08758.1	AN0471.2	NCU07075	MGG_04159	SPCC1795.02c	CNB02980	CNBB2740	LACBIDRAFT_187790	YALI0B09273g	UM05825.1	AT1G55730	4337242	-----	-----	-----	-----	-----	-----	-----	-----	CHLREDRAFT_105167	-----	-----	-----	-----	-----	-----	-----	-----	-----	CMQ284C	-----	-----	-----	-----	-----	-----	-----	-----	-----
NP_010156	Cyclin, G1/S-specific	YDL127W	KLLA0F05654g	CAGL0J09328g	DEHA0G15103g	CaO19.8033	PICST_30285	An01g03330	-----	FG08467.1	AN0453.2	NCU04847	MGG_01361	-----	CNG01990	CNBG2800	LACBIDRAFT_303798	YALI0F22231g	UM02702.1	-----	-----	-----	-----	-----	-----	-----	-----	-----	-----	-----	-----	-----	-----	-----	-----	-----	-----	-----	-----	-----	-----	-----	-----	-----	-----	-----	-----	-----	-----
NP_010157	Microsomal protein of CDC48/PAS1/SEC18 family of ATPases	YDL126C	KLLA0F05676g	CAGL0J09350g	DEHA0G15994g	CaO19.2340	PICST_67138	An04g09170	AO090102000107	FG05530.1	AN7254.2	NCU00018	MGG_05193	SPAC1565.08	CNJ02750	CNBJ0700	LACBIDRAFT_187856	YALI0F12155g	UM01056.1	AT5G03340	4331645	327197	7415	116643	269523	481590	507345	AgaP_19258	575609	CHLREDRAFT_134171	C06A1.1	427410	DDB_0191154	100020775	AaeL_AAEL010585	Dmel_CG2331	MONBRDRAFT_38701	702010	461474	CML023C	Dpse_GA15351	380491	OSTLU_29008	CBG03070	Bm1_55480	448177	TTHERM_00365340	509733.17	KPN_03588
NP_010158	Adenosine 5`-monophosphoramidase, member of the histidine triad (HIT) superfamily of nucleotide-binding proteins	YDL125C	KLLA0F05731g	CAGL0J09372g	DEHA0G16016g	CaO19.2341	PICST_42119	An06g01890	-----	FG07949.1	AN3708.2	NCU06876	MGG_00872	SPCC1442.14c	CNC00190	CNBC7040	LACBIDRAFT_188469	-----	UM06004.1	AT5G48545	4351835	-----	-----	-----	-----	-----	-----	AgaP_22719	-----	-----	-----	-----	-----	-----	AaeL_AAEL002722	Dmel_CG2862	-----	-----	-----	CMH190C	-----	-----	-----	CBG21904	Bm1_56730	-----	-----	511239.49	-----
NP_010159	Alpha-keto amide (ester) reductase, NADPH-dependent	YDL124W	KLLA0F05775g	CAGL0J09394g	DEHA0D10758g	CaO19.1340	PICST_48452	An07g10290	AO090138000005	FG06240.1	AN5109.2	NCU01759	MGG_03160	SPAC19G12.09	CNE00820	CNBE0760	LACBIDRAFT_306124	YALI0B15268g	UM01753.1	AT2G21250	4339090	550476	10327	498789	83702	482711	513855	AgaP_23332	587781	CHLREDRAFT_132186	ZC443.1	395338	DDB_0231282	100022478	AaeL_AAEL004095	Dmel_CG10638	MONBRDRAFT_32556	709863	746545	-----	Dpse_GA15457	446805	OSTLU_28670	CBG08596	Bm1_28070	548351	TTHERM_00697540	511287.49	KPN_03432
NP_010160	Protein of unknown function, localized to the vacuolar outer membrane	YDL123W	KLLA0F05841g	CAGL0J09416g	-----	-----	-----	-----	-----	-----	-----	-----	-----	-----	-----	-----	-----	-----	-----	-----	-----	-----	-----	-----	-----	-----	-----	-----	-----	-----	-----	-----	-----	-----	-----	-----	-----	-----	-----	-----	-----	-----	-----	-----	-----	-----	-----	-----	-----
NP_010161	Ubiquitin-specific protease	YDL122W	KLLA0E08767g	CAGL0H10582g	DEHA0A10296g	CaO19_7367	PICST_54531	An14g05150	AO090113000003	FG06107.1	-----	-----	MGG_04031	-----	-----	-----	-----	YALI0C02717g	-----	-----	-----	-----	-----	-----	-----	-----	-----	-----	-----	-----	-----	-----	-----	-----	-----	-----	-----	-----	-----	-----	-----	-----	-----	-----	-----	-----	-----	-----	-----
NP_010162	Protein of unknown function localised to ER	YDL121C	-----	-----	-----	-----	-----	-----	-----	-----	-----	-----	-----	-----	-----	-----	-----	-----	-----	-----	-----	-----	-----	-----	-----	-----	-----	-----	-----	-----	-----	-----	-----	-----	-----	-----	-----	-----	-----	-----	-----	-----	-----	-----	-----	-----	-----	-----	-----
NP_010163	Regulates mitochondrial iron accumulation	YDL120W	KLLA0E08811g	CAGL0M05643g	DEHA0C11616g	CaO19.8989	PICST_63502	An04g06160	-----	FG06006.1	AN1986.2	NCU09754	MGG_02435	SPCC1183.03c	CNL06050	CNBI0780	LACBIDRAFT_228512	YALI0E15268g	UM04428.1	AT4G03240	4327058	556389	2395	499335	14297	609051	505694	AgaP_18899	594679	CHLREDRAFT_196778	F59G1.7	427244	DDBDRAFT_0191848	100021784	AaeL_AAEL002948	Dmel_CG8971	-----	699469	737660	CMK051C	Dpse_GA21445	-----	OSTLU_30187	CBG02538	Bm1_11575	-----	-----	-----	-----
NP_010164	Member of the mitochondrial carrier (MCF) family	YDL119C	KLLA0E08877g	CAGL0H10538g	DEHA0G23804g	CaO19.1804	PICST_91291	An01g07650	AO090009000436	FG01375.1	AN3663.2	NCU02973	MGG_05623	SPAC823.10c	-----	CNBG4070	LACBIDRAFT_191230	YALI0E09284g	-----	-----	-----	767662	54977	301067	100048873	477028	512325	-----	575691	-----	-----	-----	-----	-----	-----	-----	MONBRDRAFT_12003	693614	460283	-----	-----	-----	-----	-----	-----	-----	-----	-----	-----
NP_010165	Non-essential protein of unconfirmed function; mutants are defective in telomere maintenance, and are synthetically sick or lethal with alpha-synuclein; Ydl118wp [Saccharomyces cerevisiae].	YDL118W	-----	-----	-----	-----	-----	-----	-----	-----	-----	-----	-----	-----	-----	-----	-----	-----	-----	-----	-----	-----	-----	-----	-----	-----	-----	-----	-----	-----	-----	-----	-----	-----	-----	-----	-----	-----	-----	-----	-----	-----	-----	-----	-----	-----	-----	-----	-----
NP_010166	SH3-domain protein located in the mother-bud neck and the cytokinetic actin ring, possibly involved in cytokinesis	YDL117W	KLLA0E09009g	CAGL0H10516g	DEHA0G22506g	CaO19_13620	PICST_70251	An09g05760	AO090102000549	FG07343.1	AN8210.2	NCU04095	MGG_12117	SPAC9G1.06c	-----	-----	-----	YALI0D11088g	-----	-----	-----	-----	-----	-----	-----	-----	-----	-----	-----	-----	-----	-----	-----	-----	-----	-----	-----	-----	-----	-----	-----	-----	-----	-----	-----	-----	-----	-----	-----
NP_010167	Nuclear pore protein	YDL116W	KLLA0E09053g	CAGL0H10494g	DEHA0G18227g	CaO19.1298	PICST_31476	-----	-----	-----	-----	-----	-----	SPBC428.01c	-----	-----	-----	YALI0D08998g	-----	-----	-----	-----	-----	-----	-----	-----	-----	-----	-----	-----	-----	-----	-----	-----	-----	-----	-----	-----	-----	-----	-----	-----	-----	-----	-----	-----	-----	-----	-----
NP_010168	Interacts With RNA Polymerase II	YDL115C	KLLA0E09097g	CAGL0H10472g	-----	-----	-----	-----	-----	-----	-----	-----	-----	-----	-----	-----	-----	-----	-----	-----	-----	-----	-----	-----	-----	-----	-----	-----	-----	-----	-----	-----	-----	-----	-----	-----	-----	-----	-----	-----	-----	-----	-----	-----	-----	-----	-----	-----	-----
NP_010169	Weak similarity to Rhizobium nodulation protein nodG	YDL114W	-----	CAGL0H10450g	DEHA0F20702g	CaJ7.0248	PICST_32420	An18g05090	AO090001000419	-----	-----	-----	-----	-----	-----	-----	LACBIDRAFT_246559	YALI0B03190g	-----	-----	-----	-----	-----	-----	-----	-----	-----	-----	589689	-----	-----	-----	DDBDRAFT_0190742	-----	-----	-----	-----	-----	-----	-----	-----	446860	-----	-----	-----	-----	-----	-----	-----
NP_010170	Cytoplasm to vacuole targeting	YDL113C	KLLA0E09141g	CAGL0H10428g	-----	-----	-----	An02g01390	AO090023000164	FG06950.1	AN6351.2	NCU06259	MGG_12832	-----	CNC03560	CNBC3650	LACBIDRAFT_191143	YALI0D07678g	UM04532.1	-----	-----	-----	-----	-----	-----	-----	-----	-----	-----	-----	-----	-----	-----	-----	-----	-----	-----	-----	-----	-----	-----	-----	-----	-----	-----	-----	-----	-----	-----
NP_010171	tRNA (guanosine-2`-O-)-methyltransferase	YDL112W	KLLA0E09163g	CAGL0H10406g	DEHA0G18161g	CaO19.5038	PICST_82718	-----	-----	-----	-----	-----	-----	-----	-----	-----	-----	YALI0D10989g	-----	AT4G17610	4331280	100003027	6894	-----	-----	479200	535018	AgaP_26075	577114	CHLREDRAFT_96162	T14B4.1	421517	DDBDRAFT_0186533	-----	AaeL_AAEL013974	Dmel_CG18596	MONBRDRAFT_22775	712397	457830	-----	Dpse_GA15007	-----	-----	CBG11218	Bm1_27365	-----	TTHERM_00218280	511545.1	-----
NP_010172	rRNA processing protein	YDL111C	KLLA0E09185g	CAGL0H10384g	DEHA0G18139g	CaO19.12506	PICST_43184	-----	AO090026000270	FG10879.1	-----	NCU01806	MGG_06683	-----	-----	-----	-----	YALI0D11000g	-----	-----	-----	-----	-----	-----	-----	-----	-----	-----	-----	-----	-----	-----	-----	-----	-----	-----	-----	-----	-----	-----	-----	-----	-----	-----	-----	-----	-----	-----	-----
NP_010173	Protein of unknown function localised to cytoplasm and nucleus	YDL110C	KLLA0E09229g	CAGL0H10362g	-----	-----	-----	-----	-----	-----	-----	-----	-----	-----	-----	-----	-----	-----	-----	-----	-----	-----	-----	-----	-----	-----	-----	-----	-----	-----	-----	-----	-----	-----	-----	-----	-----	-----	-----	-----	-----	-----	-----	-----	-----	-----	-----	-----	-----
NP_010174	Protein of unknown function	YDL109C	KLLA0E14872g	CAGL0E04950g	DEHA0G22231g	CaO19_3991	PICST_55443	-----	AO090124000089	FG05069.1	AN9410.2	NCU07691	MGG_01727	SPAC4A8.10	-----	-----	-----	-----	-----	-----	-----	-----	-----	-----	-----	-----	-----	-----	-----	-----	-----	-----	-----	-----	-----	-----	-----	-----	-----	-----	-----	-----	-----	-----	-----	-----	-----	-----	-----
NP_010175	Cyclin-dependent ser/thr protein kinase	YDL108W	KLLA0E14828g	CAGL0H10318g	DEHA0G22528g	CaO19_13619	PICST_54142	An13g00070	AO090003000244	FG07423.1	AN8285.2	NCU03659	MGG_13401	SPBC19F8.07	CNN01700	CNBN1650	LACBIDRAFT_305450	YALI0D04334g	UM04902.1	AT1G18040	4338689	405897	1022	171150	12572	608441	515462	AgaP_02522	767535	CHLREDRAFT_137457	Y39G10AL.3	396252	DDB_0191429	100019498	AaeL_AAEL001038	Dmel_CG3319	MONBRDRAFT_17670	699871	462378	CMN139C	Dpse_GA17354	399461	OSTLU_35576	CBG03876	Bm1_14135	549973	TTHERM_01035490	506677.2	-----
NP_010176	COX2 pre-mRNA splicing factor	YDL107W	KLLA0E14784g	CAGL0H10296g	DEHA0G22418g	CaO19_4001	PICST_87915	-----	-----	-----	-----	-----	-----	-----	-----	-----	-----	-----	-----	-----	-----	-----	-----	-----	-----	-----	-----	-----	-----	-----	-----	-----	-----	-----	-----	-----	-----	-----	-----	-----	-----	-----	-----	-----	-----	-----	-----	-----	-----
NP_010177	Homeodomain protein	YDL106C	KLLA0D10043g	CAGL0L07436g	DEHA0G22396g	CaO19_4000	PICST_34942	-----	-----	-----	-----	-----	-----	-----	-----	-----	-----	YALI0A18469g	-----	-----	-----	-----	-----	-----	-----	-----	-----	-----	-----	-----	-----	395271	-----	-----	-----	-----	-----	-----	-----	-----	-----	-----	-----	-----	-----	-----	-----	-----	-----
NP_010178	Nuclear protein that plays a role in the function of the Smc5p-Rhc18p DNA repair complex	YDL105W	KLLA0D09933g	CAGL0L07414g	-----	-----	-----	-----	-----	-----	-----	-----	-----	-----	-----	-----	-----	-----	UM03834.1	-----	-----	-----	-----	-----	-----	-----	-----	-----	-----	-----	-----	-----	-----	-----	-----	-----	-----	-----	-----	-----	-----	-----	-----	-----	-----	-----	-----	-----	-----
NP_010179	Found in Mitochondrial Proteome, possible sialoglycoprotease (gcp)	YDL104C	KLLA0D09911g	CAGL0L07392g	DEHA0G23364g	CaO19.11636	PICST_31214	An07g03020	AO090005000272	FG06887.1	AN8780.2	NCU09308	-----	SPCC1259.10	CNF00150	CNBF4560	LACBIDRAFT_313559	YALI0D07920g	UM00617.1	-----	-----	-----	64172	314548	72085	478839	514738	-----	593140	-----	-----	423982	-----	100021300	-----	-----	-----	709747	459825	-----	Dpse_GA12844	-----	-----	-----	-----	-----	-----	-----	KPN_03471
NP_010180	UDP-N-acetylglucosamine pyrophosphorylase	YDL103C	KLLA0E01672g	CAGL0L07370g	DEHA0G25740g	CaO19_4265	PICST_61206	An12g00480	AO090038000595	FG00872.1	AN9094.2	NCU02109	MGG_01320	SPBC1289.08	CNF01520	CNBF3190	LACBIDRAFT_181872	YALI0E03146g	UM02897.1	AT2G35020	4344934	322513	6675	498272	107652	488664	535325	AgaP_07646	579319	CHLREDRAFT_101274	C36A4.4	417295	DDBDRAFT_0219512	100012351	AaeL_AAEL001627	Dmel_CG9535	MONBRDRAFT_37533	720116	457466	-----	Dpse_GA21861	446803	OSTLU_26644	CBG01478	Bm1_39285	548680	TTHERM_00703670	504153.18	-----
NP_010181	DNA-directed DNA polymerase delta, catalytic 125 KD subunit	YDL102W	KLLA0E01606g	CAGL0L07348g	DEHA0G23650g	CaJ7.0319	PICST_63206	An15g07150	AO090102000174	FG07175.1	AN7325.2	NCU01192	MGG_08071	SPBC336.04	CNK00560	CNBK2930	LACBIDRAFT_251819	YALI0A08426g	UM01458.1	AT5G63960	4349968	556456	5424	59294	18971	610047	281990	AgaP_11695	575728	CHLREDRAFT_189721	F10C2.4	428622	DDB_0232268	100011328	AaeL_AAEL014178	Dmel_CG5949	MONBRDRAFT_27827	719262	-----	CMN199C	Dpse_GA19253	447518	OSTLU_44713	CBG23360	Bm1_06910	-----	TTHERM_00636920	509215.1	-----
NP_010182	Protein kinase	YDL101C	KLLA0E01584g	CAGL0L07326g	DEHA0G22440g	CaO19_4002	PICST_29649	An13g00100	AO090120000235	FG07121.1	AN4279.2	NCU02814	MGG_01596	SPCC1322.08	CNA01180	CNBA1140	LACBIDRAFT_177404	YALI0E13750g	UM02121.1	AT2G30360	4342410	794026	11200	114212	50883	486338	518897	AgaP_17129	578013	CHLREDRAFT_140111	K07A9.2	768913	DDB_0220031	100030584	AaeL_AAEL011441	Dmel_CG10895	MONBRDRAFT_15828	713668	467259	CMF051C	Dpse_GA13377	398179	OSTLU_12650	CBG08406	Bm1_31570	733926	TTHERM_00377310	510861.14	-----
NP_010183	ATPase, involved in resistance to heat and metal stress	YDL100C	KLLA0E01496g	CAGL0L07304g	DEHA0D08558g	CaO19_10482	PICST_48071	An02g07090	AO090003000688	FG09891.1	AN2909.2	NCU06717	MGG_09535	SPAC1142.06	CNK02640	CNBK0900	LACBIDRAFT_227937	YALI0E33495g	UM03838.1	AT1G01910	4347615	325704	439	288919	56495	476699	504586	AgaP_16250	592269	CHLREDRAFT_102612	ZK637.5	-----	DDB_0215362	100009968	AaeL_AAEL011136	Dmel_CG1598	MONBRDRAFT_23394	717734	455750	CMP235C	Dpse_GA14038	444297	-----	CBG00595	Bm1_42140	779794	TTHERM_00471960	507763.3	-----
NP_010184	Protein of unknown function localised to golgi-ER transport vesicles	YDL099W	KLLA0E01474g	CAGL0L07282g	-----	-----	-----	-----	-----	-----	-----	-----	-----	-----	-----	-----	-----	-----	-----	-----	-----	-----	-----	-----	-----	-----	-----	-----	-----	-----	-----	-----	-----	-----	-----	-----	-----	-----	-----	-----	-----	-----	-----	-----	-----	-----	-----	-----	-----
NP_010185	Putative RNA binding zinc finger protein	YDL098C	KLLA0E01408g	CAGL0L07260g	-----	-----	-----	An01g11900	-----	-----	AN0714.2	-----	-----	-----	-----	CNBL0200	-----	YALI0F09361g	-----	-----	-----	-----	-----	-----	-----	-----	-----	-----	-----	-----	-----	-----	-----	-----	-----	-----	-----	-----	-----	-----	-----	-----	-----	-----	-----	-----	-----	-----	-----
NP_010186	Subunit of the regulatory particle of the proteasome	YDL097C	KLLA0E01364g	CAGL0L07238g	DEHA0G18249g	CaO19.1299	PICST_89414	An18g05070	AO090001000417	FG00306.1	AN4225.2	NCU01596	MGG_03211	SPAC23G3.11	CNN00870	CNBN0880	LACBIDRAFT_185290	YALI0D08976g	UM02684.1	AT1G29150	4335951	561267	5717	303353	69077	480610	513461	AgaP_12738	588167	CHLREDRAFT_23975	F57B9.10	-----	DDB_0232994	100018566	AaeL_AAEL012419	Dmel_CG10149	MONBRDRAFT_12666	717953	454574	CMS045C	-----	-----	OSTLU_36468	CBG16487	Bm1_41190	-----	TTHERM_00378970	508741.3	-----
NP_010188	Mannosyltransferase	YDL095W	KLLA0E01342g	CAGL0L07216g	DEHA0D07062g	CaJ7.0330	PICST_90238	An11g09890	AO090020000105	FG08935.1	AN4761.2	NCU01912	MGG_02954	SPAC22A12.07c	CND06150	CNBD0260	LACBIDRAFT_252233	YALI0E15081g	UM06173.1	AT2G25110	4345684	563878	29954	681879	217734	480400	537054	AgaP_18778	580971	CHLREDRAFT_135067	-----	423373	-----	100022191	AaeL_AAEL013732	Dmel_CG12311	MONBRDRAFT_262	705604	453067	CMR221C	Dpse_GA11548	-----	OSTLU_35662	-----	-----	448433	-----	-----	-----
NP_010190	Putative O-mannosyltransferase	YDL093W	KLLA0E01342g	CAGL0L07216g	DEHA0D07062g	CaJ7.0330	PICST_90238	An11g09890	AO090020000105	FG08935.1	AN4761.2	NCU01912	MGG_02954	SPAC22A12.07c	CND06150	CNBD0260	LACBIDRAFT_252233	YALI0E15081g	UM06173.1	AT2G25110	4345160	563878	29954	681879	217734	480400	537054	AgaP_18778	580971	CHLREDRAFT_135067	-----	423373	-----	100022191	AaeL_AAEL013732	Dmel_CG12311	MONBRDRAFT_262	705604	453067	-----	Dpse_GA11548	-----	OSTLU_35662	-----	-----	448433	-----	-----	-----
NP_010191	Signal recognition particle subunit	YDL092W	-----	CAGL0L07150g	-----	-----	-----	-----	-----	-----	-----	-----	-----	-----	-----	-----	-----	-----	-----	-----	-----	-----	-----	-----	-----	-----	-----	-----	-----	-----	-----	-----	-----	-----	-----	-----	-----	-----	-----	-----	-----	-----	-----	-----	-----	-----	-----	-----	-----
NP_010192	UBX (ubiquitin regulatory X) domain-containing protein	YDL091C	KLLA0F07139g	CAGL0L07128g	-----	-----	-----	-----	-----	-----	-----	-----	-----	-----	-----	-----	-----	-----	-----	-----	-----	-----	-----	-----	-----	-----	-----	-----	-----	-----	-----	-----	-----	-----	-----	-----	-----	-----	-----	-----	-----	-----	-----	-----	-----	-----	-----	-----	-----
NP_010193	Protein farnesyltransferase, beta subunit	YDL090C	KLLA0F07161g	CAGL0L07106g	DEHA0G18007g	CaO19.5046	PICST_82404	An04g06620	AO090003001188	FG08771.1	AN2002.2	NCU05999	MGG_01287	SPAC17G6.04c	CNF02370	CNBF2330	LACBIDRAFT_178594	YALI0D14762g	-----	AT5G40280	4327880	323500	2342	64511	110606	490735	327686	AgaP_06400	576777	CHLREDRAFT_193447	F23B12.6	424723	DDB_0237553	100027938	AaeL_AAEL004866	Dmel_CG17565	MONBRDRAFT_33884	708129	452971	CMS122C	Dpse_GA14558	447605	OSTLU_86397	CBG04611	Bm1_50565	550012	TTHERM_00248530	507053.7	-----
NP_010194	Protein of unknown function localised to nuclear periphery	YDL089W	KLLA0F07205g	-----	-----	-----	-----	-----	-----	-----	-----	-----	-----	-----	-----	-----	-----	-----	-----	-----	-----	-----	-----	-----	-----	-----	-----	-----	-----	-----	-----	-----	-----	-----	-----	-----	-----	-----	-----	-----	-----	-----	-----	-----	-----	-----	-----	-----	-----
NP_010195	Component of the karyopherin docking complex of the nuclear pore complex	YDL088C	KLLA0F07227g	CAGL0L07062g	-----	CaO19.12507	-----	-----	-----	-----	-----	-----	-----	-----	-----	-----	-----	-----	-----	-----	-----	-----	-----	-----	-----	-----	-----	-----	-----	-----	-----	-----	-----	-----	-----	-----	-----	-----	-----	-----	-----	-----	-----	-----	-----	-----	-----	-----	-----
NP_010196	Yeast U1 snRNP protein with a role in 5` splice site recognition	YDL087C	KLLA0F07249g	CAGL0L07040g	DEHA0F06842g	CaO19_10628	PICST_58709	An11g06760	AO090001000577	FG02192.1	AN1776.2	NCU05645	MGG_03758	SPCC16A11.13	CNI00920	CNBH0880	-----	YALI0F27467g	UM02646.1	AT5G51410	4329919	415206	55692	312251	66978	475529	535131	AgaP_15787	590757	-----	-----	417971	-----	100016099	AaeL_AAEL009145	Dmel_CG7564	-----	711104	739990	-----	Dpse_GA20443	379905	-----	-----	-----	548778	-----	-----	-----
NP_010197	Found in Mitochondrial Proteome	YDL086W	KLLA0F07381g	CAGL0L06974g	DEHA0D08602g	CaO19_10483	PICST_78962	An07g09680	AO090012000964	FG00832.1	AN5184.2	NCU09600	MGG_06957	-----	CNA06410	CNBA6220	LACBIDRAFT_186973	YALI0C20625g	-----	-----	-----	-----	-----	-----	-----	-----	-----	-----	-----	-----	-----	-----	-----	-----	-----	-----	-----	-----	-----	-----	-----	-----	-----	-----	-----	-----	-----	-----	-----
NP_010198	Mitochondrial NADH dehydrogenase that catalyzes the oxidation of cytosolic NADH	YDL085W	KLLA0E21989g	CAGL0I00748g	DEHA0D08305g	CaO19_339	PICST_66598	An08g04240	AO090001000358	FG04130.1	AN1094.2	NCU11397	MGG_06276	SPAC3A11.07	CNA07650	CNBA7480	LACBIDRAFT_192207	YALI0F25135g	UM02164.1	AT4G05020	4338442	-----	-----	-----	-----	-----	-----	-----	-----	CHLREDRAFT_133334	-----	-----	DDB_0237656	-----	-----	-----	MONBRDRAFT_22868	-----	-----	CMF056C	-----	-----	OSTLU_44781	-----	-----	-----	-----	506839.7	-----
NP_010199	Probably involved in pre-mRNA splicing	YDL084W	KLLA0E22033g	CAGL0L06908g	DEHA0F06688g	CaO19.5647	PICST_83587	An12g08030	AO090120000149	FG08663.1	AN8722.2	NCU09076	MGG_02806	SPAC17G6.14c	CNA07200	CNBA7000	LACBIDRAFT_186980	YALI0A18139g	UM04940.1	AT5G11200	4326193	393917	7919	114612	53817	474839	540191	AgaP_21073	580001	CHLREDRAFT_83282	C26D10.2	416704	DDB_0233387	100022951	AaeL_AAEL001216	Dmel_CG7269	MONBRDRAFT_36918	715233	463180	CME073C	Dpse_GA20225	379310	OSTLU_89708	CBG00694	Bm1_08205	548754	TTHERM_00469380	508319.4	KPN_03570
NP_010200	Ribosomal protein S16.e	YMR143W	KLLA0E22077g	CAGL0I00792g	DEHA0D09328g	-----	PICST_73324	An02g06050	AO090011000590	FG04136.1	AN9468.2	NCU08620	MGG_12892	SPAC664.04c	CNB02750	CNBB2930	LACBIDRAFT_176101	YALI0B12848g	UM00436.1	AT2G09990	4351374	767765	6217	140655	100048153	476463	506297	AgaP_17534	577040	CHLREDRAFT_195606	T01C3.6	417871	DDB_0231057	100011984	AaeL_AAEL003427	Dmel_CG4046	MONBRDRAFT_32874	708154	456023	CMP007C	Dpse_GA17915	432307	OSTLU_31856	CBG11589	Bm1_14095	496563	TTHERM_00706300	507513.7	-----
NP_010201	60S large subunit ribosomal protein L13	YDL082W	KLLA0E22099g	CAGL0L06886g	DEHA0D09306g	CaO19_2994	PICST_48494	An14g00370	AO090206000047	FG08335.1	AN7003.2	NCU05554	MGG_13645	SPAC664.05	CNM01020	CNBM0880	LACBIDRAFT_243755	YALI0B12826g	UM02924.1	AT3G49010	4333306	378961	6137	81765	675192	479612	783144	AgaP_16012	587022	CHLREDRAFT_129809	C32E8.2	395849	DDB_0229951	100019313	AaeL_AAEL005097	Dmel_CG4651	MONBRDRAFT_33322	700603	454316	CMP006C	Dpse_GA18330	100049095	OSTLU_15603	-----	Bm1_47775	394716	TTHERM_00578640	508153.28	-----
NP_010202	60S large subunit acidic ribosomal protein a1	YDL081C	KLLA0E22121g	CAGL0I00814g	DEHA0D09284g	CaO19_2992	PICST_79093	An18g05860	AO090001000485	FG10368.1	AN5719.2	NCU08960	MGG_06185	SPAC644.15	CNA06350	CNBA6160	LACBIDRAFT_192214	YALI0B12804g	-----	-----	-----	-----	-----	-----	-----	-----	-----	-----	-----	-----	-----	-----	-----	-----	AaeL_AAEL003530	Dmel_CG4087	MONBRDRAFT_38127	-----	-----	-----	Dpse_GA17947	-----	-----	-----	-----	-----	-----	-----	-----
NP_010203	Positive regulation factor of thiamin metabolism	YDL080C	KLLA0E16357g	CAGL0L06842g	DEHA0B03784g	CaO19_2877	PICST_86443	An02g06820	AO090003000661	FG09834.1	AN4888.2	NCU02397	MGG_01892	SPAC13A11.06	CNJ00950	CNBJ2540	LACBIDRAFT_188370	YALI0D10131g	UM03994.1	AT5G01330	4324066	-----	-----	-----	-----	-----	-----	-----	-----	CHLREDRAFT_127786	-----	-----	-----	-----	-----	-----	-----	-----	-----	-----	-----	-----	-----	-----	-----	-----	-----	-----	KPN_02740
NP_010204	Ser/thr protein kinase	YDL079C	KLLA0F17006g	CAGL0L06820g	DEHA0F09647g	CaO19.1593	PICST_77550	An15g00170	AO090701000024	FG07329.1	AN6508.2	NCU04185	MGG_12122	SPAC1687.15	CNB00720	CNBB4980	LACBIDRAFT_290801	YALI0D20966g	UM00560.1	AT5G26751	4338079	30654	2931	84027	56637	484476	536561	AgaP_14572	765357	CHLREDRAFT_114692	Y18D10A.5	418335	DDB_0185150	100012447	AaeL_AAEL005238	Dmel_CG2621	MONBRDRAFT_8104	707037	456071	CMO218C	Dpse_GA15928	399097	OSTLU_49296	CBG07560	Bm1_49835	549973	TTHERM_00532680	507993.8	-----
NP_010205	Malate dehydrogenase, peroxisomal	YDL078C	KLLA0F17050g	CAGL0L06798g	DEHA0F09911g	CaO19_5323	PICST_78343	An15g00070	AO090701000013	FG02504.1	AN6499.2	NCU04899	MGG_08835	SPCC306.08c	CNG03490	CNBG1280	LACBIDRAFT_185536	YALI0D16753g	UM00403.1	AT3G47520	4345657	406405	4191	81829	17448	482945	281306	AgaP_17695	587163	CHLREDRAFT_60444	F20H11.3	417517	-----	100018146	AaeL_AAEL008166	Dmel_CG7998	MONBRDRAFT_38523	719983	463484	-----	Dpse_GA20754	446263	OSTLU_24671	CBG15213	Bm1_46465	496892	-----	506195.11	KPN_03644
NP_010206	Vacuolar carboxypeptidase Y	YDL077C	KLLA0B02849g	CAGL0D00572g	DEHA0D12320g	CaO19_1568	PICST_58712	-----	-----	-----	-----	-----	-----	-----	-----	-----	-----	-----	-----	-----	-----	-----	-----	-----	-----	-----	-----	-----	-----	-----	-----	-----	-----	-----	-----	-----	-----	-----	-----	-----	-----	-----	-----	-----	-----	-----	-----	-----	-----
NP_010207	Putative histone acetylase	YDL076C	KLLA0B02915g	CAGL0D00594g	-----	-----	-----	-----	-----	-----	-----	-----	-----	-----	-----	-----	-----	-----	-----	-----	-----	-----	-----	-----	-----	-----	-----	-----	-----	-----	-----	-----	-----	-----	-----	-----	-----	-----	-----	-----	-----	-----	-----	-----	-----	-----	-----	-----	-----
NP_010208	60S large subunit ribosomal protein L31.e	YDL075W	KLLA0B02937g	CAGL0D00616g	DEHA0D12188g	-----	PICST_83357	An08g10140	-----	FG01504.1	AN5486.2	NCU08344	MGG_03727	SPAC890.08	CNA06820	CNBA6630	LACBIDRAFT_185678	YALI0E24475g	UM00198.1	AT4G26230	4330533	677758	6160	64298	114641	607586	534279	AgaP_18788	589085	CHLREDRAFT_78109	W09C5.6	418710	DDB_0231149	100013091	AaeL_AAEL006698	Dmel_CG1821	MONBRDRAFT_25897	714171	744983	CMP175C	Dpse_GA14837	414672	OSTLU_17087	CBG19772	Bm1_49585	448698	TTHERM_00943010	510663.3	-----
NP_010209	E3 ubiquitin ligase for Rad6p	YDL074C	KLLA0B02981g	CAGL0D00638g	DEHA0B08008g	CaO19_976	-----	An15g00950	AO090701000102	FG06769.1	-----	NCU07544	-----	SPCC970.10c	-----	-----	-----	YALI0B09559g	-----	-----	-----	-----	-----	-----	-----	-----	-----	-----	-----	-----	-----	-----	-----	-----	-----	-----	MONBRDRAFT_38442	-----	-----	-----	-----	100127292	-----	-----	-----	-----	TTHERM_00790530	-----	-----
NP_010210	Weak similarity to Cyprinus carpio calcium channel protein	YDL073W	KLLA0B03003g	CAGL0D00660g	-----	-----	-----	-----	-----	-----	-----	-----	-----	-----	-----	-----	-----	-----	-----	-----	-----	-----	-----	-----	-----	-----	-----	-----	-----	-----	-----	-----	-----	-----	-----	-----	-----	-----	-----	-----	-----	-----	-----	-----	-----	-----	-----	-----	-----
NP_010211	Endoplasmic reticulum transmembrane protein	YDL072C	KLLA0B03091g	CAGL0D00704g	DEHA0D12386g	CaO19_1564	PICST_45587	An01g12810	AO090003000506	FG00898.1	AN0819.2	NCU02599	MGG_01208	SPAC9E9.04	-----	-----	LACBIDRAFT_293877	YALI0E26026g	UM02396.1	-----	-----	-----	-----	-----	-----	-----	-----	-----	-----	-----	-----	-----	-----	-----	-----	-----	-----	-----	-----	-----	-----	-----	-----	-----	-----	-----	-----	-----	-----
NP_010213	Bromodomain protein involved in transcription initiation at TATA-containing promoters	YDL070W	KLLA0B03113g	CAGL0C02541g	DEHA0B07986g	CaO19_978	PICST_73625	An04g06140	AO090003001156	FG04423.1	AN1984.2	NCU08423	-----	SPCC1450.02	CNK02380	CNBK1170	LACBIDRAFT_227936	YALI0E20537g	UM03437.1	AT5G46550	4343336	333996	6046	305123	114642	479954	505358	AgaP_14359	764758	CHLREDRAFT_150233	Y119C1B.8	417049	DDB_0220693	100025154	AaeL_AAEL002090	Dmel_CG2252	MONBRDRAFT_13985	717893	463185	CMB029C	Dpse_GA13644	100036838	OSTLU_15581	CBG14881	Bm1_34900	-----	TTHERM_00499530	-----	-----
NP_010214	Translational activator of cob mRNA	YDL069C	-----	-----	-----	-----	-----	-----	-----	-----	-----	-----	-----	-----	-----	-----	-----	-----	-----	-----	-----	-----	-----	-----	-----	-----	-----	-----	-----	-----	-----	-----	-----	-----	-----	-----	-----	-----	-----	-----	-----	-----	-----	-----	-----	-----	-----	-----	-----
NP_010216	Cytochrome-c oxidase chain VIIA	YDL067C	KLLA0B03289g	CAGL0D00748g	DEHA0E11220g	-----	-----	-----	-----	-----	-----	-----	-----	SPCC1259.05c	-----	-----	-----	-----	-----	-----	-----	-----	-----	-----	-----	-----	-----	-----	-----	-----	-----	-----	-----	-----	-----	-----	-----	-----	-----	-----	-----	-----	-----	-----	-----	-----	-----	-----	-----
NP_010217	Isocitrate dehydrogenase (NADP+), mitochondrial	YDL066W	KLLA0B03355g	CAGL0D00770g	DEHA0E11286g	CaO19.3733	PICST_72104	An02g12430	AO090005001404	FG10347.1	AN2999.2	NCU03857	MGG_07268	SPAC6G10.08	CNB04090	CNBB1650	LACBIDRAFT_317084	YALI0F04095g	UM06111.1	AT5G14590	4324176	100006589	3417	24479	15926	478889	281235	AgaP_18450	581147	CHLREDRAFT_196567	C34F6.8	424112	DDB_0231402	751083	AaeL_AAEL000746	Dmel_CG7176	-----	710019	460113	CMT216C	Dpse_GA20156	494713	-----	CBG17397	Bm1_48935	448026	TTHERM_00794110	511575.6	-----
NP_010218	Protein required for biogenesis of peroxisomes - peroxin	YDL065C	KLLA0E04961g	CAGL0D00792g	-----	-----	-----	-----	-----	-----	-----	-----	-----	-----	-----	-----	-----	YALI0B22660g	-----	-----	-----	-----	-----	-----	-----	-----	-----	-----	-----	-----	-----	-----	-----	-----	-----	-----	-----	-----	-----	-----	-----	-----	-----	-----	-----	-----	-----	-----	-----
NP_010219	E2 ubiquitin-conjugating enzyme	YDL064W	KLLA0E04983g	CAGL0D00814g	DEHA0A11825g	CaO19_13782	PICST_85060	An04g01350	AO090023000897	FG09935.1	AN4399.2	NCU04302	MGG_00970	SPAC30D11.13	CNI02210	CNBH2090	LACBIDRAFT_187883	YALI0B22638g	UM04542.1	AT3G57870	4349236	30622	7329	25573	22196	491332	515573	AgaP_03152	589147	CHLREDRAFT_57440	F29B9.6	374123	DDB_0191440	100009846	AaeL_AAEL009770	Dmel_CG3018	MONBRDRAFT_15132	722434	749975	CMK193C	Dpse_GA15704	380450	OSTLU_33350	CBG01720	Bm1_40505	549162	TTHERM_00522720	508741.28	-----
NP_010220	Protein of unknown function localised to cytoplasm and nucleus	YDL063C	KLLA0E05005g	CAGL0D00836g	DEHA0A11913g	CaO19_6418	PICST_31039	-----	-----	FG09729.1	-----	NCU07714	MGG_07126	-----	-----	-----	-----	YALI0F18172g	-----	-----	-----	-----	-----	-----	-----	-----	-----	-----	-----	-----	-----	-----	-----	-----	-----	-----	-----	-----	-----	-----	-----	-----	-----	-----	-----	-----	-----	-----	-----
NP_010222	Ribosomal protein S29.e.B	YDL061C	KLLA0E05071g	CAGL0D00858g	DEHA0A11979g	-----	PICST_31044	An06g01930	-----	-----	-----	NCU03738	-----	SPBC1685.09	CNC04290	CNBC2890	LACBIDRAFT_122853	YALI0B08748g	-----	AT4G33865	4352308	405889	6235	25348	100042909	610596	286884	AgaP_15672	-----	CHLREDRAFT_195607	B0412.4	776054	DDB_0231066	100028895	AaeL_AAEL007824	Dmel_CG8495	MONBRDRAFT_38296	700392	740460	CMI067C	Dpse_GA21118	-----	OSTLU_42310	CBG15290	Bm1_56775	549520	TTHERM_00037090	509201.15	-----
NP_010223	Protein required for processing of 20S pre-rRNA in the cytoplasm, associates with pre-40S ribosomal particles	YDL060W	KLLA0E05093g	CAGL0D00880g	DEHA0A12001g	CaO19_6417	PICST_71429	An02g01590	AO090026000346	FG04403.1	AN6266.2	NCU01503	MGG_01087	SPAC23H4.15	CNE02190	CNBE2180	-----	YALI0B08756g	UM04986.1	AT1G42440	4350322	-----	55720	-----	104662	610048	510820	AgaP_15589	577379	CHLREDRAFT_174486	-----	417565	DDBDRAFT_0205380	100019019	AaeL_AAEL004493	Dmel_CG7338	MONBRDRAFT_15285	703311	471541	CMA015C	Dpse_GA20274	495115	OSTLU_38677	CBG04291	Bm1_10805	-----	TTHERM_00784570	508975.2	-----
NP_010224	Recombination and DNA repair protein	YDL059C	KLLA0E05203g	CAGL0D00902g	DEHA0C09636g	-----	PICST_66275	-----	-----	-----	-----	-----	-----	-----	CNB00790	CNBB4920	-----	-----	-----	-----	-----	-----	-----	-----	-----	-----	-----	-----	-----	-----	-----	-----	-----	-----	-----	-----	-----	-----	-----	-----	-----	-----	-----	-----	-----	-----	-----	-----	-----
NP_010225	Intracellular protein transport protein	YDL058W	KLLA0E05225g	CAGL0D00924g	DEHA0C09658g	CaO19.2629	-----	An08g06780	AO090012000504	FG10717.1	AN0706.2	NCU01644	MGG_11427	SPAC29E6.03c	CNI00720	CNBH0700	LACBIDRAFT_296315	-----	-----	AT3G27530	4352428	-----	-----	-----	56041	478430	317724	AgaP_12653	-----	-----	-----	422575	DDBDRAFT_0202550	-----	AaeL_AAEL004756	-----	MONBRDRAFT_18885	701202	-----	-----	Dpse_GA12833	431822	OSTLU_38525	-----	-----	-----	-----	-----	-----
NP_010226	Weak similarity to hypothetical protein A. thaliana	YDL057W	KLLA0E05335g	CAGL0D00990g	DEHA0D08415g	CaO19.8208	PICST_36571	-----	-----	-----	-----	-----	-----	-----	-----	-----	-----	-----	-----	-----	-----	-----	-----	-----	-----	-----	-----	-----	-----	-----	-----	-----	-----	-----	-----	-----	-----	-----	-----	-----	-----	-----	-----	-----	-----	-----	-----	-----	-----
NP_010227	Transcription factor, subunit of the MBF factor	YDL056W	KLLA0E05357g	CAGL0D01012g	DEHA0D08173g	CaO19_13277	PICST_34547	An02g09740	AO090012000763	FG10384.1	AN3154.2	NCU07246	MGG_08463	SPAC22F3.09c	CNB00820	CNBB4890	LACBIDRAFT_191754	YALI0A19778g	UM06196.1	-----	-----	-----	-----	-----	-----	-----	-----	-----	-----	-----	-----	-----	-----	-----	-----	-----	-----	-----	-----	-----	-----	-----	-----	-----	-----	-----	-----	-----	-----
NP_010228	Mannose-1-phosphate guanyltransferase	YDL055C	KLLA0E05379g	CAGL0D01034g	DEHA0F01265g	CaO19.6190	PICST_74665	An04g04990	AO090003001069	FG08773.1	AN5586.2	NCU11213	MGG_01288	SPCC1906.01	CNC03020	CNBC4190	-----	YALI0C06490g	-----	AT2G39770	4327472	445097	29925	363145	331026	484766	514161	AgaP_21996	576782	CHLREDRAFT_130417	C42C1.5	415924	DDB_0231665	100009924	AaeL_AAEL001331	Dmel_CG1129	MONBRDRAFT_12046	705454	460378	CML145C	Dpse_GA10892	447346	-----	CBG06266	Bm1_40495	493267	TTHERM_00628710	510947.1	-----
NP_010229	Monocarboxylate Permease Homologue, not transporting monocarboxylate	YDL054C	KLLA0E01166g	CAGL0D01056g	DEHA0F01287g	CaO19.6180	PICST_51159	-----	-----	-----	-----	-----	-----	-----	-----	-----	-----	-----	-----	-----	-----	-----	-----	-----	-----	-----	-----	-----	-----	-----	-----	-----	-----	-----	-----	-----	-----	-----	-----	-----	-----	-----	-----	-----	-----	-----	-----	-----	-----
NP_010230	Pbp1p-Binding Protein	YDL053C	-----	CAGL0I04026g	-----	-----	-----	-----	-----	-----	-----	-----	-----	-----	-----	-----	-----	-----	-----	-----	-----	-----	-----	-----	-----	-----	-----	-----	-----	-----	-----	-----	-----	-----	-----	-----	-----	-----	-----	-----	-----	-----	-----	-----	-----	-----	-----	-----	-----
NP_010231	1-acyl-sn-gylcerol-3-phosphate acyltransferase	YDL052C	KLLA0E01232g	CAGL0I04070g	DEHA0G01848g	CaO19_250	PICST_77657	An12g03960	AO090011000843	FG06642.1	AN6139.2	NCU00168	MGG_11040	SPAC1851.02	CNL03840	CNBI2930	LACBIDRAFT_172108	YALI0E18964g	UM06426.1	AT4G30580	4337061	777624	10554	406165	55979	474857	282137	AgaP_08753	592014	-----	T06E8.1	419941	-----	100025689	AaeL_AAEL001000	Dmel_CG3812	-----	717174	462582	CMF185C	Dpse_GA17703	447513	OSTLU_32744	CBG04832	Bm1_13890	100037898	-----	-----	KPN_03436
NP_010232	RNA binding protein	YDL051W	KLLA0E01276g	CAGL0H07975g	DEHA0F27335g	CaO19.10313	PICST_78927	An08g05260	AO090001000218	FG01968.1	AN1045.2	NCU08295	MGG_01519	SPAC57A10.10c	CNE02440	CNBE2450	LACBIDRAFT_318803	YALI0E18854g	UM03724.1	AT4G32720	4336287	334956	51574	-----	20823	478519	-----	AgaP_16926	-----	CHLREDRAFT_192476	-----	422690	DDB_0233755	100017691	AaeL_AAEL003664	Dmel_CG10922	MONBRDRAFT_39206	-----	-----	CMR137C	Dpse_GA10645	-----	-----	-----	Bm1_22185	407847	-----	511367.6	-----
NP_010234	Functional homolog of KRE9	YDL049C	KLLA0E01298g	CAGL0H07997g	DEHA0B10527g	CaO19_13283	PICST_81787	-----	-----	-----	-----	-----	-----	-----	-----	-----	-----	YALI0F17490g	-----	-----	-----	-----	-----	-----	-----	-----	-----	-----	-----	-----	-----	-----	-----	-----	-----	-----	-----	-----	-----	-----	-----	-----	-----	-----	-----	-----	-----	-----	-----
NP_010235	Protein involved in pre-tRNA splicing and in uptake of branched-chain amino acids	YDL048C	KLLA0F07073g	CAGL0K04697g	DEHA0G06138g	CaO19_909	PICST_66824	-----	-----	-----	-----	-----	-----	-----	-----	-----	-----	YALI0B05478g	-----	-----	-----	-----	-----	-----	-----	-----	-----	-----	-----	-----	-----	-----	-----	-----	-----	-----	-----	-----	-----	-----	-----	-----	-----	-----	-----	-----	-----	-----	-----
NP_010236	Ser/thr protein phosphatase	YDL047W	KLLA0D03652g	CAGL0K01331g	DEHA0D14410g	CaO19.5200	PICST_68058	An01g11810	AO090023000433	FG01464.1	AN6391.2	NCU06630	MGG_06099	SPCC1739.12	CND05500	CNBD0860	LACBIDRAFT_191020	YALI0F14069g	UM02445.1	AT3G19980	4325641	393980	5531	171121	67857	489947	511058	AgaP_15716	594644	CHLREDRAFT_144867	Y75B8A.30	772354	DDB_0185210	100015864	AaeL_AAEL004288	Dmel_CG32505	MONBRDRAFT_38407	703658	464100	CMD083C	Dpse_GA16950	734439	OSTLU_42032	CBG11776	Bm1_28355	549864	TTHERM_01289010	511211.6	-----
NP_010237	Niemann-Pick type C2 disease homolog, involving retention of cholesterol in lysosomes	YDL046W	KLLA0E13321g	CAGL0K01353g	DEHA0C06248g	CaO19_3226	PICST_50439	An02g03310	AO090026000516	FG09586.1	AN5879.2	NCU04388	MGG_01557	SPAPB8E5.04c	CND01990	CNBD4370	-----	YALI0A04895g	UM04733.1	-----	-----	-----	-----	-----	-----	-----	-----	-----	-----	-----	-----	-----	DDB_0230194	-----	-----	-----	-----	-----	-----	-----	-----	-----	-----	-----	-----	-----	-----	-----	-----
NP_010238	Mitochondrial ribosomal protein, small subunit	YDL045W-A	KLLA0E13365g	CAGL0K01375g	DEHA0E13750g	-----	-----	-----	-----	-----	-----	-----	-----	-----	-----	-----	-----	-----	-----	-----	-----	-----	-----	-----	-----	-----	-----	-----	-----	-----	-----	-----	-----	-----	-----	-----	-----	-----	-----	-----	-----	-----	-----	-----	-----	-----	-----	-----	-----
NP_010239	Flavin adenine dinucleotide (FAD) synthetase	YDL045C	KLLA0E13387g	CAGL0K01397g	DEHA0E14204	CaO19_4723	PICST_40011	-----	-----	-----	-----	-----	-----	SPCC1235.04c	CNL03810	CNBI2960	-----	YALI0D25564g	-----	-----	-----	445492	80308	751787	319945	490438	-----	-----	-----	-----	-----	-----	-----	-----	-----	Dmel_CG4407	-----	717133	-----	-----	-----	432268	-----	-----	-----	-----	-----	-----	-----
NP_010240	Mitochondrial protein involved in mRNA splicing and protein synthesis	YDL044C	KLLA0E13409g	CAGL0K01419g	-----	-----	-----	-----	-----	-----	-----	-----	-----	-----	-----	-----	-----	-----	-----	-----	-----	-----	-----	-----	-----	-----	-----	-----	-----	-----	-----	-----	-----	-----	-----	-----	-----	-----	-----	-----	-----	-----	-----	-----	-----	-----	-----	-----	-----
NP_010241	Pre-mRNA splicing factor	YDL043C	KLLA0F22473g	CAGL0K01441g	DEHA0E14234g	CaO19_4724	PICST_39970	-----	-----	-----	-----	-----	-----	SPBC21C3.05	-----	-----	-----	YALI0D25652g	-----	-----	-----	-----	-----	-----	-----	-----	-----	-----	-----	-----	-----	-----	-----	-----	-----	-----	-----	-----	-----	-----	-----	-----	-----	-----	-----	-----	-----	-----	-----
NP_010242	Silencing regulatory protein and DNA-repair protein	YDL042C	KLLA0F14663g	CAGL0C05357g	DEHA0E14146g	CaO19_4761	PICST_2658	An01g07390	AO090003000996	FG09514.1	AN3647.2	NCU04737	MGG_02488	SPBC16D10.07c	CNJ02940	CNBJ0580	LACBIDRAFT_245936	YALI0F11583g	UM00963.1	-----	-----	797132	23411	293615	93759	489012	613629	AgaP_08618	591711	-----	R11A8.4	423646	DDB_0219946	100015574	AaeL_AAEL005816	Dmel_CG5216	MONBRDRAFT_1942	695682	456013	CMT600C	Dpse_GA18743	100036963	OSTLU_16771	-----	Bm1_38355	-----	TTHERM_00526990	508207.15	-----
NP_010244	Protein N-acetyltransferase subunit	YDL040C	KLLA0F08459g	CAGL0C05313g	DEHA0E12100g	CaO19.10695	PICST_73563	An01g07200	AO090003001023	FG02774.1	AN3628.2	NCU11379	MGG_05151	SPCC338.07c	CNE04270	CNBE4260	LACBIDRAFT_191816	YALI0F12221g	UM00579.1	AT1G80410	4326606	323672	80155	686240	66897	483817	538989	AgaP_04739	593601	-----	Y50D7A.4	418832	DDBDRAFT_0167441	100014370	AaeL_AAEL006087	Dmel_CG12202	MONBRDRAFT_30756	697123	461495	CMT018C	Dpse_GA11473	779106	OSTLU_48350	CBG15710	Bm1_44550	-----	TTHERM_00218670	504163.11	-----
NP_010245	Pheromone-regulated Membrane protein	YDL039C	-----	-----	-----	-----	-----	-----	-----	-----	-----	-----	-----	-----	-----	-----	-----	-----	-----	-----	-----	-----	-----	-----	-----	-----	-----	-----	-----	-----	-----	-----	-----	-----	-----	-----	-----	-----	-----	-----	-----	-----	-----	-----	-----	-----	-----	-----	-----
NP_010246	Putative protein of unknown function; deletion confers sensitivity to 4-(N-(S-glutathionylacetyl)amino) phenylarsenoxide (GSAO); Ydl038cp [Saccharomyces cerevisiae].	YDL038C	-----	-----	-----	-----	-----	-----	-----	-----	-----	-----	-----	-----	-----	-----	-----	-----	-----	-----	-----	-----	-----	-----	-----	-----	-----	-----	-----	-----	-----	-----	-----	-----	-----	-----	-----	-----	-----	-----	-----	-----	-----	-----	-----	-----	-----	-----	-----
NP_010247	Transcript encoded by this ORF shows a high level of stop codon bypass	YDL037C	KLLA0C19437g	-----	-----	-----	-----	-----	-----	-----	-----	-----	-----	SPBC1289.15	-----	-----	-----	-----	-----	-----	-----	-----	-----	-----	-----	-----	-----	-----	-----	-----	-----	-----	-----	-----	-----	-----	-----	-----	-----	-----	-----	-----	-----	-----	-----	-----	-----	-----	-----
NP_010248	Mitochondrial tRNA pseudouridine synthase involved in pseudouridylation of mitochondrial tRNAs at position 32	YDL036C	KLLA0F24794g	CAGL0C05291g	DEHA0E11968g	CaO19.10687	PICST_33477	An15g06730	AO090102000227	FG02630.1	AN7355.2	NCU03846	MGG_08117	SPAC18B11.02c	CND02470	CNBD3880	LACBIDRAFT_256131	YALI0F12199g	UM02177.1	AT5G51140	4329461	565088	27079	311326	271842	487496	506936	AgaP_03663	576394	CHLREDRAFT_145255	K07E8.7	428833	DDB_0238343	100031994	AaeL_AAEL001242	Dmel_CG31719	MONBRDRAFT_16431	708166	453337	CMT390C	Dpse_GA19422	-----	OSTLU_4215	-----	Bm1_14425	734064	TTHERM_00522710	-----	KPN_01084
NP_010249	G-protein coupled receptor	YDL035C	KLLA0F24750g	CAGL0K01507g	DEHA0A14674g	CaO19_1944	PICST_62927	-----	-----	-----	-----	-----	-----	-----	-----	-----	-----	YALI0F19426g	-----	-----	-----	-----	-----	-----	-----	-----	-----	-----	-----	-----	-----	-----	-----	-----	-----	-----	-----	-----	-----	-----	-----	-----	-----	-----	-----	-----	-----	-----	-----
NP_010251	Mitochondrial protein with a potential role in protein synthesis	YDL033C	KLLA0F24706g	CAGL0K01529g	DEHA0D05599g	CaO19.7245	PICST_34443	-----	-----	-----	-----	-----	-----	SPAC23H4.04	CNM00110	CNBM0130	LACBIDRAFT_307468	YALI0F25069g	UM00288.1	AT1G51310	4331793	553625	55687	362976	72026	481204	-----	AgaP_12852	-----	CHLREDRAFT_102762	B0035.16	425909	-----	100028714	AaeL_AAEL015081	Dmel_CG3021	MONBRDRAFT_11336	714268	458914	CMT278C	-----	-----	OSTLU_43910	CBG06062	Bm1_08740	-----	-----	-----	KPN_01141
NP_010253	Putative ATP-dependent RNA helicase involved in ribosome biogenesis	YDL031W	KLLA0F24684g	CAGL0K01551g	DEHA0F18161g	CaO19_5991	PICST_80003	An08g07610	AO090023000504	FG09766.1	AN0583.2	NCU07712	MGG_04179	SPAC31A2.07c	CNB00610	CNBB5090	LACBIDRAFT_151181	YALI0D24497g	UM05200.1	AT1G77050	4345577	286777	79039	360815	71990	486279	535152	AgaP_16654	587908	CHLREDRAFT_123188	Y94H6A.5	427630	DDB_0215372	100028627	AaeL_AAEL009285	Dmel_CG32344	MONBRDRAFT_20053	712763	739545	CMO107C	Dpse_GA16838	495097	OSTLU_40877	CBG13909	Bm1_41715	395046	TTHERM_00449630	508027.7	KPN_02901
NP_010254	Pre-mRNA splicing factor (snRNA-associated protein)	YDL030W	KLLA0F24662g	CAGL0K01573g	DEHA0E11946g	CaO19.10688	PICST_33476	An02g10380	AO090102000354	FG05857.1	AN8015.2	NCU01235	MGG_12972	SPBC36.09	CNC06350	CNBC0860	-----	YALI0F09493g	-----	AT5G06160	4333915	446168	10946	313583	-----	607999	523250	AgaP_17879	576681	CHLREDRAFT_115043	T13H5.4	419608	-----	100022485	AaeL_AAEL012348	-----	MONBRDRAFT_17466	702443	745795	-----	-----	-----	OSTLU_40716	CBG04748	-----	549872	-----	-----	-----
NP_010255	Actin-like protein	YDL029W	KLLA0C03850g	CAGL0K01595g	DEHA0D06193g	CaO19_7292	PICST_36825	An08g06400	AO090012000548	FG04485.1	AN0673.2	NCU07171	MGG_10690	SPAC11H11.06	CNI03340	CNBH3200	LACBIDRAFT_229556	YALI0F15389g	UM05405.1	AT3G27000	4345402	406820	10097	289820	66713	481396	538486	AgaP_16195	579126	CHLREDRAFT_24114	K07C5.1	396147	DDB_0185179	100025924	AaeL_AAEL011750	Dmel_CG9901	MONBRDRAFT_35254	697080	746973	CMM237C	Dpse_GA22112	734239	OSTLU_29609	CBG09586	Bm1_26610	594957	TTHERM_00310470	508899.11	-----
NP_010256	Serine/threonine/tyrosine protein kinase	YDL028C	KLLA0C03828g	CAGL0K01617g	DEHA0B06270g	CaO19_7293	PICST_47887	An02g11590	AO090005001468	FG01137.1	AN2927.2	NCU00978	MGG_10826	SPBC106.01	CNF03190	CNBF1610	LACBIDRAFT_230208	YALI0F07557g	UM05360.1	AT1G77720	4333851	317763	7272	315852	22137	481895	524925	AgaP_17381	591647	CHLREDRAFT_145963	F55G1.8	421849	DDB_0220499	100023737	AaeL_AAEL011118	Dmel_CG7643	MONBRDRAFT_25473	718430	462844	CMB108C	Dpse_GA20501	398219	OSTLU_2597	CBG03960	Bm1_52540	780054	TTHERM_00420220	510409.1	-----
NP_010257	Protein of unknown function localised to mitochondria	YDL027C	-----	-----	-----	-----	-----	-----	-----	-----	-----	-----	-----	-----	-----	-----	-----	-----	-----	-----	-----	-----	-----	-----	-----	-----	-----	-----	-----	-----	-----	-----	-----	-----	-----	-----	-----	-----	-----	-----	-----	-----	-----	-----	-----	-----	-----	-----	-----
NP_010259	Putative protein kinase	YDL025C	KLLA0C03938g	CAGL0K01661g	DEHA0C11484g	CaO19_13612	PICST_33265	An18g02860	AO090120000305	FG06206.1	AN0115.2	NCU04335	MGG_06070	SPCC1020.10	CNA07240	CNBA7040	LACBIDRAFT_232400	YALI0B00880g	UM00691.1	AT5G25110	4332665	569346	1111	291014	12649	483769	513678	AgaP_08044	592325	CHLREDRAFT_113331	H39E23.1	374260	DDB_0216369	100016170	AaeL_AAEL003953	Dmel_CG17216	MONBRDRAFT_34468	713358	739836	CMO207C	Dpse_GA10622	398191	OSTLU_39356	CBG04756	Bm1_29690	594939	TTHERM_00310320	511277.14	-----
NP_010260	Protein of unknown function, involved in invasive and pseudohyphal growth	YDL024C	KLLA0C19338g	-----	DEHA0C09460g	CaO19.11211	PICST_46975	An08g11030	AO090120000167	-----	AN8745.2	-----	-----	-----	-----	-----	-----	-----	-----	-----	-----	-----	-----	-----	-----	-----	-----	-----	-----	-----	-----	-----	-----	-----	-----	-----	-----	-----	-----	-----	-----	-----	-----	-----	-----	-----	-----	-----	-----
NP_010262	Glycerol-3-phosphate dehydrogenase (NAD+), cytoplasmic	YDL022W	KLLA0C04004g	CAGL0K01683g	DEHA0F10285g	CaO19.9325	PICST_83071	An01g06110	AO090005000883	FG05023.1	AN0351.2	NCU00742	MGG_00067	SPAC23D3.04c	CNA01100	CNBA1070	-----	YALI0B02948g	UM00555.1	AT5G40610	4323847	325181	2819	60666	14555	607942	525042	AgaP_08527	-----	CHLREDRAFT_96789	K11H3.1	420664	-----	100021123	AaeL_AAEL001593	Dmel_CG9042	-----	713384	741054	CMD113C	Dpse_GA16715	379962	-----	CBG09958	Bm1_45570	394623	-----	-----	-----
NP_010263	Non-functional derivative of phosphoglycerate mutase	YDL021W	KLLA0C04081g	CAGL0K01705g	DEHA0D14036g	CaO19.1067	PICST_48292	-----	-----	-----	-----	-----	-----	-----	-----	-----	-----	YALI0B02728g	-----	-----	-----	572733	5224	24959	56012	475495	515067	AgaP_13311	-----	CHLREDRAFT_99328	-----	418172	DDB_0231354	100025819	AaeL_AAEL006070	Dmel_CG17645	-----	694418	737767	-----	Dpse_GA14593	447767	-----	-----	-----	448157	TTHERM_00641240	-----	KPN_00768
NP_010264	Transcription factor that stimulates expression of proteasome genes	YDL020C	KLLA0C04103g	CAGL0K01727g	DEHA0D14124g	CaO19.1069	PICST_65910	An08g06850	AO090012000498	-----	AN0709.2	NCU01640	MGG_01127	SPBC1105.14	-----	-----	-----	YALI0F25861g	-----	-----	-----	-----	-----	-----	-----	-----	-----	-----	-----	-----	-----	-----	-----	-----	-----	-----	-----	-----	-----	-----	-----	-----	-----	-----	-----	-----	-----	-----	-----
NP_010265	Member of an oxysterol-binding protein family	YDL019C	KLLA0C04147g	CAGL0K01749g	DEHA0B11044g	CaO19_12561	PICST_65256	An12g00120	AO090038000624	FG08586.1	AN9063.2	NCU00579	MGCH7_ch7g841	SPBC2F12.05c	CNI02880	CNBH2750	LACBIDRAFT_300543	YALI0F16940g	UM05203.1	AT4G22540	4344687	795415	23762	305475	74309	480761	537304	AgaP_10035	581271	CHLREDRAFT_131777	Y47D3A.17	417002	DDB_0237799	100026230	AaeL_AAEL005852	Dmel_CG6708	MONBRDRAFT_17243	699325	470181	CMH242C	Dpse_GA19801	398688	OSTLU_24151	CBG13212	Bm1_17010	403099	TTHERM_00248450	-----	-----
NP_010266	Protein of the p24 family involved in ER to Golgi transport	YDL018C	KLLA0C04323g	CAGL0K01793g	DEHA0C06380g	CaO19.3558	PICST_69039	An09g05490	AO090102000528	FG06115.1	AN8194.2	NCU03800	MGG_07471	SPAC17A5.08	CNG02890	CNBG1870	-----	YALI0B13882g	-----	-----	-----	-----	-----	-----	-----	-----	-----	-----	-----	-----	-----	-----	-----	-----	-----	-----	-----	-----	-----	-----	-----	-----	-----	-----	-----	-----	-----	-----	-----
NP_010267	Protein kinase	YDL017W	KLLA0C04345g	CAGL0K01815g	DEHA0C06314g	CaO19.3561	PICST_38480	An11g11100	AO090020000026	FG07855.1	AN3450.2	NCU11410	MGG_03488	SPBC776.12c	CNA06160	CNBA5970	LACBIDRAFT_152151	YALI0F23287g	UM01320.1	AT4G28980	4346016	492768	8317	360908	12545	479955	516094	AgaP_24580	580385	-----	-----	424507	DDB_0231210	100015595	AaeL_AAEL004477	Dmel_CG5790	MONBRDRAFT_32324	704730	467032	CMO271C	Dpse_GA19131	398099	-----	-----	-----	549335	TTHERM_00729170	510761.6	-----
NP_010269	Protein required for elongation of the very long chain fatty acid (VLCFA) moiety of sphingolipids	YDL015C	KLLA0C04367g	CAGL0K01837g	DEHA0B00990g	CaO19_3293	PICST_39084	An04g05930	AO090003001139	-----	AN1968.2	-----	-----	SPBC646.07c	-----	-----	LACBIDRAFT_251245	YALI0A04983g	UM03622.1	AT3G55360	4324516	566085	9524	191576	106529	475157	614105	AgaP_16001	576023	CHLREDRAFT_602	C15F1.6	424491	DDB_0237530	100026440	AaeL_AAEL008740	Dmel_CG10849	-----	718928	455786	CMD146C	Dpse_GA10597	444160	-----	CBG11196	Bm1_42555	493561	-----	-----	-----
NP_010270	Fibrillarin	YDL014W	KLLA0C04389g	CAGL0K01859g	DEHA0E09251g	CaO19_10650	PICST_80065	An01g12230	AO090012000434	FG01870.1	AN0745.2	NCU03702	MGG_09195	SPBC2D10.10c	CNK00110	CNBK3320	LACBIDRAFT_185280	YALI0C15873g	UM03804.1	AT4G25630	4337957	406275	2091	292747	14113	476460	538548	AgaP_13133	591797	CHLREDRAFT_186463	T01C3.7	-----	DDBDRAFT_0190639	100014751	AaeL_AAEL010248	Dmel_CG9888	MONBRDRAFT_13022	703625	456031	CMN074C	Dpse_GA10632	-----	OSTLU_32524	CBG11588	Bm1_55190	394705	TTHERM_00138080	509715.4	-----
NP_010271	Protein containing a RING finger domain that interacts with Slx8p	YDL013W	KLLA0C04411g	CAGL0K01881g	DEHA0E09229g	CaO19_1542	-----	-----	-----	-----	-----	-----	-----	-----	-----	-----	-----	-----	-----	-----	-----	-----	-----	-----	-----	-----	-----	-----	-----	-----	-----	-----	-----	-----	-----	-----	-----	-----	-----	-----	-----	-----	-----	-----	-----	-----	-----	-----	-----
NP_010272	Protein of unknown function localised to cell periphery	YDL012C	-----	-----	-----	-----	-----	-----	-----	-----	-----	-----	-----	-----	-----	-----	-----	-----	-----	-----	-----	-----	-----	-----	-----	-----	-----	-----	-----	-----	-----	-----	-----	-----	-----	-----	-----	-----	-----	-----	-----	-----	-----	-----	-----	-----	-----	-----	-----
NP_010274	Protein of unknown function localised to vacuole	YDL010W	KLLA0E17809g	CAGL0I04554g	DEHA0E14080g	CaO19.4150	PICST_30564	An08g00600	AO090005001600	FG01170.1	-----	NCU00974	MGG_10371	SPCC1450.06c	CNB05410	CNBB0360	-----	YALI0F28127g	-----	-----	-----	436677	51022	114022	-----	-----	513762	-----	-----	-----	F10D7.3	424357	DDB_0233712	100025871	-----	-----	-----	712396	745318	-----	-----	-----	-----	-----	-----	-----	-----	-----	-----
NP_010276	Subunit of the anaphase promoting complex	YDL008W	KLLA0E17787g	CAGL0I04576g	DEHA0A14190g	CaO19_7644	PICST_86664	An12g01510	-----	-----	AN3364.2	NCU11300	MGG_04088	SPAC343.03	CNA04200	CNBA4030	LACBIDRAFT_313118	YALI0F17050g	-----	AT3G05870	4332583	768140	100131844	498030	66156	483370	616275	AgaP_19473	760262	CHLREDRAFT_117084	F35G12.9	-----	DDB_0231277	100025534	AaeL_AAEL007241	Dmel_CG34440	-----	714909	454972	CMS386C	-----	-----	OSTLU_9831	CBG18032	Bm1_37620	496610	TTHERM_00522770	509551.95	-----
NP_010277	26S proteasome regulatory subunit	YDL007W	KLLA0F14707g	CAGL0I04884g	DEHA0C05654g	CaO19_12895	PICST_54032	An17g00270	AO090701000279	FG10769.1	AN2213.2	NCU11271	MGG_05477	SPBC4.07c	CNE03020	CNBE3010	LACBIDRAFT_297177	YALI0F02585g	UM02562.1	AT2G20140	4344373	415181	5700	117263	19179	478703	506238	AgaP_12237	591581	CHLREDRAFT_55138	F29G9.5	395804	DDB_0232964	100018501	AaeL_AAEL012095	Dmel_CG5289	MONBRDRAFT_23782	713847	453097	CMJ186C	Dpse_GA18789	380240	OSTLU_30617	CBG09267	Bm1_52520	733980	TTHERM_01014660	511859.18	KPN_03588
NP_010278	Protein serine/threonine phosphatase 2c	YDL006W	KLLA0F14729g	CAGL0C04499g	DEHA0C03201g	CaO19_4785	PICST_56574	An14g04770	AO090120000479	FG04111.1	AN6892.2	NCU00434	MGG_05207	SPCC4F11.02	CNA04830	CNBA4640	LACBIDRAFT_145447	YALI0D22066g	UM01391.1	AT5G24940	4328306	405817	5494	24666	19042	480344	281994	AgaP_08599	585672	CHLREDRAFT_121320	T23F11.1	421404	DDB_0233767	100021641	AaeL_AAEL003326	Dmel_CG12169	MONBRDRAFT_32120	702987	452950	CMS179C	Dpse_GA15122	443768	OSTLU_16113	CBG18025	Bm1_41255	493392	TTHERM_00537429	510291.3	-----
NP_010279	Transcriptional regulation mediator	YDL005C	KLLA0F14751g	CAGL0C04477g	-----	-----	-----	-----	-----	-----	-----	-----	-----	-----	-----	-----	-----	-----	-----	-----	-----	-----	-----	-----	-----	-----	-----	-----	-----	-----	-----	-----	-----	-----	-----	-----	-----	-----	-----	-----	-----	-----	-----	-----	-----	-----	-----	-----	-----
NP_010280	F1F0-ATPase complex, F1 delta subunit	YDL004W	KLLA0F14773g	CAGL0C04455g	DEHA0A14432g	CaO19_7678	PICST_69779	An01g04930	-----	FG06648.1	AN0277.2	NCU00385	MGG_05742	SPBC13E7.04	CNB00330	CNBB5350	LACBIDRAFT_178018	YALI0D22022g	UM01103.1	AT5G47030	4343288	335709	513	245965	66043	476756	338081	AgaP_16076	576006	CHLREDRAFT_185200	F58F12.1	-----	DDB_0238330	100022173	AaeL_AAEL002504	Dmel_CG2968	MONBRDRAFT_25467	705944	742197	CMN127C	-----	447106	OSTLU_35127	CBG02643	Bm1_57260	549270	-----	-----	-----
NP_010281	Mitotic Chromosome Determinant	YDL003W	KLLA0F14795g	CAGL0C04433g	-----	-----	PICST_53137	-----	AO090001000705	FG00509.1	-----	-----	-----	SPCC338.17c	-----	-----	LACBIDRAFT_313603	YALI0B08470g	UM02591.1	-----	-----	-----	-----	-----	-----	-----	-----	AgaP_03174	-----	-----	K08A8.3	-----	-----	-----	-----	Dmel_CG17436	-----	-----	-----	-----	-----	-----	-----	CBG16697	Bm1_20660	-----	-----	-----	-----
NP_010282	Non-histone protein	YDL002C	KLLA0E17457g	CAGL0M10505g	DEHA0F19602g	-----	PICST_12709	-----	-----	-----	-----	-----	-----	-----	-----	-----	-----	YALI0D17996g	-----	-----	-----	-----	-----	-----	-----	-----	-----	-----	-----	-----	-----	-----	-----	-----	-----	-----	-----	-----	-----	-----	-----	-----	-----	-----	-----	-----	-----	-----	-----
NP_010283	Protein required for Meiotic Division	YDL001W	KLLA0E17435g	CAGL0M10483g	DEHA0F19558g	CaO19.10667	PICST_50504	An02g04180	AO090026000435	FG06759.1	AN6313.2	NCU07558	MGG_00128	SPCC16C4.01	CNM01800	CNBM1680	LACBIDRAFT_248705	YALI0B05390g	UM02126.1	-----	-----	553810	55005	-----	-----	476247	534105	-----	-----	CHLREDRAFT_191420	-----	421636	-----	-----	-----	-----	MONBRDRAFT_15148	704665	463077	CMJ149C	-----	-----	-----	-----	-----	-----	-----	-----	-----
NP_010284	Neutral trehalase (alpha,alpha-trehalase)	YDR001C	KLLA0E17325g	CAGL0M10439g	DEHA0B02673g	CaO19_7479	PICST_64968	An01g09290	AO090009000215	FG09895.1	AN5635.2	NCU04221	MGG_09471	SPBC660.07	CNB02790	CNBB2890	LACBIDRAFT_297216	YALI0D15598g	-----	-----	-----	-----	-----	-----	-----	489380	-----	-----	-----	-----	-----	-----	-----	-----	-----	-----	MONBRDRAFT_12356	-----	-----	-----	-----	-----	-----	-----	Bm1_47400	-----	-----	-----	KPN_02303
NP_010285	Ran-specific GTPase-activating protein	YDR002W	KLLA0E17281g	CAGL0C04301g	DEHA0B02607g	CaO19_7477	PICST_80880	An18g02140	AO090120000335	FG04107.1	AN0084.2	NCU00443	MGG_05203	SPBC1773.07c	CNA00560	CNBA0540	LACBIDRAFT_168591	YALI0B15081g	UM02559.1	AT1G07140	4338501	337046	5902	360739	19385	477563	533251	AgaP_08423	587798	CHLREDRAFT_103086	F59A2.1	416787	DDB_0237919	100032208	AaeL_AAEL009884	Dmel_CG11856	MONBRDRAFT_14213	719448	458661	CMH178C	-----	379454	OSTLU_10538	CBG09863	Bm1_09710	394616	TTHERM_00158040	507099.3	-----
NP_010286	Endoplasmic reticulum membrane protein	YDR003W	KLLA0E17501g	CAGL0M10417g	DEHA0B13178g	CaO19.11070	PICST_45170	-----	-----	-----	-----	-----	-----	-----	-----	-----	-----	-----	-----	-----	-----	-----	-----	-----	-----	-----	-----	-----	-----	-----	-----	-----	-----	-----	-----	-----	-----	-----	-----	-----	-----	-----	-----	-----	-----	-----	-----	-----	-----
NP_010287	DNA repair protein	YDR004W	KLLA0E17567g	CAGL0M10373g	DEHA0B13068g	CaO19_9720	PICST_58642	An08g05150	AO090001000225	FG00844.1	AN1051.2	NCU01771	MGG_06985	SPAC20H4.07	CNM01780	CNBM1660	-----	YALI0F10307g	-----	AT2G45280	4349763	541414	5890	362960	19363	490746	617007	-----	763443	CHLREDRAFT_190735	-----	423485	DDB_0232275	100028433	AaeL_AAEL005399	Dmel_CG3325	-----	711358	467487	CMR053C	Dpse_GA17378	379577	OSTLU_33041	-----	Bm1_44785	548895	TTHERM_00142330	506885.31	-----
NP_010288	Protein required for sorting of Mod5p	YDR005C	KLLA0E17589g	CAGL0M10351g	DEHA0B13046g	CaO19_9719	PICST_45385	An03g04920	AO090701000795	FG10035.1	AN7681.2	NCU04597	MGG_11225	SPAC31G5.12c	-----	-----	-----	YALI0F10541g	-----	-----	-----	554572	84232	315093	68877	482087	512498	AgaP_16828	583876	CHLREDRAFT_130996	-----	-----	DDB_0231092	100015405	AaeL_AAEL006976	Dmel_CG40196	-----	700385	464456	-----	-----	380400	OSTLU_38480	-----	-----	-----	-----	-----	-----
NP_010289	High copy suppressor of a cyclic AMP-dependent protein kinase mutant	YDR006C	KLLA0E17633g	CAGL0H09812g	DEHA0G11539g	CaO19_451	PICST_84858	An04g01670	AO090023000845	FG05209.1	AN4437.2	NCU03466	MGG_12111	-----	-----	-----	-----	YALI0D15862g	UM05656.1	-----	-----	-----	-----	-----	-----	-----	-----	-----	-----	-----	-----	-----	-----	-----	-----	-----	-----	-----	-----	-----	-----	-----	-----	-----	-----	-----	-----	-----	-----
NP_010290	Phosphoribosylanthranilate isomerase	YDR007W	KLLA0E17699g	CAGL0C04092g	DEHA0A13695g	CaO19_13515	PICST_38245	An08g06080	AO090012000581	FG05541.1	-----	NCU00200	MGG_06425	SPBC1539.09c	CNI00560	CNBH0530	-----	YALI0B07667g	UM02376.1	AT5G05590	4328957	-----	-----	-----	-----	-----	-----	-----	-----	CHLREDRAFT_184947	-----	-----	-----	-----	-----	-----	MONBRDRAFT_903	-----	-----	-----	-----	-----	OSTLU_6627	-----	-----	-----	-----	-----	KPN_01255
NP_010292	Galactokinase	YDR009W	KLLA0F08393g	-----	DEHA0C02860g	CaO19.11154	PICST_82625	An16g04160	AO090003000570	FG04085.1	AN4957.2	NCU08687	MGG_05440	SPBPB2B2.13	CNM00610	CNBM0530	LACBIDRAFT_251636	YALI0C13090g	UM01962.1	AT3G06580	4334679	792268	2585	296117	69976	487548	536133	AgaP_12764	591788	CHLREDRAFT_122621	M01D7.4	415596	DDB_0231667	100025887	AaeL_AAEL014958	Dmel_CG5288	MONBRDRAFT_33741	714866	744911	-----	Dpse_GA18788	380379	OSTLU_31076	CBG22217	Bm1_16455	448280	TTHERM_00145260	-----	-----
[truncated: 4,987 more rows]
[truncated: 656 more columns]
