# Supplementary material for: Saccharomyces cerevisiae as a Model Organism: A Comparative Study
Source: PLoS One. 2011 Feb 2;6(2):e16015. doi: 10.1371/journal.pone.0016015 (PMC3032731; doi:10.1371/journal.pone.0016015)
Supplement: Text S2 — Supplementary File containing the ScCHGs. (TXT) [file pone.0016015.s012.txt]

		Saccharomyces cerevisiae	Kluyveromyces lactis	Candida glabrata	Debaryomyces hansenii	Candida albicans	Pichia stipitis	Aspergillus niger	Aspergillus oryzae	Fusarium graminearum	Aspergillus nidulans	Neurospora crassa	Magnaporthe grisea	Schizosaccharomyces pombe	Cryptococcus neoformans JEC21	Cryptococcus neoformans B-3501A	Laccaria bicolor	Yarrowia lipolytica	Ustilago maydis	Arabidopsis thaliana (thale cress)	Oryza sativa japonica (Japanese rice)	Danio rerio (zebrafish)	Homo sapiens (human)	Rattus norvegicus (rat)	Mus musculus (mouse)	Canis familiaris (dog)	Bos taurus (cow)	Anopheles gambiae (mosquito)	Strongylocentrotus purpuratus (purple sea urchin)	Chlamydomonas reinhardtii	Caenorhabditis elegans (nematode)	Gallus gallus (chicken)	Dictyostelium discoideum	Monodelphis domestica (opossum)	Aedes aegypti (yellow fever mosquito)	Drosophila melanogaster (fruit fly)	Monosiga brevicollis	Macaca mulatta (rhesus monkey)	Pan troglodytes (chimpanzee)	Cyanidioschyzon merolae	Drosophila pseudoobscura	Xenopus laevis (African clawed frog)	Ostreococcus lucimarinus	Caenorhabditis briggsae	Brugia malayi (filaria)	Xenopus tropicalis (western clawed frog)	Tetrahymena thermophila	Trypanosoma cruzi	Klebsiella pneumoniae
NP_001018029	Conserved hypothetical protein	-----	-----	CAGL0F07161g	-----	-----	-----	-----	-----	-----	-----	-----	-----	-----	-----	-----	-----	-----	-----	-----	-----	-----	-----	-----	-----	-----	-----	-----	-----	-----	-----	-----	-----	-----	-----	-----	-----	-----	-----	-----	-----	-----	-----	-----	-----	-----	-----	-----	-----
NP_001018030	L-serine/L-threonine deaminase	-----	-----	-----	-----	-----	-----	-----	-----	-----	-----	NCU03761	-----	SPBC1677.03c	-----	-----	LACBIDRAFT_167586	-----	UM01692.1	AT3G10050	4333898	563642	10993	-----	-----	-----	-----	AgaP_AGAP003571	-----	CHLREDRAFT_196595	K01C8.1	-----	-----	-----	AaeL_AAEL003568	Dmel_CG8129	MONBRDRAFT_16023	-----	452274	-----	Dpse_GA20840	-----	-----	CBG00666	-----	-----	TTHERM_01046840	-----	KPN_04271
NP_001018031	Protein identified by homology to Ashbya gossypii	-----	-----	-----	-----	-----	-----	-----	-----	-----	-----	-----	-----	-----	-----	-----	-----	-----	-----	-----	-----	-----	-----	-----	-----	-----	-----	-----	-----	-----	-----	-----	-----	-----	-----	-----	-----	-----	-----	-----	-----	-----	-----	-----	-----	-----	-----	-----	-----
NP_001018032	Hypothetical protein	-----	-----	-----	-----	-----	-----	-----	-----	-----	-----	-----	-----	-----	-----	-----	-----	-----	-----	-----	-----	-----	-----	-----	-----	-----	-----	-----	-----	-----	-----	-----	-----	-----	-----	-----	-----	-----	-----	-----	-----	-----	-----	-----	-----	-----	-----	-----	-----
NP_001018033	Similarity to S. bayanus	-----	-----	-----	-----	-----	-----	-----	-----	-----	-----	-----	-----	-----	-----	-----	-----	-----	-----	-----	-----	-----	-----	-----	-----	-----	-----	-----	-----	-----	-----	-----	-----	-----	-----	-----	-----	-----	-----	-----	-----	-----	-----	-----	-----	-----	-----	-----	-----
NP_001027534	Strong similarity to subtelomeric encoded proteins	-----	KLLA0E18117g	CAGL0L09779g	-----	-----	-----	-----	-----	-----	-----	-----	-----	-----	CNE04110	CNBE4100	-----	-----	-----	-----	-----	-----	-----	-----	-----	-----	-----	-----	-----	-----	-----	-----	-----	-----	-----	-----	-----	-----	-----	-----	-----	-----	-----	-----	-----	-----	-----	-----	-----
NP_001032571	Conserved hypothetical protein	-----	-----	-----	-----	-----	-----	-----	-----	-----	-----	-----	-----	-----	-----	-----	-----	-----	-----	-----	-----	-----	-----	-----	-----	-----	-----	-----	-----	-----	-----	-----	-----	-----	-----	-----	-----	-----	-----	-----	-----	-----	-----	-----	-----	-----	-----	-----	-----
NP_001032572	conserved hypothetical protein	-----	-----	-----	-----	-----	-----	-----	-----	-----	-----	-----	-----	-----	-----	-----	-----	-----	-----	-----	-----	-----	-----	-----	-----	-----	-----	-----	-----	-----	-----	-----	-----	-----	-----	-----	-----	-----	-----	-----	-----	-----	-----	-----	-----	-----	-----	-----	-----
NP_001032573	Hypothetical protein	YCL048W-A	-----	-----	-----	-----	-----	-----	-----	-----	-----	-----	-----	-----	-----	-----	-----	-----	-----	-----	-----	-----	-----	-----	-----	-----	-----	-----	-----	-----	-----	-----	-----	-----	-----	-----	-----	-----	-----	-----	-----	-----	-----	-----	-----	-----	-----	-----	-----
NP_001032574	conserved hypothetical protein	-----	-----	-----	-----	-----	-----	-----	-----	-----	-----	-----	-----	-----	-----	-----	-----	-----	-----	-----	-----	-----	-----	-----	-----	-----	-----	-----	-----	-----	-----	-----	-----	-----	-----	-----	-----	-----	-----	-----	-----	-----	-----	-----	-----	-----	-----	-----	-----
NP_001032575	Conserved hypothetical protein	-----	-----	-----	-----	-----	-----	-----	-----	-----	-----	-----	-----	-----	-----	-----	-----	-----	-----	-----	-----	-----	-----	-----	-----	-----	-----	-----	-----	-----	-----	-----	-----	-----	-----	-----	-----	-----	-----	-----	-----	-----	-----	-----	-----	-----	-----	-----	-----
NP_001032576	conserved hypothetical protein	-----	-----	-----	-----	-----	-----	-----	-----	-----	-----	-----	-----	-----	-----	-----	-----	-----	-----	-----	-----	-----	-----	-----	-----	-----	-----	-----	-----	-----	-----	-----	-----	-----	-----	-----	-----	-----	-----	-----	-----	-----	-----	-----	-----	-----	-----	-----	-----
NP_001032577	conserved hypothetical protein	-----	-----	-----	-----	-----	-----	-----	-----	-----	-----	-----	-----	-----	-----	-----	-----	-----	-----	-----	-----	-----	-----	-----	-----	-----	-----	-----	-----	-----	-----	-----	-----	-----	-----	-----	-----	-----	-----	-----	-----	-----	-----	-----	-----	-----	-----	-----	-----
NP_001032578	conserved hypothetical protein	-----	-----	-----	-----	-----	-----	-----	-----	-----	-----	-----	-----	-----	-----	-----	-----	-----	-----	-----	-----	-----	-----	-----	-----	-----	-----	-----	-----	-----	-----	-----	-----	-----	-----	-----	-----	-----	-----	-----	-----	-----	-----	-----	-----	-----	-----	-----	-----
NP_001032579	conserved hypothetical protein	-----	-----	-----	-----	-----	-----	-----	-----	-----	-----	-----	-----	-----	-----	-----	-----	-----	-----	-----	-----	-----	-----	-----	-----	-----	-----	-----	-----	-----	-----	-----	-----	-----	-----	-----	-----	-----	-----	-----	-----	-----	-----	-----	-----	-----	-----	-----	-----
NP_001032580	conserved hypothetical protein	-----	-----	-----	-----	-----	-----	-----	-----	-----	-----	-----	-----	-----	-----	-----	-----	-----	-----	-----	-----	-----	-----	-----	-----	-----	-----	-----	-----	-----	-----	-----	-----	-----	-----	-----	-----	-----	-----	-----	-----	-----	-----	-----	-----	-----	-----	-----	-----
NP_001032581	conserved hypothetical protein	-----	-----	-----	-----	-----	-----	-----	-----	-----	-----	-----	-----	-----	-----	-----	-----	-----	-----	-----	-----	-----	-----	-----	-----	-----	-----	-----	-----	-----	-----	-----	-----	-----	-----	-----	-----	-----	-----	-----	-----	-----	-----	-----	-----	-----	-----	-----	-----
NP_001032582	conserved hypothetical protein	-----	-----	-----	-----	-----	-----	-----	-----	-----	-----	-----	-----	-----	-----	-----	-----	-----	-----	-----	-----	-----	-----	-----	-----	-----	-----	-----	-----	-----	-----	-----	-----	-----	-----	-----	-----	-----	-----	-----	-----	-----	-----	-----	-----	-----	-----	-----	-----
NP_001035220	Meiosis-specific protein that down-regulates Rad51p-mediated mitotic recombination when the meiotic recombination machinery is impaired	-----	-----	CAGL0D04400g	-----	-----	-----	-----	-----	-----	-----	-----	-----	-----	-----	-----	-----	-----	-----	-----	-----	-----	-----	-----	-----	-----	-----	-----	-----	-----	-----	-----	-----	-----	-----	-----	-----	-----	-----	-----	-----	-----	-----	-----	-----	-----	-----	-----	-----
NP_001073292	Putative protein of unknown function; identified by gene-trapping, microarray-based expression analysis, and genome-wide homology searching; Yer190c-bp [Saccharomyces cerevisiae].	-----	-----	-----	-----	-----	-----	-----	-----	-----	-----	-----	-----	-----	-----	-----	-----	-----	-----	-----	-----	-----	-----	-----	-----	-----	-----	-----	-----	-----	-----	-----	-----	-----	-----	-----	-----	-----	-----	-----	-----	-----	-----	-----	-----	-----	-----	-----	-----
NP_001091638	Putative protein of unknown function; conserved among Saccharomyces sensu stricto species; Ypr010c-ap [Saccharomyces cerevisiae].	-----	-----	-----	-----	-----	-----	-----	-----	-----	-----	-----	-----	-----	-----	-----	-----	-----	-----	-----	-----	-----	-----	-----	-----	-----	-----	-----	-----	-----	-----	-----	-----	-----	-----	-----	-----	-----	-----	-----	-----	-----	-----	-----	-----	-----	-----	-----	-----
NP_001106172	Conserved hypothetical protein - identified by MS Proteomic Analyses	-----	-----	-----	DEHA0F06732g	-----	-----	-----	-----	-----	-----	-----	-----	-----	-----	-----	-----	-----	-----	-----	-----	-----	-----	-----	-----	-----	-----	-----	-----	-----	-----	-----	-----	-----	-----	-----	-----	-----	-----	-----	-----	-----	-----	-----	-----	-----	-----	-----	-----
NP_001106949	Conserved hypothetical protein - identified by homology	-----	-----	-----	-----	-----	-----	-----	-----	-----	-----	-----	-----	-----	-----	-----	-----	-----	-----	-----	-----	-----	-----	-----	-----	-----	-----	-----	586856	-----	-----	-----	-----	-----	-----	-----	-----	-----	-----	-----	-----	-----	-----	-----	-----	-----	-----	-----	-----
NP_009305	Cytochrome-c oxidase subunit I	-----	-----	-----	-----	-----	-----	-----	-----	-----	-----	-----	-----	-----	CNC04090	-----	-----	-----	-----	-----	-----	-----	-----	-----	-----	-----	-----	-----	-----	-----	-----	-----	-----	-----	-----	-----	-----	-----	-----	-----	-----	-----	-----	-----	-----	-----	-----	-----	-----
NP_009306	DNA endonuclease ai5_alpha	-----	-----	-----	-----	-----	-----	-----	-----	-----	-----	-----	-----	-----	CNC04090	-----	-----	-----	-----	-----	-----	-----	-----	-----	-----	-----	-----	-----	-----	-----	-----	-----	-----	-----	-----	-----	-----	-----	-----	-----	-----	-----	-----	-----	-----	-----	-----	-----	-----
NP_009307	DNA endonuclease	-----	-----	-----	-----	-----	-----	-----	-----	-----	-----	-----	-----	-----	CNC04090	-----	-----	-----	-----	-----	-----	-----	-----	-----	-----	-----	-----	-----	-----	-----	-----	-----	-----	-----	-----	-----	-----	-----	-----	-----	-----	-----	-----	-----	-----	-----	-----	-----	-----
NP_009308	DNA endonuclease	-----	-----	-----	-----	-----	-----	-----	-----	-----	-----	-----	-----	-----	CNC04090	-----	-----	-----	-----	-----	-----	-----	-----	-----	-----	-----	-----	-----	-----	-----	-----	-----	-----	-----	-----	-----	-----	-----	-----	-----	-----	-----	-----	-----	-----	-----	-----	-----	KPN_00393
NP_009309	COX1 intron 2 protein	-----	-----	-----	-----	-----	-----	-----	AO090005000143	-----	-----	-----	-----	-----	CNC04090	-----	-----	-----	-----	-----	-----	-----	-----	-----	-----	-----	-----	-----	-----	-----	-----	-----	DidioMp06	-----	-----	-----	-----	-----	-----	-----	-----	-----	OSTLU_15108	-----	COX1	-----	TepyoMp39	-----	-----
NP_009310	COX1 intron 1 protein	-----	-----	-----	cox1	CaO19.3387	-----	-----	-----	-----	-----	-----	-----	-----	CNC04090	-----	-----	-----	-----	-----	-----	140539	4512	26195	17708	804478	3283879	COX1	2652718	-----	COX1	807639	-----	3074660	COX1	COX1	-----	2846624	807866	CMW019C	-----	2642088	OSTLU_15108	COX1	COX1	3283494	TepyoMp39	-----	KPN_pKPN3p05975
NP_009311	COX1 intron protein aI5-beta	-----	-----	CaglfMp05	-----	-----	-----	-----	-----	-----	-----	-----	-----	ScpofMp03	-----	-----	-----	YalifMp09	-----	-----	-----	-----	-----	-----	-----	-----	-----	-----	-----	-----	-----	-----	-----	-----	-----	-----	MobroMp24	-----	-----	-----	-----	-----	-----	-----	-----	-----	-----	-----	-----
NP_009312	F1F0-ATPase complex, F0 subunit 8	-----	-----	-----	ATP8	CaalfMp07	-----	Asnifp06	-----	GizefMp13	AN9455.2	-----	-----	ScpofMp08	-----	-----	-----	YalifMp12	UsmafMp07	-----	-----	-----	-----	-----	-----	-----	-----	-----	-----	-----	-----	-----	-----	-----	-----	-----	-----	-----	-----	-----	-----	-----	-----	-----	-----	-----	-----	-----	-----
NP_009313	F1Fo-ATPase complex, Fo A subunit	-----	-----	-----	-----	-----	-----	-----	-----	-----	-----	-----	-----	-----	-----	-----	-----	-----	-----	-----	-----	140519	-----	-----	-----	-----	-----	ATP6	2652722	-----	-----	807646	-----	-----	-----	-----	-----	2846629	-----	-----	-----	-----	-----	-----	-----	-----	-----	-----	-----
NP_009315	Ubiquinol-cytochrome-c reductase subunit (cytochrome B)	-----	-----	-----	-----	-----	-----	-----	-----	-----	AN9479.2	-----	-----	-----	-----	-----	-----	-----	-----	-----	-----	-----	-----	-----	-----	-----	-----	-----	-----	-----	-----	-----	-----	-----	-----	-----	-----	-----	-----	-----	-----	-----	OSTLU_32458	-----	-----	-----	TepyoMp32	-----	-----
NP_009316	mRNA maturase BI4	-----	-----	-----	-----	-----	-----	-----	-----	-----	-----	-----	-----	-----	-----	-----	-----	-----	-----	-----	-----	-----	-----	-----	-----	-----	-----	-----	-----	-----	-----	-----	-----	-----	-----	-----	-----	-----	-----	-----	-----	-----	-----	-----	-----	-----	TepyoMp32	-----	-----
NP_009317	mRNA maturase BI3	-----	-----	-----	-----	-----	-----	-----	-----	-----	AN9478.2	-----	-----	-----	-----	-----	-----	-----	-----	-----	-----	-----	-----	-----	-----	-----	-----	-----	-----	-----	-----	-----	-----	-----	-----	-----	-----	-----	-----	-----	-----	-----	-----	-----	-----	-----	-----	-----	-----
NP_009318	mRNA maturase BI2	-----	-----	-----	-----	-----	-----	-----	-----	-----	-----	-----	-----	-----	-----	-----	-----	-----	-----	-----	-----	-----	-----	-----	-----	-----	-----	-----	-----	-----	-----	-----	-----	-----	-----	-----	-----	-----	-----	-----	-----	-----	-----	-----	-----	-----	-----	-----	-----
NP_009319	F1F0-ATPase complex, F0 subunit 9	-----	KllafMp01	-----	-----	-----	-----	Asnifp11	AO090023000599	FG06048.1	AN1624.2	NCU02250	MGG_13815	-----	-----	-----	-----	-----	-----	ArthMp094	atp9	767764	518	114630	228033	488330	790459	-----	583818	CHLREDRAFT_195724	Y82E9BR.3	424142	DidioMp16	100018948	AaeL_AAEL006256	Dmel_CG1746	MobroMp12	696144	-----	CMW047C	Dpse_GA14517	379775	-----	CBG11706	Bm1_47320	-----	-----	503579.7	-----
NP_009320	Mitochondrial ribosomal protein, small subunit	-----	-----	-----	-----	-----	-----	-----	-----	-----	-----	-----	-----	-----	-----	-----	-----	-----	-----	-----	-----	-----	-----	-----	-----	-----	-----	-----	-----	-----	-----	-----	-----	-----	-----	-----	-----	-----	-----	-----	-----	-----	-----	-----	-----	-----	-----	-----	-----
NP_009324	DNA endonuclease in 21S rRNA intron	-----	-----	CaglfMp07	-----	-----	-----	-----	-----	-----	-----	-----	-----	-----	-----	-----	-----	-----	-----	AT2G15820	4330440	-----	-----	-----	-----	-----	-----	-----	-----	-----	-----	-----	-----	-----	-----	-----	-----	-----	-----	-----	-----	-----	-----	-----	-----	-----	-----	-----	-----
NP_009326	Cytochrome-c oxidase subunit II	-----	-----	-----	-----	-----	-----	-----	-----	-----	-----	-----	-----	-----	-----	-----	-----	-----	-----	-----	-----	-----	-----	-----	-----	-----	-----	-----	-----	-----	-----	-----	-----	-----	-----	-----	-----	-----	-----	-----	-----	-----	-----	-----	-----	-----	-----	-----	-----
NP_009327	Weak similarity to membrane protein yybF - Bacillus subtilis	-----	-----	-----	-----	-----	-----	-----	-----	-----	-----	-----	-----	-----	-----	-----	-----	YalifMp08	-----	-----	-----	-----	-----	-----	-----	-----	-----	-----	-----	-----	-----	-----	DidioMp09	-----	-----	-----	-----	-----	-----	-----	-----	-----	-----	-----	-----	-----	-----	-----	-----
NP_009328	Master regulator that acts in concert with Rep1p to regulate transcript levels of the FLP1 gene that promotes plasmid copy amplification; also autoregulates levels of its own transcript	-----	-----	-----	-----	-----	-----	-----	-----	-----	-----	-----	-----	-----	-----	-----	-----	-----	-----	-----	-----	-----	-----	-----	-----	-----	-----	-----	-----	-----	-----	-----	-----	-----	-----	-----	-----	-----	-----	-----	-----	-----	-----	-----	-----	-----	-----	-----	KPN_00392
NP_009332	Protein involved in sporulation	-----	-----	-----	-----	-----	-----	-----	-----	-----	-----	-----	-----	-----	-----	-----	-----	-----	-----	-----	-----	-----	-----	-----	-----	-----	-----	-----	-----	-----	-----	-----	-----	-----	-----	-----	-----	-----	-----	-----	-----	-----	-----	-----	-----	-----	-----	-----	-----
NP_009333	Putative carboxylic acid permeases	-----	-----	-----	-----	-----	-----	-----	-----	-----	-----	-----	-----	-----	-----	-----	LACBIDRAFT_297571	-----	-----	-----	-----	-----	-----	-----	-----	-----	-----	-----	-----	-----	-----	-----	-----	-----	-----	-----	-----	-----	-----	CMP354C	-----	-----	-----	-----	-----	-----	-----	-----	KPN_03914
NP_009335	Strong similarity to Flo1p, pseudogene	-----	-----	-----	-----	-----	-----	-----	-----	-----	-----	-----	-----	-----	-----	-----	-----	-----	-----	-----	-----	-----	-----	-----	-----	-----	-----	-----	-----	-----	-----	-----	-----	-----	-----	-----	-----	-----	-----	-----	-----	-----	-----	-----	-----	-----	-----	-----	-----
NP_009336	Fungal-specific protein of unknown function; Yal064w-bp [Saccharomyces cerevisiae].	-----	-----	-----	-----	-----	-----	-----	-----	-----	-----	-----	-----	-----	-----	-----	-----	-----	-----	-----	-----	-----	-----	-----	-----	-----	-----	-----	-----	-----	-----	-----	-----	-----	-----	-----	-----	-----	-----	-----	-----	-----	-----	-----	-----	-----	-----	-----	-----
NP_009337	Hypothetical protein	-----	-----	-----	-----	-----	-----	-----	-----	-----	-----	-----	-----	-----	-----	-----	-----	-----	-----	-----	-----	-----	-----	-----	-----	-----	-----	-----	-----	-----	-----	-----	-----	-----	-----	-----	-----	-----	-----	-----	-----	-----	-----	-----	-----	-----	-----	-----	-----
NP_009338	Lectin-like protein, expressed and involved in flocculation	-----	-----	-----	DEHA0A14784g	-----	PICST_31841	-----	-----	-----	-----	-----	-----	-----	-----	-----	-----	-----	-----	-----	-----	-----	-----	-----	-----	-----	-----	-----	-----	-----	-----	-----	-----	-----	-----	-----	-----	-----	-----	-----	-----	-----	-----	-----	-----	-----	-----	-----	-----
NP_009339	NADP-glutamate dehydrogenase	-----	-----	-----	-----	-----	-----	-----	-----	-----	-----	-----	-----	-----	-----	-----	-----	-----	-----	-----	-----	317737	2746	24399	14661	483859	281785	AgaP_AGAP004622	584300	CHLREDRAFT_82916	ZK829.4	423612	DDB_0231438	100020220	AaeL_AAEL003757	Dmel_CG4434	MONBRDRAFT_33746	-----	449581	CMM119C	Dpse_GA18181	446858	-----	CBG06199	Bm1_08210	496554	TTHERM_01049200	-----	-----
NP_009340	Putative polyol dehydrogenase	-----	-----	-----	-----	-----	-----	-----	-----	-----	-----	NCU00891	-----	SPBC1773.05c	-----	-----	LACBIDRAFT_174052	YALI0E12463g	UM02150.1	AT5G51970	4346217	-----	6652	24788	20322	487535	508954	AgaP_AGAP003581	-----	CHLREDRAFT_190503	R04B5.5	415332	DDB_0238195	100012620	AaeL_AAEL011112	Dmel_CG4649	MONBRDRAFT_9871	712784	453394	CMA009C	Dpse_GA19711	446317	-----	CBG08607	Bm1_52445	496715	TTHERM_00295700	504425.6	KPN_03961
NP_009341	Stereospecific (2R, 3R)-2,3-butanediol dehydrogenase	-----	-----	-----	-----	-----	-----	-----	-----	-----	-----	NCU00891	MGG_01176	SPBC1773.05c	CNJ01090	CNBJ2380	LACBIDRAFT_174052	YALI0E12463g	UM02150.1	-----	4346217	798774	6652	24788	20322	487535	508954	-----	-----	CHLREDRAFT_140895	R04B5.5	415332	DDB_0238276	100012620	AaeL_AAEL011112	Dmel_CG4649	MONBRDRAFT_32598	712784	453394	CMA009C	Dpse_GA19711	446317	OSTLU_27414	CBG08607	Bm1_52445	496715	TTHERM_00295700	504339.19	KPN_03551
NP_009342	Protein involved in cell wall biosynthesis	-----	-----	-----	DEHA0E03883g	-----	-----	-----	-----	-----	-----	-----	-----	-----	-----	-----	-----	-----	-----	-----	-----	-----	-----	-----	-----	-----	-----	-----	-----	-----	-----	-----	-----	-----	-----	-----	-----	-----	-----	-----	-----	-----	-----	-----	-----	-----	-----	-----	-----
NP_009343	Calnexin, involved in regulation of secretion	-----	-----	-----	-----	-----	-----	-----	-----	-----	-----	-----	-----	-----	-----	-----	-----	-----	-----	-----	-----	-----	-----	-----	-----	-----	-----	-----	-----	-----	-----	-----	-----	-----	-----	-----	-----	-----	-----	-----	-----	-----	-----	-----	-----	-----	-----	509011.4	-----
NP_009345	G protein subunit mimic and signaling effector	-----	-----	-----	-----	CaO19_4577	-----	-----	-----	-----	-----	-----	-----	-----	-----	-----	-----	-----	-----	-----	-----	-----	-----	-----	-----	-----	-----	-----	-----	-----	-----	-----	-----	-----	-----	-----	-----	-----	-----	-----	-----	-----	-----	-----	-----	-----	-----	-----	-----
NP_009346	Peroxisomal matrix protein import	-----	KLLA0F00308g	CAGL0J07194g	DEHA0F01595g	-----	-----	-----	-----	-----	-----	-----	-----	-----	-----	-----	-----	-----	-----	-----	-----	-----	-----	-----	-----	-----	-----	-----	-----	-----	-----	-----	-----	-----	-----	-----	-----	-----	-----	-----	-----	-----	-----	-----	-----	-----	-----	-----	-----
NP_009347	Acetyl-CoA synthetase	-----	-----	-----	-----	-----	-----	-----	-----	-----	-----	-----	-----	-----	-----	-----	-----	-----	-----	-----	-----	-----	-----	-----	-----	-----	-----	-----	-----	-----	-----	-----	-----	-----	-----	-----	-----	-----	-----	-----	-----	-----	-----	CBG11014	-----	734109	-----	-----	-----
NP_009348	Integral membrane protein	-----	-----	-----	-----	-----	-----	-----	-----	-----	-----	-----	-----	-----	CNI02660	CNBH2520	LACBIDRAFT_246888	-----	UM06286.1	-----	-----	-----	-----	-----	-----	-----	-----	-----	-----	-----	-----	-----	-----	-----	-----	-----	-----	-----	-----	-----	-----	-----	-----	-----	-----	-----	TTHERM_00253469	-----	-----
NP_009349	Peroxisome proliferating transcription factor	-----	-----	-----	DEHA0E25102g	CaO19.11621	PICST_56468	An01g10060	AO090005000999	FG09676.1	AN0642.2	NCU07007	MGG_08314	SPAC1327.01c	CNL03750	CNBA2590	LACBIDRAFT_316437	YALI0F13321g	UM00069.1	-----	-----	-----	-----	-----	-----	-----	-----	-----	-----	-----	-----	-----	-----	-----	-----	-----	-----	-----	-----	-----	-----	-----	-----	-----	-----	-----	-----	-----	-----
NP_009350	Protein of unknown function localised to cytoplasm and nucleus	-----	-----	-----	-----	-----	-----	-----	-----	-----	-----	-----	-----	SPBC30D10.14	CNK00220	CNBK3200	-----	-----	-----	-----	-----	-----	134147	310201	69574	478619	516405	-----	-----	CHLREDRAFT_158367	-----	420928	-----	100013559	-----	-----	MONBRDRAFT_24034	696762	471455	CMK095C	-----	495096	-----	-----	-----	394496	-----	-----	KPN_03421
NP_009351	Vacuolar aspartic proteasse	-----	-----	-----	-----	-----	-----	-----	-----	-----	-----	-----	-----	-----	-----	-----	-----	-----	-----	-----	-----	-----	-----	-----	-----	-----	-----	-----	-----	CHLREDRAFT_24345	-----	-----	-----	-----	-----	-----	-----	-----	-----	-----	-----	447069	OSTLU_32150	-----	-----	-----	TTHERM_00502190	509611.17	-----
NP_009352	Stu2p Interactant	-----	-----	CAGL0M12254g	DEHA0F10659g	-----	PICST_68156	-----	-----	-----	-----	-----	-----	-----	-----	-----	-----	-----	-----	-----	-----	-----	357	-----	-----	491734	-----	-----	-----	-----	-----	-----	-----	-----	-----	-----	-----	-----	-----	-----	-----	-----	-----	-----	-----	-----	-----	-----	-----
NP_009353	Protein of unknown function	-----	-----	-----	-----	-----	-----	An06g01650	AO090009000151	-----	AN3686.2	-----	-----	-----	-----	-----	-----	-----	-----	AT5G09830	4325073	-----	552900	297388	78653	612287	614629	-----	754498	-----	Y105E8A.11	-----	DDBDRAFT_0188689	100024042	-----	Dmel_CG33672	-----	705297	454039	-----	Dpse_GA17237	444400	OSTLU_26832	CBG08750	Bm1_13745	733564	TTHERM_00194510	-----	-----
NP_009355	Glycine decarboxylase, subunit H	-----	-----	-----	-----	-----	-----	-----	-----	-----	-----	-----	-----	-----	-----	-----	-----	-----	-----	-----	-----	-----	-----	-----	-----	-----	-----	-----	-----	-----	-----	-----	-----	-----	-----	-----	-----	-----	-----	-----	-----	-----	-----	-----	-----	-----	-----	-----	-----
NP_009356	Pre-tRNA processing protein / PF I subunit	-----	-----	-----	-----	-----	-----	-----	-----	-----	-----	NCU11329	-----	-----	CNF01910	CNBF2790	LACBIDRAFT_305540	-----	UM04346.1	AT5G01400	-----	570858	8189	292683	68188	476431	508935	-----	-----	-----	-----	-----	-----	100010885	-----	-----	-----	722436	456142	-----	-----	379378	-----	-----	Bm1_50390	394872	-----	-----	-----
NP_009358	Component of copii vesicles involved in transport between the ER and golgi complex	-----	-----	-----	-----	-----	-----	-----	-----	-----	-----	-----	-----	-----	-----	-----	-----	-----	-----	-----	-----	-----	-----	-----	-----	-----	-----	-----	-----	-----	-----	-----	-----	-----	-----	-----	-----	-----	742425	CMH158C	-----	-----	-----	-----	-----	-----	TTHERM_00103890	-----	-----
NP_009359	GTP/GDP exchange factor for Cdc42p	-----	-----	-----	-----	-----	-----	-----	-----	-----	-----	-----	-----	-----	CNI03840	CNBH3660	-----	-----	-----	-----	-----	-----	-----	-----	-----	-----	-----	-----	579951	-----	C35B8.2	-----	DDB_0233314	-----	-----	Dmel_CG34418	-----	-----	-----	CMA079C	Dpse_GA15660	399069	-----	CBG16186	-----	100125033	TTHERM_00494820	-----	-----
NP_009360	Cyclin, G1/S-specific	-----	-----	-----	-----	-----	-----	An07g08520	AO090005001518	FG00941.1	AN3795.2	-----	MGG_03595	SPBC19F5.01c	CNM00990	CNBM0860	-----	-----	UM04791.1	AT2G26760	4339185	-----	-----	-----	-----	-----	-----	-----	-----	-----	H31G24.4	-----	-----	-----	AaeL_AAEL009572	Dmel_CG3510	-----	-----	-----	-----	Dpse_GA17491	397841	-----	-----	-----	549082	TTHERM_00827080	-----	-----
NP_009361	Holocytochrome-c synthase (cytochrome c heme lyase)	-----	-----	-----	-----	-----	-----	-----	-----	-----	-----	-----	-----	-----	-----	-----	-----	-----	-----	-----	-----	-----	-----	-----	-----	-----	-----	-----	-----	-----	-----	-----	-----	-----	-----	-----	-----	-----	-----	-----	-----	-----	-----	-----	-----	-----	-----	-----	-----
NP_009362	Pyruvate kinase	-----	-----	-----	-----	-----	-----	-----	-----	-----	-----	-----	-----	-----	-----	-----	-----	-----	-----	-----	-----	-----	-----	-----	-----	-----	-----	-----	-----	-----	-----	-----	-----	-----	-----	-----	-----	-----	-----	-----	-----	-----	-----	-----	-----	-----	-----	-----	-----
NP_009363	Strong similarity to GTP-binding proteins	-----	KLLA0F23309g	-----	-----	-----	-----	-----	-----	-----	-----	-----	-----	-----	-----	-----	-----	-----	-----	-----	-----	-----	-----	-----	-----	-----	-----	-----	-----	-----	-----	-----	-----	-----	-----	-----	-----	-----	-----	-----	-----	-----	-----	-----	-----	-----	-----	-----	-----
NP_009364	GTPase, interacts with ribosomes	-----	-----	-----	-----	-----	-----	-----	-----	-----	-----	-----	-----	-----	-----	-----	-----	-----	-----	-----	-----	-----	-----	-----	-----	-----	-----	-----	-----	-----	-----	-----	-----	-----	-----	-----	-----	-----	-----	-----	-----	-----	-----	-----	-----	-----	-----	-----	-----
NP_009365	General translation factor eIF2 homolog	-----	-----	-----	-----	-----	-----	-----	-----	-----	-----	-----	-----	-----	-----	-----	-----	-----	-----	-----	-----	-----	-----	-----	-----	-----	-----	-----	-----	-----	-----	-----	-----	-----	-----	-----	-----	-----	-----	-----	-----	432029	-----	-----	-----	780171	-----	-----	KPN_03576
NP_009367	Determining metaphase spindle length	-----	-----	-----	-----	-----	-----	-----	-----	-----	-----	-----	-----	-----	-----	-----	LACBIDRAFT_313946	-----	UM04180.1	-----	-----	-----	-----	-----	-----	-----	-----	-----	765989	-----	-----	-----	-----	-----	-----	-----	-----	-----	-----	-----	-----	-----	-----	-----	-----	-----	-----	-----	-----
NP_009368	Protein of unknown function	-----	-----	-----	-----	-----	-----	-----	-----	-----	-----	-----	-----	-----	-----	-----	LACBIDRAFT_231949	-----	-----	-----	-----	-----	-----	-----	-----	-----	-----	-----	-----	-----	-----	-----	-----	-----	-----	-----	-----	-----	-----	-----	-----	-----	-----	-----	-----	-----	-----	-----	-----
NP_009369	Protein required for processing of tRNAs and rRNAs	-----	-----	-----	-----	-----	-----	-----	-----	-----	AN2437.2	-----	-----	-----	-----	-----	LACBIDRAFT_315812	-----	UM02526.1	AT1G04635	4338260	541421	51367	-----	117109	477515	507410	-----	-----	CHLREDRAFT_171674	-----	416973	-----	-----	-----	Dmel_CG14057	MONBRDRAFT_38368	-----	-----	-----	Dpse_GA12728	100101322	OSTLU_31306	-----	-----	-----	-----	-----	-----
NP_009370	Pre-mRNA splicing factor	-----	-----	-----	-----	-----	PICST_83552	-----	AO090102000507	-----	AN8180.2	NCU03799	MGG_07472	SPCC188.11	CNH00830	CNBL0780	LACBIDRAFT_229229	YALI0C11715g	-----	-----	4330796	321852	22938	500695	66354	480405	326578	AgaP_AGAP004521	590359	CHLREDRAFT_116646	T27F2.1	423381	DDB_0191206	100017115	AaeL_AAEL014528	Dmel_CG8264	MONBRDRAFT_24891	641448	453073	-----	Dpse_GA20940	734970	-----	CBG23295	Bm1_56860	549899	TTHERM_00942990	-----	-----
NP_009371	Cytoplasmic Glc7p-interacting protein, potential Cdc28p substrate	-----	-----	-----	DEHA0B05478g	CaO19.11212	-----	-----	-----	-----	-----	-----	-----	-----	-----	-----	-----	-----	-----	-----	-----	-----	-----	-----	-----	-----	-----	-----	-----	-----	-----	-----	-----	-----	-----	-----	-----	-----	-----	-----	-----	-----	-----	-----	-----	-----	-----	-----	-----
NP_009372	Synaptic vesicle-associated membrane protein	-----	-----	-----	-----	CaO19_2089	-----	-----	-----	-----	-----	-----	-----	-----	-----	-----	-----	-----	-----	-----	-----	-----	-----	-----	-----	-----	-----	-----	373491	-----	T10H9.4	-----	DDB_0214903	-----	AaeL_AAEL013571	-----	MONBRDRAFT_18392	-----	-----	CMC018C	Dpse_GA11480	-----	OSTLU_32248	CBG18986	Bm1_53075	-----	-----	507811.6	-----
NP_009373	Myosin heavy chain, unconventional (class V) isoform	-----	-----	-----	-----	-----	-----	-----	-----	-----	-----	-----	-----	-----	-----	-----	-----	-----	-----	-----	-----	-----	-----	-----	-----	-----	-----	-----	-----	-----	-----	-----	-----	-----	-----	-----	-----	-----	-----	-----	-----	-----	-----	-----	-----	-----	-----	-----	-----
NP_009374	Tail-anchored endoplasmic reticulum membrane protein, promotes growth under stress conditions	-----	KLLA0A03938g	-----	-----	-----	-----	-----	-----	-----	-----	-----	-----	-----	-----	-----	-----	-----	-----	-----	-----	-----	-----	-----	-----	-----	-----	-----	-----	-----	-----	-----	-----	-----	-----	-----	-----	-----	-----	-----	-----	-----	-----	-----	-----	-----	-----	-----	-----
NP_009375	Protein of unknown function localised to nucleus	-----	-----	-----	-----	-----	-----	-----	-----	-----	-----	-----	-----	-----	-----	-----	-----	-----	-----	-----	-----	-----	-----	-----	-----	-----	-----	-----	-----	-----	-----	-----	-----	-----	-----	-----	-----	-----	-----	-----	-----	-----	-----	-----	-----	-----	-----	-----	-----
NP_009376	P-type ATPase reported to act as an aminophospholipid translocase (flippase)	-----	-----	-----	-----	-----	-----	-----	-----	-----	-----	-----	-----	-----	-----	-----	-----	-----	-----	-----	-----	-----	-----	-----	-----	-----	-----	-----	-----	-----	-----	-----	-----	-----	-----	-----	-----	-----	-----	-----	-----	-----	-----	-----	-----	-----	-----	-----	KPN_00559
NP_009377	Nuclear viral propagation protein	-----	-----	-----	-----	-----	-----	-----	-----	-----	-----	-----	-----	-----	-----	-----	-----	-----	-----	-----	-----	-----	-----	-----	-----	-----	-----	-----	-----	-----	-----	-----	-----	-----	-----	-----	-----	-----	-----	-----	-----	-----	-----	-----	-----	-----	-----	-----	-----
NP_009378	GDP/GTP exchange factor	-----	-----	-----	-----	-----	-----	-----	-----	-----	-----	-----	-----	SPBC336.03	-----	-----	-----	-----	-----	-----	-----	568885	-----	-----	-----	-----	616166	AgaP_AGAP001238	574811	-----	T14G10.2	-----	DDB_0238867	-----	AaeL_AAEL011226	-----	MONBRDRAFT_14778	717062	-----	-----	Dpse_GA17445	447229	-----	CBG09801	Bm1_41585	100101791	TTHERM_00239000	-----	-----
NP_009379	Mannosyltransferase	-----	-----	-----	-----	-----	-----	-----	-----	-----	-----	-----	-----	-----	-----	-----	-----	-----	-----	AT2G25110	4345684	-----	-----	-----	-----	-----	-----	-----	-----	CHLREDRAFT_135067	-----	-----	DDBDRAFT_0186222	-----	-----	-----	-----	-----	-----	-----	-----	-----	OSTLU_35662	-----	Bm1_50165	-----	-----	-----	-----
NP_009380	Broad-specificity nucleoside transporter of internal membranes	-----	-----	-----	-----	-----	-----	-----	-----	-----	AN2053.2	NCU00356	-----	-----	CNB01210	CNBB4510	LACBIDRAFT_309650	YALI0C23342g	UM00504.1	-----	-----	792143	3177	65194	13340	611913	531564	AgaP_AGAP009114	-----	-----	F36H2.2	421439	DDB_0237810	100029642	AaeL_AAEL010123	Dmel_CG11907	-----	717249	-----	-----	Dpse_GA11273	398868	-----	-----	-----	548435	-----	506773.5	-----
NP_009381	Transcriptional regulator	-----	-----	-----	-----	-----	-----	-----	-----	-----	-----	-----	-----	-----	-----	-----	-----	-----	-----	-----	-----	-----	-----	-----	-----	-----	-----	-----	-----	-----	-----	-----	DDB_0237634	-----	-----	-----	-----	-----	-----	-----	-----	-----	-----	-----	-----	-----	TTHERM_01126410	506559.22	-----
NP_009382	Alpha-tubulin suppressor	-----	-----	-----	DEHA0C16907g	CaO19_13757	PICST_43296	An02g07480	-----	FG04140.1	AN5934.2	NCU00469	MGG_05277	SPAC10F6.04	-----	-----	-----	YALI0E32615g	-----	AT1G27060	4329648	565673	51191	365243	27414	611956	534377	AgaP_AGAP008272	583380	CHLREDRAFT_122886	F07B7.12	423077	DDB_0235366	100010813	AaeL_AAEL003244	Dmel_CG7420	MONBRDRAFT_55	695363	466453	-----	Dpse_GA17013	495967	OSTLU_36955	CBG00759	Bm1_29655	448753	TTHERM_00535910	507895.69	-----
NP_009383	Protein important for chromosome integrity and segregation	-----	-----	-----	-----	-----	-----	-----	-----	-----	-----	-----	-----	-----	-----	-----	-----	-----	-----	-----	-----	-----	-----	-----	-----	-----	-----	-----	-----	-----	-----	-----	-----	-----	-----	-----	-----	-----	-----	-----	-----	-----	-----	-----	-----	-----	-----	-----	KPN_04708
NP_009384	Weak similarity to hypothetical proteins YOL047c and YOL048c	-----	-----	-----	DEHA0C16775g	-----	PICST_43245	-----	-----	FG08504.1	-----	-----	MGG_02641	-----	-----	-----	-----	YALI0C19943g	-----	-----	-----	-----	-----	-----	-----	-----	-----	-----	-----	-----	-----	-----	-----	-----	-----	-----	-----	-----	-----	-----	-----	-----	-----	-----	-----	-----	-----	-----	-----
NP_009385	PAS kinase involved in the control of sugar metabolism and translation	-----	-----	-----	-----	-----	-----	-----	-----	-----	-----	-----	-----	-----	-----	-----	-----	-----	-----	-----	-----	-----	-----	-----	-----	-----	-----	-----	-----	-----	-----	-----	DDB_0216369	-----	-----	-----	-----	-----	-----	-----	-----	-----	-----	-----	-----	-----	-----	506679.8	-----
NP_009386	Ser/thr protein phosphatase 2A, regulatory chain A	-----	-----	-----	-----	-----	-----	-----	-----	-----	-----	-----	-----	-----	-----	-----	-----	-----	-----	-----	-----	-----	-----	-----	-----	-----	-----	-----	-----	-----	-----	-----	-----	-----	-----	-----	-----	-----	-----	-----	-----	-----	-----	-----	-----	-----	-----	-----	-----
NP_009387	DNA repair protein	-----	-----	-----	-----	-----	-----	-----	-----	-----	-----	-----	-----	-----	-----	-----	-----	-----	-----	-----	-----	-----	-----	-----	-----	-----	-----	-----	-----	CHLREDRAFT_153844	-----	-----	-----	-----	-----	-----	-----	-----	-----	CMI230C	-----	-----	-----	-----	-----	-----	-----	-----	KPN_01970
NP_009388	Endosomal SNARE protein	-----	-----	-----	DEHA0A12881g	CaO19.9949	PICST_57730	An15g06110	-----	-----	-----	-----	-----	-----	CNI04090	CNBH3900	-----	YALI0E17875g	-----	-----	-----	-----	-----	-----	-----	-----	-----	-----	-----	-----	-----	-----	-----	-----	-----	-----	-----	-----	-----	-----	-----	-----	-----	-----	-----	-----	-----	-----	-----
NP_009389	Regulator of phospholipid metabolism	-----	-----	-----	-----	-----	-----	An16g08630	-----	FG00399.1	AN1453.2	NCU09130	MGG_11064	-----	-----	-----	LACBIDRAFT_317071	-----	UM05376.1	-----	-----	-----	-----	-----	-----	-----	-----	-----	-----	-----	-----	-----	-----	-----	-----	-----	-----	-----	-----	-----	-----	-----	-----	-----	-----	-----	-----	-----	-----
NP_009390	Cystathionine gamma-lyase	-----	-----	-----	-----	-----	-----	-----	-----	-----	-----	-----	-----	-----	-----	-----	-----	-----	-----	-----	-----	-----	-----	-----	-----	-----	-----	-----	-----	-----	-----	-----	-----	-----	-----	-----	-----	-----	-----	-----	-----	-----	-----	-----	-----	-----	-----	-----	-----
NP_009391	Component of the Swr1p complex that incorporates Htz1p into chromatin	-----	-----	-----	-----	-----	-----	An04g02530	AO090023000760	-----	AN3834.2	NCU06928	MGG_07276	-----	-----	-----	-----	-----	-----	-----	-----	-----	-----	-----	-----	-----	-----	-----	-----	-----	-----	-----	-----	-----	-----	-----	-----	-----	-----	-----	-----	-----	-----	-----	-----	-----	-----	-----	-----
NP_009392	Protein involved in mitochondrial morphology and inheritance	-----	-----	-----	-----	-----	-----	-----	AO090120000494	FG02590.1	-----	NCU07824	-----	-----	CNN00750	CNBN0730	LACBIDRAFT_303697	-----	UM01417.1	-----	-----	-----	-----	-----	-----	-----	-----	-----	-----	-----	-----	-----	-----	-----	-----	-----	-----	-----	-----	-----	-----	-----	-----	-----	-----	-----	-----	-----	-----
NP_009393	Meiotic protein	-----	-----	-----	-----	-----	-----	An01g02700	AO090003000959	FG05009.1	AN4045.2	NCU06331	MGG_06158	SPBC902.03	CNE00480	CNBE0400	LACBIDRAFT_316879	-----	-----	-----	-----	-----	-----	-----	-----	-----	-----	-----	-----	-----	-----	-----	-----	-----	-----	-----	-----	-----	-----	-----	-----	-----	-----	-----	-----	-----	-----	-----	-----
NP_009394	Protein of unknown function	-----	KLLA0F08107g	CAGL0C02739g	DEHA0C11704g	CaO19_4763	-----	-----	-----	-----	-----	-----	-----	-----	-----	-----	-----	-----	-----	-----	-----	-----	-----	-----	-----	-----	-----	-----	-----	-----	-----	-----	-----	-----	-----	-----	-----	-----	-----	-----	-----	-----	-----	-----	-----	-----	-----	-----	-----
NP_009395	P24 protein involved in membrane trafficking	-----	-----	-----	DEHA0C06380g	CaO19.3558	PICST_69039	-----	AO090102000528	FG06115.1	AN8194.2	NCU03800	MGG_07471	-----	-----	-----	LACBIDRAFT_256445	YALI0B13882g	-----	AT3G22845	4334079	405848	51014	679060	66111	479947	100125926	AgaP_AGAP000949	583339	-----	F57B10.5	415580	DDB_0201636	-----	AaeL_AAEL011755	Dmel_CG31787	MONBRDRAFT_29319	696269	471605	-----	Dpse_GA21505	-----	-----	CBG12656	Bm1_49550	-----	-----	503987.1	-----
NP_009396	Heat shock protein of HSP70 family, cytosolic	-----	-----	-----	-----	-----	-----	-----	-----	-----	-----	-----	-----	-----	-----	-----	-----	-----	-----	-----	-----	-----	-----	-----	-----	-----	-----	-----	-----	-----	-----	-----	-----	-----	-----	-----	-----	-----	-----	-----	-----	-----	-----	-----	-----	-----	-----	-----	-----
NP_009398	Translation elongation factor eEF1beta	-----	-----	-----	-----	-----	-----	-----	-----	-----	-----	-----	-----	-----	-----	-----	-----	-----	-----	-----	-----	-----	-----	-----	-----	-----	-----	-----	-----	-----	-----	-----	-----	-----	-----	-----	-----	-----	-----	-----	-----	-----	-----	-----	-----	-----	-----	-----	-----
NP_009399	Vacuolar sorting protein, 134 kD	-----	-----	-----	-----	-----	-----	-----	-----	-----	-----	-----	-----	SPAC17A2.06c	-----	-----	-----	-----	-----	-----	-----	562924	23355	287990	209018	478658	615672	AgaP_AGAP007578	593513	-----	C42C1.4	429138	DDB_0220016	100026537	AaeL_AAEL008475	Dmel_CG10144	MONBRDRAFT_34684	701567	-----	-----	Dpse_GA10107	-----	OSTLU_86096	CBG06265	Bm1_44895	-----	TTHERM_00716100	-----	-----
NP_009400	TFIIIC (transcription initiation factor) subunit, 138 kD	-----	-----	-----	DEHA0C12397g	CaO19_3833	PICST_35641	An15g06880	AO090102000218	FG07461.1	-----	-----	-----	SPBC336.07	-----	-----	LACBIDRAFT_300961	YALI0C22231g	-----	-----	-----	-----	-----	-----	-----	-----	-----	-----	-----	-----	-----	-----	-----	-----	-----	-----	-----	-----	-----	-----	-----	-----	-----	-----	-----	-----	-----	-----	-----
NP_009401	Nuclear pore protein	-----	-----	-----	DEHA0C12485g	CaO19_2901	PICST_67388	-----	-----	-----	-----	-----	-----	SPCC285.13c	-----	-----	-----	YALI0C22253g	-----	-----	-----	-----	-----	-----	-----	-----	-----	-----	-----	-----	-----	-----	-----	-----	-----	Dmel_CG33196	-----	-----	-----	-----	-----	-----	-----	-----	-----	-----	-----	-----	-----
NP_009402	P24 protein involved in membrane trafficking	-----	-----	-----	-----	CaO19.6293	-----	-----	-----	-----	-----	-----	-----	-----	-----	-----	-----	-----	UM03489.1	AT1G21900	4344005	792216	54732	-----	-----	-----	-----	AgaP_AGAP003553	579294	CHLREDRAFT_195664	Y60A3A.9	-----	DDB_0215345	-----	AaeL_AAEL000410	Dmel_CG33104	MONBRDRAFT_27225	701114	462315	CMC072C	Dpse_GA17284	444725	OSTLU_33886	CBG11296	-----	496564	TTHERM_01107340	510765.3	-----
NP_009403	Subunit of the COMPASS complex, which methylates histone H3 on lysine 4 and is required in transcriptional silencing near telomeres	-----	-----	-----	-----	-----	-----	-----	-----	-----	-----	-----	-----	-----	-----	-----	-----	-----	UM00183.1	AT3G21060	4332006	-----	-----	-----	-----	-----	-----	AgaP_AGAP010575	-----	-----	-----	-----	-----	-----	-----	Dmel_CG5585	MONBRDRAFT_25146	712989	-----	-----	Dpse_GA18987	-----	-----	-----	Bm1_24845	-----	TTHERM_00787270	506887.5	-----
NP_009404	DNA replication factor A, 69 KD subunit	-----	-----	-----	-----	-----	-----	-----	-----	-----	-----	-----	-----	-----	-----	-----	-----	-----	-----	-----	-----	-----	-----	-----	-----	-----	-----	-----	-----	-----	-----	-----	-----	-----	-----	-----	-----	-----	-----	-----	-----	-----	-----	-----	-----	-----	TTHERM_00106890	-----	-----
NP_009405	tRNA splicing endonuclease gamma subunit	-----	-----	-----	-----	CaO19.6879	PICST_31261	-----	-----	FG04275.1	-----	-----	-----	SPBC19C7.07c	CNC01760	CNBC5490	-----	-----	UM00485.1	-----	-----	-----	79042	-----	-----	611457	505571	-----	-----	-----	K08D10.12	-----	-----	-----	AaeL_AAEL008576	Dmel_CG33260	-----	693919	456281	CMH233C	-----	-----	OSTLU_92995	-----	Bm1_23520	-----	-----	-----	-----
NP_009406	Ty1B protein	-----	-----	-----	DEHA0D06633g	CaO19.2427	-----	An03g03110	-----	-----	AN4289.2	-----	-----	-----	-----	CNBC4420	LACBIDRAFT_299655	-----	UM06203.1	AT4G23160	-----	799163	-----	-----	-----	609272	-----	-----	761571	CHLREDRAFT_13035	F44E2.2	769447	-----	-----	-----	-----	-----	-----	-----	-----	-----	-----	OSTLU_33760	CBG24082	-----	-----	TTHERM_01897120	-----	-----
NP_009407	TY1A protein	-----	KLLA0E25135g	-----	-----	-----	-----	-----	-----	-----	-----	-----	-----	-----	-----	-----	-----	-----	-----	-----	-----	-----	-----	-----	-----	-----	-----	-----	-----	-----	-----	-----	-----	-----	-----	-----	-----	-----	-----	-----	-----	-----	-----	-----	-----	-----	-----	-----	-----
NP_009408	Protein involved in bud-site selection	-----	-----	-----	-----	-----	-----	-----	-----	-----	-----	-----	-----	-----	-----	CNBE1580	LACBIDRAFT_303929	-----	UM01012.1	-----	-----	-----	-----	-----	-----	-----	-----	-----	-----	-----	-----	770439	-----	-----	-----	-----	-----	-----	-----	-----	-----	447309	-----	-----	-----	-----	-----	-----	-----
NP_009409	Phosphoribosylamidoimidazole-succinocarboxamide synthase	-----	-----	-----	-----	-----	-----	-----	-----	-----	-----	-----	-----	-----	-----	-----	-----	-----	-----	-----	-----	321193	10606	140946	67054	475150	404170	AgaP_AGAP000180	575874	-----	-----	396534	DDB_0230088	100012535	AaeL_AAEL003606	Dmel_CG17024	MONBRDRAFT_34384	-----	471236	-----	Dpse_GA17827	444677	-----	-----	-----	-----	-----	-----	KPN_02810
NP_009410	Ser/thr protein kinase	-----	-----	-----	-----	-----	-----	-----	-----	-----	-----	-----	-----	-----	-----	-----	-----	-----	UM06363.1	-----	-----	-----	-----	-----	-----	-----	-----	-----	-----	-----	-----	-----	-----	-----	-----	-----	-----	-----	-----	CMS384C	-----	-----	OSTLU_41102	CBG00136	-----	-----	-----	-----	-----
NP_009411	Protein kinase of the MAP kinase kinase kinase family	-----	-----	-----	-----	-----	-----	-----	-----	-----	-----	-----	-----	-----	-----	-----	-----	-----	-----	-----	-----	-----	-----	-----	-----	-----	-----	-----	-----	-----	-----	-----	-----	-----	-----	-----	-----	-----	-----	-----	-----	-----	-----	-----	-----	-----	-----	-----	-----
NP_009412	Member of seriPAUperin family	-----	-----	CAGL0G10175g	-----	-----	-----	-----	-----	-----	-----	-----	-----	-----	-----	-----	-----	-----	-----	-----	-----	-----	-----	-----	-----	-----	-----	-----	-----	-----	-----	-----	-----	-----	-----	-----	-----	-----	-----	-----	-----	-----	-----	-----	-----	-----	-----	-----	-----
NP_009413	Identical to hypothetical protein YHR212c	-----	KLLA0A11957g	-----	-----	-----	-----	-----	-----	-----	-----	-----	-----	-----	-----	-----	-----	-----	-----	-----	-----	-----	-----	-----	-----	-----	-----	-----	-----	-----	-----	-----	-----	-----	-----	-----	-----	-----	-----	-----	-----	-----	-----	-----	-----	-----	-----	-----	-----
NP_009414	Integral membrane protein of unknown function, interacts with Ulp1p at the nuclear periphery	-----	KLLA0C19063g	-----	-----	-----	-----	-----	-----	-----	-----	-----	-----	-----	-----	-----	-----	-----	-----	-----	-----	-----	-----	-----	-----	-----	-----	-----	-----	-----	-----	-----	-----	-----	-----	-----	-----	-----	-----	-----	-----	-----	-----	-----	-----	-----	-----	-----	-----
NP_009415	Putative integral membrane protein, member of DUP240 gene family	-----	KLLA0A11957g	-----	-----	-----	-----	-----	-----	-----	-----	-----	-----	-----	-----	-----	-----	-----	-----	-----	-----	-----	-----	-----	-----	-----	-----	-----	-----	-----	-----	-----	-----	-----	-----	-----	-----	-----	-----	-----	-----	-----	-----	-----	-----	-----	-----	-----	-----
NP_009416	Member of DUP240 multigene family	-----	-----	-----	-----	-----	-----	-----	-----	-----	-----	-----	-----	-----	-----	-----	-----	-----	-----	-----	-----	-----	-----	-----	-----	-----	-----	-----	-----	-----	-----	-----	-----	-----	-----	-----	-----	-----	-----	-----	-----	-----	-----	-----	-----	-----	-----	-----	-----
NP_009418	Pheromone-Regulated Membrane protein with a FF motif involved in COPII binding	-----	-----	-----	-----	-----	-----	-----	-----	-----	-----	-----	-----	-----	-----	-----	-----	-----	-----	-----	-----	-----	-----	-----	-----	-----	-----	-----	-----	-----	-----	-----	-----	-----	-----	-----	-----	-----	-----	-----	-----	-----	-----	-----	-----	-----	-----	-----	-----
NP_009419	Multicopy suppressor of Sec Twenty one	-----	-----	-----	-----	-----	-----	-----	-----	-----	-----	-----	-----	-----	-----	-----	-----	-----	-----	-----	-----	-----	-----	-----	-----	-----	-----	-----	-----	-----	-----	-----	-----	-----	-----	-----	-----	-----	-----	-----	-----	-----	-----	-----	-----	-----	-----	-----	-----
NP_009420	Carnitine acetyltransferase, mitochondrial	-----	-----	-----	-----	-----	-----	-----	-----	-----	-----	-----	-----	-----	-----	-----	-----	-----	-----	-----	-----	-----	-----	-----	-----	-----	-----	-----	-----	-----	-----	-----	-----	-----	-----	-----	-----	-----	-----	-----	-----	-----	-----	-----	-----	-----	-----	-----	-----
NP_009421	Member of an oxysterol-binding protein family	-----	-----	-----	-----	-----	-----	-----	-----	-----	-----	-----	-----	-----	-----	-----	-----	-----	-----	-----	-----	-----	-----	-----	-----	-----	-----	-----	-----	-----	-----	-----	-----	-----	-----	-----	-----	-----	-----	-----	-----	-----	-----	-----	-----	-----	-----	507515.14	-----
NP_009424	Cell wall protein involved in flocculation	-----	-----	-----	DEHA0A14784g	CaO19.3618	PICST_31841	-----	-----	-----	-----	-----	-----	-----	-----	-----	-----	-----	-----	-----	-----	-----	-----	-----	-----	-----	-----	-----	-----	-----	-----	-----	-----	-----	-----	-----	-----	-----	-----	-----	-----	-----	-----	-----	-----	-----	-----	-----	-----
NP_009429	Protein of unknown function	-----	-----	-----	-----	-----	-----	-----	-----	-----	-----	-----	-----	-----	-----	-----	-----	-----	-----	-----	-----	-----	-----	-----	-----	-----	-----	-----	-----	-----	-----	-----	-----	-----	-----	-----	-----	-----	-----	-----	-----	-----	-----	-----	-----	-----	-----	-----	-----
NP_009430	Similarity to Sta1p, identical to YHR214w hypothetical protein	-----	-----	-----	-----	-----	-----	-----	-----	-----	-----	-----	-----	-----	-----	-----	-----	-----	-----	-----	-----	-----	-----	-----	-----	-----	-----	-----	-----	-----	-----	-----	-----	-----	-----	-----	-----	-----	-----	-----	-----	-----	-----	-----	-----	-----	-----	-----	-----
NP_009431	Conserved hypothetical protein	-----	-----	-----	-----	-----	-----	-----	-----	-----	-----	-----	-----	-----	-----	-----	-----	-----	-----	-----	-----	-----	-----	-----	-----	-----	-----	-----	-----	-----	-----	-----	-----	-----	-----	-----	-----	-----	-----	-----	-----	-----	-----	-----	-----	-----	-----	-----	-----
NP_009434	Non functional IMP dehydrogenases homolog, probable pseudogene	-----	-----	-----	-----	-----	-----	-----	-----	FG03402.1	-----	NCU03255	MGG_09199	-----	CNG00030	CNBG4700	LACBIDRAFT_157734	YALI0C06930g	UM03382.1	AT1G09870	-----	394075	9562	29688	17330	486462	541067	AgaP_AGAP006962	-----	-----	-----	395356	DDBDRAFT_0186447	100022488	AaeL_AAEL011510	-----	-----	-----	450579	-----	-----	-----	-----	-----	-----	-----	-----	-----	-----
NP_009437	Conserved hypothetical protein	-----	-----	-----	-----	-----	-----	-----	-----	-----	-----	-----	-----	-----	-----	-----	-----	-----	-----	-----	-----	-----	-----	-----	-----	-----	-----	-----	-----	-----	-----	-----	-----	-----	-----	-----	-----	-----	-----	-----	-----	-----	-----	-----	-----	-----	-----	-----	-----
NP_009438	Strong similarity to subtelomeric encoded proteins	-----	-----	-----	-----	-----	-----	-----	-----	-----	-----	-----	-----	-----	-----	-----	-----	-----	-----	-----	-----	795932	23586	-----	230073	-----	504760	-----	-----	CHLREDRAFT_173928	K12H4.8	-----	DDB_0216193	-----	-----	-----	-----	704638	465035	-----	-----	-----	-----	CBG22974	Bm1_45410	-----	-----	-----	-----
NP_009439	Protein of unknown function	-----	-----	-----	-----	CaO19_12924	-----	-----	-----	-----	-----	-----	-----	-----	-----	-----	-----	-----	-----	-----	-----	-----	-----	-----	-----	-----	-----	-----	-----	-----	-----	-----	-----	-----	-----	-----	-----	-----	-----	-----	-----	-----	-----	-----	-----	-----	-----	-----	-----
NP_009443	Protein of unknown function localised to cytoplasm	-----	-----	-----	DEHA0G05522g	CaO19.1198	PICST_36152	An01g07210	-----	-----	-----	NCU11378	MGG_05150	-----	-----	-----	-----	YALI0C06600g	-----	-----	-----	-----	-----	-----	-----	-----	-----	-----	-----	-----	-----	-----	-----	-----	-----	-----	-----	-----	-----	-----	-----	-----	-----	-----	-----	-----	-----	-----	-----
NP_009444	Polarized exocytosis by regulating SNARE function	-----	-----	-----	-----	-----	-----	-----	-----	-----	-----	-----	-----	-----	CNE00620	CNBE0560	LACBIDRAFT_301173	-----	UM03266.1	AT5G05570	4344388	556789	134957	81022	78808	476237	537603	AgaP_AGAP000009	-----	CHLREDRAFT_193148	-----	418327	-----	100031976	AaeL_AAEL006948	Dmel_CG17762	-----	-----	460617	-----	-----	733426	OSTLU_93954	CBG14886	Bm1_38750	-----	-----	-----	-----
NP_009445	Ser/thr protein kinase	-----	-----	-----	-----	-----	-----	-----	-----	-----	-----	-----	-----	-----	-----	-----	-----	-----	-----	-----	-----	-----	-----	-----	-----	-----	-----	-----	-----	-----	-----	-----	-----	-----	-----	-----	-----	-----	-----	-----	-----	-----	-----	-----	-----	-----	-----	-----	-----
NP_009446	Protein of unknown function	-----	-----	-----	-----	-----	-----	-----	-----	-----	-----	-----	-----	-----	-----	-----	-----	-----	-----	-----	-----	-----	-----	-----	-----	-----	-----	-----	-----	-----	F39C12.1	-----	-----	-----	-----	-----	-----	-----	-----	-----	-----	-----	-----	CBG14553	Bm1_40625	-----	TTHERM_00327300	509451.5	-----
NP_009447	BHLH/zip transcription factor that regulates CIT2 gene expression	-----	-----	-----	-----	-----	-----	An08g01380	AO090012000876	FG01307.1	-----	NCU02724	MGG_05709	SPAC3F10.12c	CNJ02620	CNBJ0840	LACBIDRAFT_328297	YALI0F11979g	UM02950.1	AT4G28815	4352761	100000899	7942	25094	21425	415126	407219	-----	577766	-----	W02C12.3	395886	-----	100020078	AaeL_AAEL010700	Dmel_CG17469	MONBRDRAFT_32649	695537	460500	-----	Dpse_GA17397	495043	-----	CBG05364	Bm1_08785	100101790	-----	-----	-----
NP_009448	Suppressor of sed5 ts mutants	-----	-----	-----	-----	-----	-----	-----	-----	-----	-----	-----	-----	-----	-----	-----	-----	-----	-----	AT4G26550	-----	407688	375035	364835	67158	-----	514114	-----	-----	-----	-----	-----	DDBDRAFT_0188848	-----	-----	-----	MONBRDRAFT_13176	-----	-----	CMT399C	Dpse_GA18661	735123	OSTLU_92319	-----	-----	733775	TTHERM_00922920	504769.89	-----
NP_009449	Protein involved in cell wall biogenesis and architecture	-----	-----	-----	-----	-----	-----	An08g04300	AO090001000350	FG02738.1	AN1089.2	NCU05721	MGG_08765	SPAC31A2.12	-----	-----	-----	YALI0B00594g	UM01968.1	-----	-----	-----	-----	-----	-----	-----	-----	-----	-----	-----	-----	-----	-----	-----	-----	-----	-----	-----	-----	-----	-----	-----	-----	-----	-----	-----	-----	-----	-----
NP_009450	TY2B protein	-----	-----	-----	DEHA0D06633g	CaO19.2427	PICST_91563	An03g03110	-----	-----	AN4289.2	-----	-----	-----	-----	CNBC4420	LACBIDRAFT_299655	-----	-----	AT4G23160	-----	799163	-----	-----	-----	609272	-----	-----	760621	CHLREDRAFT_13035	F44E2.2	-----	-----	-----	-----	-----	-----	-----	-----	-----	-----	-----	OSTLU_33760	CBG22824	-----	-----	TTHERM_01745590	-----	-----
NP_009451	TY2A protein	-----	KLLA0E25135g	-----	-----	-----	-----	-----	-----	-----	-----	-----	-----	-----	-----	-----	-----	-----	-----	-----	-----	-----	-----	-----	-----	-----	-----	-----	-----	-----	-----	-----	-----	-----	-----	-----	-----	-----	-----	-----	-----	-----	-----	-----	-----	-----	-----	-----	-----
NP_009453	F1F0-ATPase complex, F1 alpha subunit	-----	-----	-----	-----	-----	-----	-----	-----	-----	-----	-----	-----	-----	-----	-----	-----	-----	-----	-----	-----	-----	-----	-----	-----	-----	-----	-----	-----	-----	-----	-----	-----	-----	-----	-----	-----	-----	464033	-----	-----	-----	-----	-----	-----	-----	-----	-----	-----
NP_009454	Kynurenine 3-mono oxygenase	-----	-----	-----	-----	-----	-----	-----	-----	-----	-----	-----	-----	SPBC146.12	-----	-----	LACBIDRAFT_152540	-----	-----	AT2G29720	4331657	-----	-----	-----	-----	-----	-----	-----	-----	CHLREDRAFT_171688	-----	-----	-----	-----	-----	-----	-----	-----	-----	-----	Dpse_GA20231	-----	OSTLU_87050	-----	-----	-----	TTHERM_00703560	508173.1	KPN_00687
NP_009455	Functional homologue of human BRRN1	-----	-----	-----	-----	-----	-----	-----	-----	-----	-----	-----	-----	-----	-----	-----	-----	-----	-----	-----	4327806	570062	23397	680089	215387	475741	504477	AgaP_AGAP011508	-----	-----	-----	768581	-----	100033186	AaeL_AAEL005962	Dmel_CG10726	-----	709065	470438	CMF069C	Dpse_GA10526	398069	-----	-----	-----	493346	TTHERM_00554600	509151.5	-----
NP_009457	Found in Mitochondrial Proteome	-----	-----	-----	-----	-----	-----	-----	-----	-----	AN1196.2	-----	MGG_12853	SPAPB2B4.06	-----	-----	-----	-----	-----	-----	-----	-----	-----	-----	-----	609163	-----	-----	-----	CHLREDRAFT_166502	-----	-----	-----	-----	-----	-----	-----	-----	457305	-----	-----	-----	-----	-----	-----	-----	-----	-----	-----
NP_009459	Transcription factor	-----	-----	-----	-----	-----	-----	An01g08040	AO090009000337	-----	AN3682.2	-----	-----	SPCC1450.05c	-----	-----	-----	YALI0E10351g	-----	-----	-----	-----	-----	-----	-----	-----	-----	-----	-----	-----	-----	-----	-----	-----	-----	-----	-----	-----	-----	-----	-----	-----	-----	-----	-----	-----	-----	-----	-----
NP_009460	60S large subunit ribosomal protein L32.e	-----	-----	-----	-----	-----	-----	-----	-----	-----	-----	-----	-----	-----	-----	-----	-----	-----	-----	-----	-----	-----	-----	-----	-----	-----	-----	-----	-----	-----	-----	-----	-----	-----	-----	-----	-----	-----	-----	-----	-----	-----	-----	-----	-----	-----	-----	-----	-----
NP_009461	Suppressor of Choline Sensitivity, homologous to SCS2	-----	-----	-----	-----	-----	-----	-----	AO090023000892	-----	-----	NCU08956	MGG_06183	-----	CNK02990	CNBK0490	LACBIDRAFT_292494	-----	UM01609.1	AT1G08820	4338598	436819	9218	58857	30960	480208	516024	AgaP_AGAP000626	580779	CHLREDRAFT_183897	F42G2.5	419317	DDB_0237969	100028052	AaeL_AAEL002936	Dmel_CG5014	MONBRDRAFT_33834	695049	455288	CMI031C	Dpse_GA18596	495400	OSTLU_14647	CBG04017	Bm1_22740	496796	-----	-----	-----
NP_009462	Methionine aminopeptidase, isoform 2	-----	-----	-----	-----	-----	-----	-----	-----	-----	-----	-----	-----	-----	-----	-----	-----	-----	-----	-----	-----	-----	-----	-----	-----	-----	-----	-----	-----	-----	-----	-----	-----	-----	-----	-----	-----	-----	-----	-----	-----	-----	-----	-----	-----	-----	-----	-----	KPN_01674
NP_009463	Mitochondrial ribosomal protein, small subunit	-----	-----	-----	DEHA0E09713g	CaO19_2852	PICST_30495	-----	-----	-----	-----	-----	-----	SPBC839.09c	-----	-----	-----	-----	UM04244.1	-----	-----	-----	-----	-----	-----	-----	-----	-----	-----	-----	-----	-----	-----	-----	-----	-----	-----	-----	-----	-----	-----	-----	-----	-----	-----	-----	-----	-----	-----
NP_009464	Member of a family of seven S. cerevisiae genes (AVT1-7) related to vesicular GABA-glycine transporters	-----	-----	-----	-----	-----	-----	-----	-----	-----	-----	-----	-----	-----	-----	-----	-----	-----	-----	AT3G30390	4341591	445254	55238	291840	234595	487252	513110	AgaP_AGAP005983	581524	CHLREDRAFT_206102	Y51F10.4	415677	-----	100011749	AaeL_AAEL007200	Dmel_CG30394	MONBRDRAFT_37064	707671	454138	-----	Dpse_GA15814	100127289	OSTLU_30899	CBG22126	Bm1_56720	733502	TTHERM_00532740	511649.1	-----
NP_009465	Telomere length control protein	-----	-----	-----	-----	-----	-----	-----	-----	-----	-----	-----	-----	-----	-----	-----	-----	-----	-----	-----	-----	-----	-----	-----	-----	-----	-----	-----	-----	-----	-----	-----	-----	-----	-----	-----	-----	-----	-----	-----	-----	-----	-----	-----	-----	100124755	-----	-----	-----
NP_009466	60S large subunit ribosomal protein L23.e	-----	-----	-----	DEHA0B10505g	-----	-----	-----	-----	-----	-----	-----	-----	-----	-----	-----	-----	-----	-----	-----	-----	-----	-----	-----	-----	-----	-----	-----	-----	-----	-----	-----	-----	-----	-----	-----	-----	-----	-----	-----	-----	-----	-----	-----	-----	-----	-----	-----	-----
NP_009467	Protein of unknown function localised to the cell periphery	-----	-----	-----	DEHA0B05830g	CaO19.6457	PICST_56436	An18g03340	-----	FG08643.1	-----	NCU00689	MGCH7_ch7g592	SPCC1494.08c	-----	-----	-----	YALI0E24915g	-----	-----	-----	-----	-----	-----	-----	-----	-----	-----	-----	-----	-----	-----	-----	-----	-----	-----	-----	-----	-----	-----	-----	-----	-----	-----	-----	-----	-----	-----	-----
NP_009468	BEM1 protein-binding protein	-----	-----	-----	-----	-----	-----	-----	-----	-----	-----	-----	-----	-----	-----	-----	-----	-----	-----	-----	-----	402957	26034	59322	245684	484042	516875	AgaP_AGAP000864	580191	-----	Y45F10D.13	421645	DDB_0233285	100032256	AaeL_AAEL002935	Dmel_CG34383	MONBRDRAFT_31555	702741	472166	-----	Dpse_GA16465	443868	-----	CBG22971	Bm1_43785	100144653	-----	-----	-----
NP_009469	Subunit of anaphase-promoting complex (cyclosome)	-----	-----	-----	-----	-----	-----	-----	-----	-----	-----	-----	-----	-----	-----	-----	-----	-----	-----	-----	-----	-----	-----	-----	-----	-----	-----	-----	-----	CHLREDRAFT_38821	-----	-----	-----	-----	-----	-----	-----	-----	-----	-----	-----	-----	-----	-----	-----	-----	-----	511633.5	-----
NP_009471	Dolichol-P-Man dependent alpha(1-3) mannosyltransferase	-----	-----	-----	-----	-----	-----	-----	-----	-----	-----	-----	-----	-----	-----	-----	-----	-----	-----	-----	-----	-----	-----	-----	-----	-----	-----	-----	-----	-----	-----	-----	-----	-----	-----	-----	-----	-----	-----	-----	-----	-----	-----	-----	-----	-----	-----	-----	-----
NP_009472	Conserved hypothetical protein	-----	KLLA0E20757g	CAGL0A04631g	-----	-----	-----	-----	-----	-----	-----	-----	-----	-----	-----	-----	-----	-----	-----	-----	-----	-----	-----	-----	-----	-----	-----	-----	-----	-----	-----	-----	-----	-----	-----	-----	-----	-----	-----	-----	-----	-----	-----	-----	-----	-----	-----	-----	-----
NP_009473	Protein required to maintain rho+ mitochondrial DNA	-----	-----	-----	-----	-----	-----	-----	-----	-----	-----	-----	-----	-----	-----	-----	-----	-----	-----	-----	-----	-----	-----	-----	-----	-----	-----	-----	-----	-----	-----	-----	-----	-----	-----	-----	-----	-----	-----	-----	-----	-----	-----	-----	-----	-----	-----	-----	-----
NP_009474	Nuclear pore protein	-----	-----	-----	-----	-----	-----	-----	-----	-----	-----	-----	-----	-----	-----	-----	-----	-----	-----	AT1G14850	4340842	393125	9631	117021	170762	479360	506738	AgaP_AGAP007999	-----	CHLREDRAFT_191024	Y41D4B.19	427443	-----	100019740	AaeL_AAEL001861	Dmel_CG4579	MONBRDRAFT_22425	706019	461913	CMH179C	Dpse_GA18272	380494	OSTLU_17095	CBG13567	Bm1_31645	-----	TTHERM_00760460	506247.7	-----
NP_009475	Protein essential for autophagocytosis	-----	-----	-----	-----	-----	-----	-----	-----	-----	-----	-----	-----	-----	-----	-----	-----	-----	-----	-----	-----	-----	-----	-----	-----	-----	-----	-----	-----	-----	-----	-----	-----	-----	-----	-----	-----	-----	-----	-----	-----	-----	-----	-----	-----	-----	-----	-----	-----
NP_009477	Isoleucyl-tRNA synthetase	-----	-----	-----	-----	-----	-----	-----	-----	-----	-----	-----	-----	-----	-----	-----	-----	-----	-----	-----	-----	-----	-----	-----	-----	-----	-----	-----	-----	-----	-----	-----	-----	-----	-----	-----	-----	-----	-----	-----	-----	-----	-----	-----	-----	-----	-----	-----	-----
NP_009478	Heat shock protein of HSP70 family, cytosolic	-----	-----	-----	-----	-----	-----	-----	-----	-----	-----	-----	-----	-----	-----	-----	-----	-----	-----	-----	-----	-----	-----	-----	-----	-----	-----	-----	-----	-----	-----	-----	-----	-----	-----	-----	-----	-----	-----	-----	-----	-----	-----	-----	-----	-----	-----	-----	-----
NP_009479	A1 cistron splicing factor	-----	-----	-----	-----	-----	-----	-----	AO090011000597	-----	-----	-----	MGG_05288	-----	CNA03520	CNBA3380	-----	YALI0A01782g	-----	AT1G66510	4335002	431768	25980	296312	68295	477218	533351	-----	591425	-----	-----	419118	-----	100032565	-----	-----	MONBRDRAFT_21032	703053	458215	-----	-----	-----	-----	CBG00743	Bm1_16610	-----	-----	-----	-----
NP_009481	Ribosomal protein S8.e	-----	-----	-----	-----	-----	-----	-----	-----	-----	-----	-----	-----	-----	-----	-----	-----	-----	-----	-----	-----	-----	-----	-----	-----	-----	-----	-----	-----	-----	-----	-----	-----	-----	-----	-----	-----	-----	-----	-----	-----	-----	-----	-----	-----	-----	-----	-----	-----
NP_009484	PMA1 targeting protein	-----	-----	-----	DEHA0D09350g	CaO19_8467	PICST_83025	An16g00410	AO090001000273	FG05794.1	AN7527.2	NCU01419	MGG_04239	SPBC16A3.02c	-----	-----	LACBIDRAFT_315998	YALI0F25003g	UM00131.1	AT3G15090	4345439	393323	84816	309912	170728	475013	506626	AgaP_AGAP009178	-----	-----	F56H1.6	421782	-----	100028454	AaeL_AAEL001183	-----	MONBRDRAFT_9704	698723	462908	-----	-----	100036890	OSTLU_14898	CBG12877	Bm1_11580	548828	TTHERM_00189520	506485.8	KPN_01360
NP_009485	Ribose-phosphate pyrophosphokinase 3	-----	-----	-----	-----	-----	-----	-----	-----	-----	-----	-----	-----	-----	-----	-----	-----	-----	-----	-----	-----	-----	-----	-----	-----	-----	-----	-----	-----	-----	-----	-----	-----	-----	-----	-----	-----	-----	-----	-----	-----	-----	OSTLU_27455	-----	-----	-----	-----	-----	-----
NP_009486	Ubiquitin carboxyl-terminal hydrolase	-----	-----	-----	-----	-----	-----	-----	-----	-----	-----	-----	-----	-----	-----	-----	-----	-----	-----	-----	-----	-----	-----	-----	-----	-----	-----	-----	-----	-----	-----	-----	-----	-----	-----	-----	-----	-----	-----	-----	-----	-----	-----	-----	-----	-----	-----	507887.2	-----
NP_009487	Putative transcription factor	-----	-----	-----	-----	-----	-----	-----	-----	FG00719.1	AN4486.2	NCU00344	MGG_00672	SPCC417.09c	CNI01910	CNBH1790	LACBIDRAFT_297118	-----	UM02462.1	-----	-----	-----	-----	-----	-----	-----	-----	-----	-----	-----	-----	-----	-----	-----	-----	-----	-----	-----	-----	-----	-----	-----	-----	-----	-----	-----	-----	-----	-----
NP_009489	Mitochondrial isoform of thioredoxin peroxidase	-----	-----	-----	-----	-----	-----	-----	-----	-----	-----	-----	-----	-----	-----	-----	-----	-----	-----	-----	-----	-----	-----	-----	-----	-----	-----	-----	-----	-----	-----	-----	-----	-----	-----	-----	-----	-----	-----	-----	-----	-----	-----	-----	-----	-----	-----	-----	-----
NP_009490	Kinesin-related protein	-----	-----	-----	-----	-----	-----	-----	-----	-----	-----	-----	-----	-----	-----	-----	-----	-----	-----	-----	-----	-----	-----	-----	-----	-----	-----	-----	-----	-----	-----	-----	-----	-----	-----	-----	-----	-----	-----	-----	-----	-----	-----	-----	-----	-----	-----	-----	-----
NP_009492	Protoplast regeneration and killer toxin resistance protein	-----	-----	-----	-----	-----	-----	-----	-----	-----	-----	-----	-----	-----	-----	-----	-----	-----	-----	AT1G18260	4332310	568615	80343	311470	228684	485763	513834	AgaP_AGAP000615	580529	-----	F45D3.5	423391	DDBDRAFT_0190258	100021322	AaeL_AAEL004514	Dmel_CG10221	MONBRDRAFT_38994	708651	469885	CMG180C	Dpse_GA10167	735099	OSTLU_27845	CBG23527	Bm1_45745	779859	TTHERM_00170490	-----	-----
NP_009493	Protein of unknown function localised to bud nech and cytoplasm	-----	-----	-----	DEHA0C14190g	CaO19.13997	PICST_62373	An11g10930	AO090020000039	FG06992.1	AN3438.2	NCU11254	MGG_00928	SPAC11E3.11c	CND05200	CNBD1140	LACBIDRAFT_313621	YALI0F22297g	UM00552.1	-----	-----	321938	9265	116693	19159	609100	618488	AgaP_AGAP008737	594729	-----	M02B7.5	422085	DDB_0233591	100027123	AaeL_AAEL002646	Dmel_CG11628	MONBRDRAFT_35734	717713	458809	CMO355C	Dpse_GA11107	779436	OSTLU_27987	CBG10729	Bm1_54475	780343	-----	510187.448	-----
NP_009494	Found in Mitochondrial Proteome	-----	-----	-----	-----	CaO19.6156	PICST_29820	-----	-----	-----	-----	-----	-----	-----	-----	-----	-----	YALI0F22367g	-----	-----	-----	-----	-----	-----	-----	-----	-----	-----	-----	-----	-----	-----	-----	-----	-----	-----	-----	-----	-----	-----	-----	-----	-----	-----	-----	-----	-----	-----	-----
NP_009495	Potential regulatory subunit for Glc7p	-----	-----	-----	-----	-----	-----	-----	AO090102000571	-----	-----	-----	-----	-----	-----	-----	-----	-----	-----	-----	-----	-----	-----	-----	-----	-----	-----	-----	588505	-----	Y94H6A.9	-----	DDBDRAFT_0191975	-----	-----	-----	-----	-----	-----	-----	-----	-----	-----	CBG13914	-----	-----	TTHERM_00703410	-----	-----
NP_009496	Aminoacyl-tRNA hydrolase	-----	-----	-----	-----	-----	-----	-----	-----	-----	-----	-----	-----	-----	-----	-----	-----	-----	-----	-----	-----	-----	-----	-----	-----	-----	-----	-----	-----	-----	C24G6.8	-----	-----	-----	-----	-----	-----	-----	-----	-----	-----	-----	-----	CBG09375	-----	-----	-----	-----	-----
NP_009497	Ser/thr protein phosphatase PP2C	-----	-----	-----	-----	-----	-----	-----	-----	-----	-----	-----	-----	-----	-----	-----	-----	-----	-----	-----	-----	-----	-----	-----	-----	-----	-----	-----	-----	-----	-----	-----	-----	-----	-----	-----	-----	-----	-----	-----	-----	-----	-----	-----	-----	-----	-----	-----	-----
NP_009498	Protein of unknown function localised in cytoplasm	-----	-----	-----	-----	-----	-----	-----	-----	-----	-----	-----	-----	-----	-----	-----	LACBIDRAFT_295047	-----	-----	-----	-----	-----	-----	500295	-----	-----	-----	-----	-----	-----	CD4.2	-----	-----	-----	-----	-----	-----	-----	-----	-----	-----	-----	-----	CBG09362	Bm1_12370	-----	-----	-----	KPN_04335
NP_009499	Putative transcription factor	-----	-----	-----	-----	-----	-----	-----	AO090026000652	FG07546.1	AN4524.2	-----	-----	-----	-----	-----	-----	-----	-----	AT5G40430	-----	-----	4605	296344	17865	477232	510420	-----	-----	-----	-----	396258	-----	100029130	-----	-----	-----	694693	458262	-----	-----	-----	-----	-----	-----	-----	-----	-----	-----
NP_009501	Silencing protein	-----	-----	-----	-----	-----	-----	-----	-----	-----	-----	-----	-----	-----	-----	-----	-----	-----	-----	-----	-----	-----	-----	-----	-----	-----	-----	-----	-----	-----	-----	-----	-----	-----	-----	-----	-----	-----	-----	-----	-----	-----	-----	-----	-----	-----	-----	-----	-----
NP_009502	FHA1 domain-interacting protein modulates DNA damage tolerance and G(2)/M cell cycle progression	-----	-----	-----	-----	-----	-----	-----	-----	-----	-----	-----	-----	-----	-----	-----	-----	-----	-----	AT1G60000	4334625	386806	1478	683927	108062	486459	786424	AgaP_AGAP010918	753333	CHLREDRAFT_186870	-----	422258	-----	100016102	AaeL_AAEL013869	Dmel_CG7697	-----	701235	473699	CMO246C	Dpse_GA21738	379871	OSTLU_50098	-----	-----	394647	TTHERM_00408740	509561.11	-----
NP_009503	Transport vesicle fusion protein	-----	-----	-----	-----	-----	-----	-----	-----	-----	-----	-----	-----	-----	-----	-----	-----	-----	-----	-----	-----	-----	-----	-----	-----	-----	-----	-----	-----	-----	D1014.3	-----	-----	-----	-----	-----	MONBRDRAFT_19147	-----	-----	-----	-----	-----	OSTLU_18863	CBG11346	Bm1_52745	-----	TTHERM_00621410	508405.9	-----
NP_009504	Protein of unknown function	-----	-----	-----	-----	-----	-----	-----	-----	-----	-----	-----	-----	-----	-----	-----	-----	-----	-----	-----	-----	-----	-----	-----	-----	-----	-----	-----	-----	-----	-----	-----	-----	-----	-----	-----	-----	-----	-----	-----	-----	-----	-----	-----	-----	-----	-----	-----	-----
NP_009506	EH domain protein involved in endocytosis through ubiquitin-dependent mebrane protein binding	-----	-----	-----	-----	-----	-----	-----	-----	-----	-----	-----	-----	-----	-----	-----	-----	-----	-----	AT1G21630	-----	-----	-----	313474	-----	-----	-----	AgaP_AGAP009189	576532	-----	Y116A8C.36	-----	DDB_0238505	-----	AaeL_AAEL007950	Dmel_CG16932	MONBRDRAFT_34517	719502	-----	CME126C	Dpse_GA14224	-----	OSTLU_31751	CBG00418	-----	595056	-----	-----	-----
NP_009507	Protein of unknown function localised to nucleus	-----	-----	-----	-----	CaO19_4019	-----	-----	AO090009000332	-----	-----	-----	-----	-----	-----	CNBB1430	LACBIDRAFT_315964	-----	UM00447.1	-----	-----	-----	-----	-----	-----	-----	-----	-----	-----	-----	-----	-----	-----	-----	AaeL_AAEL001129	Dmel_CG2890	-----	-----	-----	-----	-----	-----	-----	CBG12687	-----	-----	-----	-----	-----
NP_009508	Ubiquinol--cytochrome-c reductase 44K core protein	-----	-----	-----	-----	-----	-----	-----	-----	-----	-----	-----	-----	-----	-----	-----	-----	-----	-----	-----	-----	-----	-----	-----	-----	-----	-----	-----	-----	-----	-----	-----	-----	-----	-----	-----	-----	-----	-----	CMM104C	-----	-----	-----	-----	Bm1_46145	-----	TTHERM_00502380	511181.5	-----
NP_009509	Conserved hypothetical protein	-----	-----	-----	-----	-----	-----	-----	-----	-----	-----	-----	-----	-----	-----	-----	-----	-----	-----	-----	-----	-----	-----	-----	-----	-----	-----	-----	-----	-----	-----	-----	-----	-----	-----	-----	-----	-----	-----	-----	-----	-----	-----	-----	-----	-----	-----	-----	-----
NP_009510	Protein involved in cell wall structure of biosynthesis	-----	KLLA0E05632g	-----	DEHA0G25586g	-----	-----	An16g06890	-----	FG07298.1	AN6104.2	NCU06425	MGG_06484	-----	-----	-----	-----	-----	-----	-----	-----	-----	-----	-----	-----	-----	-----	-----	-----	-----	-----	-----	-----	-----	-----	-----	-----	-----	-----	-----	-----	-----	-----	-----	-----	-----	-----	-----	-----
NP_009511	Uridine permease	-----	-----	-----	-----	-----	-----	-----	-----	-----	-----	-----	-----	-----	-----	-----	-----	-----	-----	-----	4330252	-----	-----	-----	-----	-----	-----	-----	-----	-----	-----	-----	-----	-----	-----	-----	-----	-----	-----	-----	-----	-----	OSTLU_49824	-----	-----	-----	-----	-----	KPN_01790
NP_009512	20S proteasome subunit(beta6)	-----	-----	-----	-----	-----	-----	-----	-----	-----	-----	-----	-----	-----	-----	-----	-----	-----	-----	-----	-----	-----	-----	-----	-----	-----	-----	-----	-----	-----	-----	-----	-----	-----	-----	-----	-----	-----	-----	-----	-----	-----	-----	CBG13586	-----	-----	-----	-----	-----
NP_009513	ER lumen protein-retaining receptor	-----	-----	-----	-----	-----	-----	-----	-----	-----	-----	-----	-----	-----	-----	-----	-----	-----	-----	-----	-----	-----	-----	-----	-----	-----	-----	-----	-----	-----	-----	-----	-----	-----	-----	-----	-----	-----	-----	-----	-----	-----	-----	-----	-----	-----	-----	-----	-----
NP_009514	CTP synthase 1	-----	-----	-----	-----	-----	-----	-----	-----	-----	-----	-----	-----	-----	-----	-----	-----	-----	-----	-----	-----	-----	-----	-----	-----	-----	-----	-----	-----	-----	-----	-----	-----	-----	-----	-----	-----	-----	-----	-----	-----	-----	-----	-----	-----	-----	-----	-----	-----
NP_009515	Mitochondrial ribosomal protein, large subunit	-----	-----	-----	-----	-----	-----	-----	-----	-----	-----	-----	-----	-----	-----	-----	-----	-----	-----	-----	-----	493604	-----	293754	94063	476898	538054	-----	-----	-----	-----	-----	-----	-----	-----	-----	MobroMp08	-----	-----	-----	-----	-----	-----	-----	-----	549812	-----	-----	-----
NP_009516	AP-2 complex subunit, alpha-adaptin, 113 KD	-----	-----	-----	-----	-----	-----	-----	-----	-----	-----	-----	-----	-----	-----	-----	-----	-----	-----	-----	4340249	324466	-----	-----	-----	-----	-----	-----	-----	-----	-----	-----	-----	100020749	-----	-----	-----	-----	454228	CMF083C	-----	-----	-----	-----	-----	-----	-----	511391.14	-----
NP_009517	Putative unspecific racemase	-----	-----	-----	-----	-----	-----	-----	-----	-----	-----	-----	-----	-----	-----	-----	-----	-----	-----	-----	-----	-----	-----	-----	-----	-----	-----	-----	-----	-----	-----	-----	-----	-----	-----	-----	-----	-----	-----	-----	-----	-----	-----	-----	-----	-----	-----	-----	-----
NP_009518	DNA-directed DNA polymerase alpha, 70 KD subunit	-----	-----	-----	-----	-----	-----	-----	-----	-----	-----	-----	-----	-----	-----	-----	-----	-----	-----	AT1G67630	-----	-----	-----	-----	-----	-----	514793	AgaP_AGAP004392	574732	CHLREDRAFT_146295	R01H10.1	-----	DDB_0232277	100030274	AaeL_AAEL009905	Dmel_CG5923	MONBRDRAFT_29731	-----	-----	CMF127C	Dpse_GA19232	-----	OSTLU_5039	-----	Bm1_11235	-----	TTHERM_00614820	-----	-----
NP_009519	Mitotic spindle protein	-----	-----	-----	DEHA0F27423g	CaO19.11914	PICST_78610	An08g05470	AO090012000643	FG06191.1	AN0995.2	NCU07693	MGG_04185	SPAC3G9.12	-----	CNBC1130	LACBIDRAFT_305678	YALI0D21912g	UM04545.1	-----	-----	-----	-----	-----	-----	-----	-----	-----	-----	-----	-----	-----	-----	-----	-----	-----	-----	-----	-----	-----	-----	-----	-----	-----	-----	-----	-----	-----	-----
NP_009520	GTP cyclohydrolase II	-----	-----	-----	-----	-----	-----	-----	-----	-----	-----	-----	-----	-----	-----	-----	-----	-----	-----	-----	-----	-----	-----	-----	-----	-----	-----	-----	-----	-----	-----	-----	-----	-----	-----	-----	-----	-----	-----	-----	-----	-----	-----	-----	-----	-----	-----	-----	-----
NP_009521	Heterogeneous nuclear RNP K-like gene	-----	-----	-----	DEHA0E20603g	-----	PICST_62156	-----	-----	FG06979.1	AN4546.2	NCU06251	MGG_12912	SPCC757.09c	-----	-----	LACBIDRAFT_176650	-----	UM03654.1	AT5G04430	4333505	321844	5093	294336	59092	476603	506889	AgaP_AGAP004942	576516	CHLREDRAFT_182403	Y119D3B.17	426023	-----	100011725	AaeL_AAEL014959	Dmel_CG7437	MONBRDRAFT_35741	703175	459300	-----	Dpse_GA20351	399399	OSTLU_15661	CBG15694	Bm1_48315	448044	-----	-----	-----
NP_009522	Cytoskeletal protein of unknown function	-----	KLLA0E12331g	CAGL0F04235g	-----	-----	-----	-----	-----	-----	-----	-----	-----	-----	-----	-----	-----	-----	-----	-----	-----	-----	-----	-----	-----	-----	-----	-----	-----	-----	-----	-----	-----	-----	-----	-----	-----	-----	-----	-----	-----	-----	-----	-----	-----	-----	-----	-----	-----
NP_009523	Mitochondrial ADP/ATP carrier - member of the mitochondrial carrier (MCF) family	-----	-----	-----	-----	-----	-----	-----	-----	-----	-----	-----	-----	-----	-----	-----	-----	-----	-----	-----	-----	-----	-----	-----	-----	-----	-----	-----	-----	-----	-----	-----	-----	-----	-----	-----	-----	-----	-----	-----	-----	-----	-----	-----	-----	-----	-----	-----	-----
NP_009524	Protein of unknown function localised to cytoplasm and nucleus	-----	-----	-----	-----	-----	-----	-----	-----	-----	-----	-----	-----	-----	-----	-----	-----	YALI0C15587g	-----	-----	-----	-----	-----	-----	-----	-----	-----	-----	-----	-----	-----	-----	-----	-----	-----	-----	-----	-----	-----	-----	-----	-----	-----	-----	-----	-----	-----	-----	-----
NP_009525	Nuclear protein involved in mating-type regulation	-----	-----	-----	DEHA0G14608g	CaO19_13326	-----	-----	-----	-----	-----	-----	-----	-----	-----	-----	-----	-----	-----	-----	-----	-----	-----	-----	-----	-----	-----	-----	-----	-----	-----	-----	-----	-----	-----	-----	-----	-----	-----	-----	-----	-----	-----	-----	-----	-----	-----	-----	-----
NP_009526	60S large subunit ribosomal protein L19.e	-----	-----	-----	-----	-----	-----	-----	-----	-----	-----	-----	-----	-----	-----	-----	-----	-----	-----	-----	-----	-----	-----	-----	-----	-----	-----	-----	-----	-----	-----	-----	-----	-----	-----	-----	-----	-----	-----	-----	-----	-----	-----	-----	-----	-----	-----	-----	-----
NP_009527	Sm-like (Lsm) protein	-----	-----	-----	-----	-----	-----	-----	AO090003000315	-----	-----	-----	-----	-----	-----	-----	-----	-----	-----	-----	-----	-----	-----	-----	-----	-----	-----	-----	-----	-----	-----	420128	-----	-----	-----	-----	-----	-----	-----	-----	-----	-----	-----	CBG02671	-----	-----	-----	-----	-----
NP_009528	RNA polymerase I-specific transcription initiation factor	-----	-----	-----	DEHA0F22781g	CaO19_519	-----	-----	-----	-----	-----	-----	-----	-----	-----	-----	-----	-----	-----	-----	-----	-----	-----	-----	-----	-----	-----	-----	-----	-----	-----	-----	-----	-----	-----	-----	-----	-----	-----	-----	-----	-----	-----	-----	-----	-----	-----	-----	-----
NP_009529	tRNA (cytosine-5-)-methyltransferase	-----	-----	-----	-----	-----	-----	-----	-----	-----	-----	-----	-----	-----	-----	-----	-----	-----	-----	-----	-----	-----	-----	-----	-----	-----	-----	-----	-----	-----	-----	-----	-----	-----	-----	-----	-----	-----	-----	-----	-----	-----	-----	-----	-----	-----	-----	-----	-----
NP_009530	Member of the Mcm2p,Mcm3p,Cdc46p family	-----	-----	-----	-----	-----	-----	-----	-----	-----	-----	-----	-----	-----	-----	-----	-----	-----	-----	-----	-----	-----	-----	-----	-----	-----	-----	-----	-----	-----	-----	-----	-----	-----	-----	-----	-----	-----	-----	-----	-----	-----	-----	-----	-----	-----	-----	-----	KPN_04266
NP_009531	ATP-dependent protease, mitochondrial	-----	-----	-----	-----	-----	-----	-----	-----	-----	-----	-----	-----	-----	-----	-----	-----	-----	-----	-----	-----	-----	-----	-----	-----	-----	-----	-----	-----	CHLREDRAFT_116904	-----	-----	-----	-----	-----	-----	-----	-----	-----	-----	-----	-----	-----	-----	-----	394836	-----	-----	-----
NP_009532	CCAAT-binding factor subunit	-----	-----	-----	-----	-----	-----	-----	-----	-----	-----	-----	-----	-----	-----	-----	LACBIDRAFT_176793	-----	-----	-----	-----	-----	-----	-----	-----	-----	-----	-----	-----	-----	-----	-----	-----	-----	-----	-----	-----	-----	-----	-----	-----	-----	-----	-----	-----	550018	-----	-----	-----
NP_009533	Nuclear division protein	-----	-----	-----	-----	-----	-----	-----	-----	-----	AN7425.2	-----	-----	-----	CNB02080	CNBB3640	-----	-----	UM02433.1	AT5G07630	-----	559873	91869	290552	328370	476589	504597	AgaP_AGAP004419	586818	CHLREDRAFT_178966	ZK180.3	770487	DDBDRAFT_0187956	100030768	AaeL_AAEL013393	Dmel_CG3149	MONBRDRAFT_22469	694586	460441	-----	Dpse_GA16280	-----	OSTLU_31069	CBG01700	-----	780289	TTHERM_01093700	503935.1	-----
NP_009534	AP endonuclease, exonuclease III homolog	-----	-----	-----	-----	-----	-----	-----	-----	-----	-----	-----	-----	-----	-----	-----	-----	-----	UM00618.1	AT4G36050	4347697	393115	27301	317628	77622	491499	511790	AgaP_AGAP009587	579199	CHLREDRAFT_172466	R09B3.1	-----	DDB_0185018	100012903	-----	Dmel_CG3178	-----	702084	465200	CMS149C	Dpse_GA16470	446614	OSTLU_31440	CBG18693	Bm1_24435	448512	TTHERM_00794600	509901.17	-----
NP_009535	Protein required for processing of tRNAs and rRNAs	-----	-----	-----	-----	-----	PICST_29148	-----	-----	-----	-----	-----	-----	SPBC1709.20	-----	-----	-----	-----	-----	-----	-----	-----	-----	-----	-----	-----	-----	-----	-----	-----	-----	-----	-----	-----	-----	-----	-----	-----	-----	-----	-----	-----	-----	-----	-----	-----	-----	-----	-----
NP_009536	Vacuolar protein sorting/targeting protein	-----	-----	-----	-----	-----	-----	-----	-----	-----	-----	-----	-----	-----	-----	-----	-----	-----	-----	-----	-----	-----	-----	-----	-----	-----	-----	AgaP_AGAP010896	-----	CHLREDRAFT_177027	-----	-----	DDB_0234195	-----	AaeL_AAEL005861	-----	MONBRDRAFT_31303	-----	-----	-----	-----	-----	OSTLU_32702	-----	-----	-----	-----	-----	-----
NP_009537	Mitogen-activated protein kinase (MAP kinase)	-----	-----	-----	-----	-----	-----	-----	-----	-----	-----	-----	-----	-----	-----	-----	-----	-----	-----	-----	-----	-----	-----	-----	-----	-----	-----	-----	-----	-----	-----	-----	-----	-----	-----	-----	-----	-----	-----	-----	-----	-----	-----	-----	-----	-----	-----	-----	-----
NP_009538	Acetyl-CoA hydrolase	-----	-----	-----	-----	-----	-----	-----	-----	-----	-----	-----	-----	-----	-----	-----	-----	-----	-----	-----	-----	-----	-----	-----	-----	-----	-----	-----	-----	-----	C44B7.10	-----	-----	-----	AaeL_AAEL003746	Dmel_CG7920	MONBRDRAFT_7153	-----	-----	-----	Dpse_GA20688	-----	-----	CBG01054	Bm1_42975	-----	-----	-----	-----
NP_009539	RNA polymerase I specific transcription initiation factor	-----	-----	-----	DEHA0D13508g	CaO19.11898	PICST_53508	An08g00360	AO090005001639	-----	AN1391.2	-----	-----	-----	-----	-----	-----	-----	-----	-----	-----	-----	-----	-----	-----	-----	-----	-----	-----	-----	-----	-----	-----	-----	-----	-----	-----	-----	-----	-----	-----	-----	-----	-----	-----	-----	-----	-----	-----
NP_009540	Methionyl-tRNA Transformylase	-----	-----	-----	-----	CaO19.11896	PICST_52982	-----	AO090003000074	FG10147.1	-----	-----	-----	-----	-----	-----	LACBIDRAFT_167144	-----	UM04844.1	AT1G66520	4324118	-----	-----	-----	-----	-----	-----	-----	-----	CHLREDRAFT_83209	F36H1.6	415532	-----	100023899	-----	Dmel_CG1750	MONBRDRAFT_8767	-----	-----	CMG198C	Dpse_GA21245	444321	OSTLU_43843	CBG05984	-----	496436	-----	510031.6	KPN_03688
NP_009542	Glycerol 3-phosphate/dihydroxyacetone phosphate dual substrate acyltransferase	-----	-----	-----	-----	-----	-----	-----	-----	-----	-----	-----	-----	-----	-----	-----	-----	-----	-----	-----	-----	-----	-----	-----	-----	-----	-----	-----	-----	-----	-----	-----	-----	-----	-----	-----	-----	-----	-----	-----	-----	-----	-----	-----	-----	-----	-----	-----	-----
NP_009543	Protein of unknown function localised to golgi-vacuole transport vesicles	-----	KLLA0C11605g	-----	-----	-----	-----	-----	-----	-----	-----	-----	-----	-----	-----	-----	-----	-----	-----	-----	-----	-----	-----	-----	-----	-----	-----	-----	-----	-----	-----	-----	-----	-----	-----	-----	-----	-----	-----	-----	-----	-----	-----	-----	-----	-----	-----	-----	-----
NP_009544	Strong similarity to DNA damage responsive protein Alk1p	-----	-----	-----	-----	-----	-----	-----	-----	-----	-----	-----	-----	SPAC23C4.03	CND04490	CNBD1830	LACBIDRAFT_311589	YALI0A00506g	UM00810.1	-----	-----	557879	-----	-----	-----	-----	-----	-----	579644	-----	B0496.3	427834	-----	-----	-----	Dmel_CG40080	-----	-----	-----	-----	-----	-----	-----	CBG01851	-----	-----	-----	-----	-----
NP_009545	Histone transcription regulator	-----	-----	-----	-----	-----	-----	-----	-----	-----	-----	-----	-----	-----	-----	-----	LACBIDRAFT_189733	-----	-----	-----	-----	-----	-----	-----	-----	-----	-----	-----	-----	-----	K10D2.1	-----	-----	-----	-----	-----	MONBRDRAFT_30450	-----	-----	-----	-----	-----	-----	CBG22204	-----	448445	TTHERM_00219420	510181.6	-----
NP_009546	Cytoskeleton assembly control protein	-----	-----	-----	-----	-----	-----	-----	-----	-----	-----	-----	-----	-----	-----	-----	-----	-----	-----	-----	-----	619246	2268	259275	20409	487341	281961	AgaP_AGAP004772	373472	-----	ZK470.5	427258	DDB_0191347	100022894	AaeL_AAEL003292	Dmel_CG4032	MONBRDRAFT_23347	703986	747052	-----	Dpse_GA17894	447231	-----	CBG14353	Bm1_09675	549189	-----	-----	-----
NP_009547	Protein involved in mannosylphosphorylation of cell wall mannoproteins	-----	-----	-----	-----	-----	-----	-----	-----	-----	-----	-----	-----	-----	-----	-----	-----	-----	-----	-----	-----	-----	-----	-----	-----	-----	-----	-----	-----	-----	-----	-----	-----	-----	-----	-----	-----	-----	-----	-----	-----	-----	-----	-----	-----	-----	-----	-----	-----
NP_009548	Pleiotropic drug resistance regulatory protein	-----	KLLA0A09119g	-----	DEHA0A13321g	CaO19.10698	PICST_77168	An07g07050	AO090026000614	FG06810.1	AN4558.2	NCU01478	MGG_11119	SPBC530.05	CNH02820	CNBB0520	LACBIDRAFT_292149	YALI0F16599g	UM03731.1	-----	-----	-----	-----	-----	-----	-----	-----	-----	-----	-----	-----	-----	-----	-----	-----	-----	-----	-----	-----	-----	-----	-----	-----	-----	-----	-----	-----	-----	-----
NP_009549	TY1B protein	-----	-----	-----	DEHA0D06633g	CaO19.2427	PICST_91563	An03g03110	-----	-----	AN4289.2	-----	-----	-----	-----	CNBC4420	LACBIDRAFT_299655	-----	UM03188.1	AT4G23160	-----	796808	-----	-----	-----	609272	-----	-----	763830	CHLREDRAFT_13035	F44E2.2	769447	-----	-----	-----	-----	-----	-----	-----	-----	-----	-----	OSTLU_33760	CBG24082	-----	-----	TTHERM_01897120	-----	-----
NP_009550	TY1A protein	-----	KLLA0E25135g	-----	-----	-----	-----	-----	-----	-----	-----	-----	-----	-----	-----	-----	-----	-----	-----	-----	-----	-----	-----	-----	-----	-----	-----	-----	-----	-----	-----	-----	-----	-----	-----	-----	-----	-----	-----	-----	-----	-----	-----	-----	-----	-----	-----	-----	-----
NP_009551	U3 snoRNP protein	-----	-----	-----	-----	-----	-----	-----	-----	-----	-----	-----	-----	-----	-----	-----	-----	-----	-----	-----	-----	797547	-----	-----	-----	-----	-----	AgaP_AGAP005033	-----	CHLREDRAFT_168235	F18C5.3	-----	DDB_0237561	-----	-----	-----	-----	-----	-----	CMN068C	Dpse_GA18253	-----	OSTLU_119563	CBG02688	-----	-----	TTHERM_00557930	511001.16	-----
NP_009552	Histone H2A.2	-----	-----	-----	-----	-----	-----	-----	-----	-----	-----	-----	-----	-----	-----	-----	-----	-----	-----	-----	-----	-----	-----	-----	-----	-----	-----	-----	-----	-----	-----	-----	-----	-----	-----	-----	-----	-----	-----	-----	-----	-----	-----	-----	-----	-----	-----	-----	-----
NP_009553	Histone H2B.2	-----	-----	-----	-----	-----	-----	-----	-----	-----	-----	-----	-----	-----	-----	-----	-----	-----	-----	-----	-----	-----	-----	-----	-----	-----	-----	-----	-----	-----	-----	-----	-----	-----	-----	-----	-----	-----	-----	-----	-----	-----	-----	-----	-----	-----	-----	-----	-----
NP_009554	Protein involved in cell wall biogenesis and architecture	-----	-----	-----	-----	-----	-----	-----	-----	-----	-----	-----	-----	-----	-----	-----	-----	-----	UM03026.1	-----	-----	-----	-----	-----	-----	-----	-----	-----	-----	-----	-----	-----	-----	-----	-----	-----	-----	-----	-----	-----	-----	-----	-----	-----	-----	-----	-----	-----	-----
NP_009555	Alpha,alpha-trehalase	-----	-----	-----	-----	-----	-----	-----	-----	-----	-----	-----	-----	-----	-----	-----	-----	-----	-----	AT4G24040	4349141	795901	11181	60576	58866	-----	522889	AgaP_AGAP012053	580425	CHLREDRAFT_195672	T05A12.2	-----	DDBDRAFT_0185541	100031397	AaeL_AAEL009658	Dmel_CG9364	-----	706449	466800	CMN097C	-----	-----	OSTLU_38852	CBG05710	-----	-----	-----	-----	-----
NP_009556	Cis-prenyltransferase, a key enzyme in dolichol synthesis	-----	-----	-----	-----	-----	-----	-----	-----	-----	-----	-----	-----	-----	-----	-----	-----	-----	-----	-----	-----	-----	-----	-----	-----	-----	-----	-----	-----	-----	-----	-----	-----	-----	-----	-----	-----	-----	-----	-----	-----	-----	-----	-----	-----	-----	-----	508173.6	-----
NP_009557	Hexaprenyl pyrophosphate synthetase precursor	-----	-----	-----	-----	-----	-----	-----	-----	-----	-----	-----	-----	-----	-----	-----	-----	-----	-----	-----	-----	-----	-----	365592	-----	-----	-----	-----	-----	-----	-----	-----	-----	-----	-----	-----	MONBRDRAFT_35977	-----	-----	-----	-----	100049104	-----	-----	-----	-----	TTHERM_00703830	-----	-----
NP_009558	Mannosyltransferase that transfers the second mannose in glycosylphosphatidylinositol biosynthesis	-----	-----	-----	-----	-----	-----	An04g05330	AO090003001092	FG09255.1	-----	NCU05960	MGG_00636	SPAC18B11.05	CNC04850	CNBC2320	LACBIDRAFT_313553	-----	UM05554.1	AT1G11880	4352265	-----	55650	366478	230801	478172	519213	AgaP_AGAP001339	591065	CHLREDRAFT_142782	-----	-----	DDBDRAFT_0215235	-----	AaeL_AAEL008042	Dmel_CG6657	-----	714898	-----	-----	Dpse_GA19757	-----	OSTLU_92291	-----	-----	-----	TTHERM_00190659	-----	-----
NP_009559	Endoplasmic reticulum membrane protein whose overproduction affects chitin content	-----	-----	-----	-----	CaO19.11070	-----	-----	-----	-----	-----	-----	-----	-----	-----	-----	-----	-----	-----	-----	-----	-----	-----	-----	-----	-----	-----	-----	-----	-----	-----	-----	-----	-----	-----	-----	-----	-----	-----	-----	-----	-----	-----	-----	-----	-----	-----	-----	-----
NP_009560	Succinate semialdehyde dehydrogenase	-----	-----	-----	-----	-----	-----	-----	-----	-----	-----	-----	-----	-----	-----	-----	-----	-----	-----	-----	-----	-----	-----	-----	-----	-----	-----	-----	-----	-----	-----	-----	-----	-----	-----	-----	-----	-----	-----	-----	-----	-----	-----	-----	-----	-----	-----	-----	-----
NP_009561	Deletion Suppressor of mptFive/pufFive mutation	-----	-----	-----	DEHA0G16434g	CaO19_13647	PICST_41130	-----	-----	-----	-----	-----	-----	SPBC23G7.04c	-----	-----	LACBIDRAFT_301849	-----	-----	-----	-----	-----	-----	-----	-----	-----	-----	-----	-----	-----	-----	-----	-----	-----	-----	-----	-----	-----	-----	-----	-----	-----	-----	-----	-----	-----	-----	-----	-----
NP_009562	Putative H+ antiporter regulated by yAP-1 and involved in multidrug resistance	-----	-----	-----	-----	-----	-----	-----	-----	-----	-----	-----	-----	-----	-----	-----	-----	-----	-----	-----	-----	-----	-----	-----	-----	-----	-----	-----	-----	-----	-----	-----	-----	-----	-----	-----	-----	-----	-----	-----	-----	-----	-----	-----	-----	-----	-----	-----	KPN_04042
NP_009563	Histone H4	-----	-----	-----	-----	-----	-----	-----	-----	-----	-----	-----	-----	-----	-----	-----	-----	-----	-----	-----	-----	-----	-----	-----	-----	-----	-----	-----	-----	-----	-----	-----	-----	-----	-----	-----	-----	-----	-----	-----	-----	-----	-----	-----	-----	-----	-----	-----	-----
NP_009564	Histone H3	-----	-----	-----	-----	-----	-----	-----	-----	-----	-----	-----	-----	-----	-----	-----	-----	-----	-----	-----	-----	-----	-----	-----	-----	-----	-----	-----	-----	-----	-----	-----	-----	-----	-----	-----	-----	-----	-----	-----	-----	-----	-----	-----	-----	-----	-----	-----	-----
NP_009565	Inorganic pyrophosphatase, cytoplasmic	-----	-----	-----	-----	-----	-----	-----	-----	-----	-----	-----	-----	-----	-----	-----	-----	-----	-----	-----	-----	-----	-----	-----	-----	-----	-----	-----	-----	-----	-----	-----	-----	-----	-----	-----	-----	-----	-----	-----	-----	-----	-----	-----	-----	-----	-----	-----	KPN_01852
NP_009567	TY1B protein	-----	-----	-----	DEHA0D06633g	CaO19.2427	PICST_91563	An03g03110	-----	-----	AN4289.2	-----	-----	-----	-----	CNBC4420	LACBIDRAFT_299655	-----	UM03188.1	AT4G23160	-----	796808	-----	-----	-----	609272	-----	-----	761571	CHLREDRAFT_13035	F44E2.2	769447	-----	-----	-----	-----	-----	-----	-----	-----	-----	-----	OSTLU_33760	CBG24082	-----	-----	TTHERM_01897120	-----	-----
NP_009568	TY1A protein	-----	KLLA0E25135g	-----	-----	-----	-----	-----	-----	-----	-----	-----	-----	-----	-----	-----	-----	-----	-----	-----	-----	-----	-----	-----	-----	-----	-----	-----	-----	-----	-----	-----	-----	-----	-----	-----	-----	-----	-----	-----	-----	-----	-----	-----	-----	-----	-----	-----	-----
NP_009569	Conserved hypothetical protein	-----	-----	-----	-----	-----	-----	-----	-----	-----	-----	-----	-----	-----	-----	-----	-----	-----	-----	-----	-----	-----	-----	-----	-----	-----	-----	-----	-----	-----	-----	-----	-----	-----	-----	-----	-----	-----	-----	-----	-----	-----	-----	-----	-----	-----	-----	-----	-----
NP_009570	Putative glutaredoxin localised to vacuole	-----	-----	-----	-----	-----	-----	-----	-----	-----	-----	-----	-----	-----	-----	-----	-----	-----	UM05435.1	-----	-----	-----	-----	114022	69367	-----	-----	AgaP_AGAP011107	-----	CHLREDRAFT_195746	-----	-----	DDB_0233712	-----	AaeL_AAEL013980	Dmel_CG6852	-----	-----	-----	CMT629C	Dpse_GA19906	447484	-----	CBG22036	-----	549391	-----	506475.116	-----
NP_009571	Type II membrane protein	-----	-----	-----	-----	-----	-----	-----	-----	-----	-----	-----	-----	-----	-----	-----	-----	-----	UM05153.1	-----	-----	-----	-----	-----	-----	-----	-----	-----	-----	CHLREDRAFT_149710	-----	-----	-----	-----	-----	-----	MONBRDRAFT_22128	-----	-----	CMK227C	-----	-----	OSTLU_13927	-----	-----	-----	-----	-----	-----
NP_009572	Plasma membrane protein, putative hydrophilins	YBR016W	-----	CAGL0I04510g	-----	-----	-----	-----	-----	-----	-----	-----	-----	-----	-----	-----	-----	-----	-----	-----	-----	-----	-----	-----	-----	-----	-----	-----	-----	-----	-----	-----	-----	-----	-----	-----	-----	-----	-----	-----	-----	-----	-----	-----	-----	-----	-----	-----	-----
NP_009573	Beta-karyopherin	-----	-----	-----	-----	-----	-----	-----	-----	-----	-----	-----	-----	-----	-----	-----	-----	-----	-----	-----	-----	-----	-----	-----	-----	-----	-----	-----	-----	-----	-----	-----	-----	-----	-----	-----	-----	-----	-----	CMO056C	-----	-----	-----	-----	-----	-----	TTHERM_00527110	510655.9	-----
NP_009574	UDP-glucose--hexose-1-phosphate uridylyltransferase	-----	-----	-----	-----	-----	-----	-----	-----	-----	-----	-----	-----	-----	-----	-----	-----	-----	-----	AT5G18200	4342514	-----	-----	-----	-----	-----	-----	-----	-----	-----	-----	-----	-----	-----	-----	-----	-----	-----	-----	-----	-----	-----	-----	-----	-----	-----	-----	-----	-----
NP_009575	UDP-glucose 4-epimerase	-----	-----	CAGL0G00594g	-----	-----	-----	-----	-----	-----	-----	-----	-----	-----	-----	-----	-----	-----	-----	-----	-----	-----	-----	-----	-----	-----	-----	-----	-----	-----	-----	-----	-----	-----	-----	-----	-----	-----	-----	-----	-----	-----	-----	CBG01119	-----	-----	-----	-----	-----
NP_009576	Galactokinase	-----	-----	-----	-----	-----	-----	-----	-----	-----	-----	-----	-----	-----	-----	-----	-----	-----	-----	-----	-----	-----	-----	-----	-----	-----	-----	-----	-----	-----	-----	-----	-----	-----	-----	-----	-----	-----	-----	CMN198C	-----	-----	-----	-----	-----	-----	-----	508465.9	-----
NP_009577	Uracil permease	-----	-----	-----	-----	-----	-----	-----	-----	-----	-----	-----	-----	-----	-----	-----	-----	-----	-----	-----	4330252	-----	-----	-----	-----	-----	-----	-----	-----	-----	-----	-----	-----	-----	-----	-----	-----	-----	-----	-----	-----	-----	OSTLU_49824	-----	-----	-----	-----	-----	KPN_01790
NP_009578	Phosphatase of ADP-ribose 1-phosphate, role in regulation of tRNA splicing	-----	-----	-----	-----	-----	-----	An01g10680	-----	-----	-----	-----	MGG_10088	-----	-----	-----	-----	-----	-----	-----	-----	-----	-----	-----	-----	-----	524787	-----	-----	-----	-----	-----	-----	100013931	-----	-----	-----	-----	-----	-----	-----	-----	-----	-----	-----	-----	-----	-----	-----
NP_009579	Chitin synthase III	-----	-----	-----	-----	-----	-----	-----	-----	-----	-----	-----	-----	SPAC13G6.12c	-----	-----	-----	-----	-----	-----	-----	-----	3038	282821	15116	489739	286824	AgaP_AGAP001205	-----	-----	-----	395594	-----	100020005	-----	Dmel_CG7464	-----	704121	454195	-----	Dpse_GA15416	399037	-----	-----	-----	-----	TTHERM_00134910	-----	-----
NP_009580	Protein involved in stability of Cox1p and Cox2p	-----	-----	-----	-----	-----	-----	-----	-----	-----	-----	-----	-----	-----	-----	-----	-----	-----	-----	-----	-----	-----	-----	-----	-----	-----	-----	-----	-----	-----	-----	-----	-----	-----	-----	-----	-----	-----	-----	-----	-----	-----	-----	-----	-----	-----	-----	-----	-----
NP_009581	Protein of unknown function localised to cytoplasm	-----	-----	-----	-----	-----	-----	-----	-----	-----	-----	-----	-----	-----	-----	-----	-----	-----	-----	-----	-----	-----	-----	-----	-----	-----	-----	-----	-----	-----	-----	-----	-----	-----	-----	-----	-----	-----	-----	-----	-----	-----	-----	CBG18192	-----	-----	-----	-----	-----
NP_009582	Mitochondrial respiratory function protein	-----	-----	-----	-----	-----	-----	-----	-----	-----	-----	-----	-----	-----	CNJ00900	CNBJ2610	-----	-----	-----	-----	-----	-----	-----	-----	-----	-----	-----	-----	-----	-----	-----	-----	-----	-----	-----	-----	-----	-----	-----	CMS221C	-----	-----	-----	-----	-----	-----	TTHERM_00145090	506627.2	KPN_01466
NP_009584	Protein of unknown function localised to cytoplasm	-----	-----	-----	-----	-----	-----	-----	-----	-----	-----	-----	-----	-----	-----	-----	-----	-----	-----	-----	-----	-----	-----	-----	-----	-----	-----	-----	-----	-----	-----	-----	-----	-----	-----	-----	-----	-----	-----	-----	-----	-----	-----	-----	-----	-----	-----	-----	-----
NP_009585	CDP-diacylglycerol synthase	-----	-----	-----	-----	-----	-----	-----	-----	-----	-----	-----	-----	-----	-----	-----	-----	-----	-----	-----	-----	-----	-----	-----	-----	-----	-----	-----	-----	-----	-----	-----	-----	-----	-----	-----	-----	-----	-----	-----	-----	-----	-----	-----	-----	-----	-----	-----	KPN_00188
NP_009586	Protein involved in phospholipid metabolism	-----	-----	-----	DEHA0B01342g	CaO19.7223	PICST_52332	-----	-----	FG08862.1	-----	NCU09827	-----	SPBC1709.13c	CNB02710	CNBB2970	LACBIDRAFT_313280	YALI0B08624g	UM00066.1	AT3G56570	4324838	322348	79918	-----	-----	487253	539651	-----	582478	CHLREDRAFT_171251	-----	415675	DDBDRAFT_0167139	100025025	-----	-----	-----	707353	-----	-----	-----	443830	OSTLU_15488	-----	-----	100125156	-----	-----	-----
NP_009587	Ribosomal protein	-----	-----	-----	-----	-----	-----	-----	-----	-----	-----	-----	-----	-----	-----	-----	-----	-----	-----	-----	-----	-----	-----	-----	-----	-----	-----	-----	-----	-----	-----	-----	-----	-----	-----	-----	-----	-----	-----	-----	-----	-----	-----	-----	-----	-----	-----	-----	-----
NP_009589	Expression Dependent on Slt2	-----	KLLA0F25630g	-----	-----	CaO19_10261	PICST_80414	-----	-----	FG08392.1	-----	NCU04827	MGG_00934	SPCC320.03	CNB03390	CNBB2300	LACBIDRAFT_317073	YALI0F06072g	UM00113.1	-----	-----	-----	-----	-----	-----	-----	-----	-----	-----	-----	-----	-----	-----	-----	-----	-----	-----	-----	-----	-----	-----	-----	-----	-----	-----	-----	-----	-----	-----
NP_009590	HnRNP arginine N-methyltransferase	-----	-----	-----	-----	-----	-----	-----	-----	-----	-----	-----	-----	-----	-----	-----	-----	-----	-----	-----	-----	-----	-----	-----	-----	-----	-----	-----	-----	-----	-----	-----	-----	-----	-----	-----	-----	-----	-----	-----	-----	-----	-----	-----	-----	-----	-----	-----	KPN_00225
NP_009591	Pyridoxamine-phosphate oxidase	-----	-----	-----	-----	-----	-----	-----	-----	-----	-----	-----	-----	-----	-----	-----	-----	-----	-----	-----	-----	-----	-----	-----	-----	-----	-----	-----	-----	-----	-----	-----	-----	-----	-----	-----	-----	694949	749248	-----	Dpse_GA16274	-----	-----	-----	-----	-----	-----	-----	-----
NP_009592	Calcium dependent regulatory protein	-----	-----	-----	-----	CaO19.2302	-----	-----	-----	-----	-----	NCU07247	-----	-----	-----	-----	-----	YALI0F16093g	-----	-----	-----	-----	-----	-----	-----	-----	-----	-----	-----	-----	-----	-----	-----	-----	-----	-----	-----	-----	-----	-----	-----	-----	-----	-----	-----	-----	-----	-----	-----
NP_009593	Protein involved in stabilization of Cox1p and Cox2p	-----	-----	-----	-----	-----	-----	-----	-----	-----	-----	-----	-----	-----	-----	-----	-----	-----	-----	-----	-----	-----	-----	-----	-----	-----	-----	-----	-----	-----	-----	-----	-----	-----	-----	-----	-----	-----	-----	-----	-----	-----	-----	-----	-----	-----	-----	-----	-----
NP_009594	Chitin synthase II	-----	-----	-----	-----	-----	-----	-----	-----	-----	-----	-----	-----	-----	-----	-----	-----	-----	-----	-----	-----	563347	3038	266805	100047776	489739	286824	AgaP_AGAP001748	-----	-----	F48A11.1	-----	-----	-----	AaeL_AAEL005618	Dmel_CG2666	MONBRDRAFT_23237	704121	454195	-----	Dpse_GA15416	399146	-----	CBG11891	Bm1_35215	-----	-----	-----	-----
NP_009595	F1F0-ATPase complex, F1 gamma subunit	-----	-----	-----	-----	-----	-----	-----	-----	-----	-----	-----	-----	-----	-----	-----	-----	-----	-----	-----	-----	-----	-----	-----	-----	-----	-----	-----	-----	-----	-----	-----	-----	-----	-----	-----	-----	-----	-----	-----	-----	-----	-----	-----	-----	-----	-----	511145.6	KPN_04138
NP_009596	Protein required for efficient mating	-----	-----	-----	DEHA0F16984g	CaO19.7782	PICST_46586	-----	AO090005001364	-----	-----	-----	-----	-----	-----	-----	-----	YALI0A14069g	-----	-----	-----	-----	-----	-----	-----	-----	-----	-----	-----	-----	-----	-----	-----	-----	-----	-----	-----	-----	-----	-----	-----	-----	-----	-----	-----	-----	-----	-----	-----
NP_009597	Very long-chain fatty acyl-CoA synthetase	-----	-----	-----	-----	-----	-----	-----	-----	-----	-----	-----	-----	SPCC1827.03c	CNC03230	CNBE1040	LACBIDRAFT_313664	-----	-----	AT1G65890	4337447	-----	-----	-----	-----	-----	-----	-----	-----	CHLREDRAFT_196311	-----	-----	DDB_0235377	-----	-----	-----	MONBRDRAFT_26936	-----	-----	-----	-----	-----	OSTLU_29237	-----	-----	-----	TTHERM_00561190	511907.11	KPN_02322
NP_009598	Protein of unknown function localised to lipid particles	-----	-----	-----	-----	-----	-----	-----	-----	-----	-----	-----	-----	-----	-----	-----	-----	-----	-----	AT3G18850	4327848	406554	56895	170919	68262	612306	520912	AgaP_AGAP007113	577366	-----	F55A11.5	-----	DDBDRAFT_0187976	100031432	AaeL_AAEL014026	Dmel_CG4729	MONBRDRAFT_37759	704859	459129	CME109C	Dpse_GA18389	380148	-----	CBG18940	Bm1_55355	493481	-----	511315.2	KPN_04171
NP_009599	Multidrug transporter, function as a quinidine, barban, cisplatin, and bleomycin resistance determinant	-----	-----	-----	-----	-----	-----	-----	-----	-----	-----	-----	-----	-----	CNA07070	-----	-----	-----	-----	-----	-----	-----	-----	-----	-----	-----	-----	-----	-----	CHLREDRAFT_108167	-----	-----	-----	-----	-----	-----	-----	-----	-----	-----	-----	-----	-----	-----	-----	-----	-----	-----	-----
NP_009600	Chaperone required for assembly of mitochondrial succinate dehydrogenase	-----	-----	-----	DEHA0E06589g	CaO19.8336	PICST_90190	An12g04940	AO090011000764	FG06246.1	AN6089.2	NCU01589	MGG_03165	SPAC12G12.04	CNB03790	CNBB1920	LACBIDRAFT_184661	YALI0F02805g	UM05831.1	AT3G23990	4331590	282676	3329	63868	432551	478854	511913	AgaP_AGAP004002	590510	CHLREDRAFT_115081	Y22D7AL.5	424059	DDB_0219929	100022262	AaeL_AAEL011584	Dmel_CG7235	MONBRDRAFT_37718	693438	459852	CMQ270C	Dpse_GA14234	399217	OSTLU_25997	CBG11701	Bm1_11450	100124945	-----	507641.29	-----
NP_009601	Glc7-interacting protein	-----	KLLA0A10571g	CAGL0H09922g	-----	-----	-----	-----	-----	-----	-----	-----	-----	-----	-----	-----	-----	-----	-----	-----	-----	-----	-----	-----	-----	-----	-----	-----	-----	-----	-----	-----	-----	-----	-----	-----	-----	-----	-----	-----	-----	-----	-----	-----	-----	-----	-----	-----	-----
NP_009602	Zeta-crystallin homolog, found in the cytoplasm and nucleus	-----	-----	-----	-----	-----	-----	-----	-----	-----	-----	-----	-----	-----	-----	-----	-----	-----	-----	-----	-----	-----	-----	-----	-----	-----	-----	AgaP_AGAP006478	-----	-----	F39B2.3	-----	-----	100021967	AaeL_AAEL012457	Dmel_CG4649	MONBRDRAFT_28381	-----	-----	CMS221C	Dpse_GA19711	-----	-----	CBG19709	Bm1_31850	-----	-----	-----	-----
NP_009603	Protein involved in copper and iron homeostasis	-----	-----	-----	-----	-----	PICST_30231	-----	-----	-----	-----	-----	-----	-----	-----	-----	-----	-----	-----	-----	-----	-----	-----	-----	-----	-----	-----	-----	-----	-----	-----	-----	-----	-----	-----	-----	-----	-----	-----	-----	-----	-----	-----	-----	-----	-----	-----	-----	-----
NP_009604	Ribosomal protein S11.e.B	-----	-----	-----	-----	-----	-----	-----	-----	-----	-----	-----	-----	-----	-----	-----	-----	-----	-----	-----	-----	-----	-----	-----	-----	-----	-----	-----	-----	-----	-----	-----	-----	-----	-----	-----	-----	-----	-----	-----	-----	-----	-----	-----	-----	-----	-----	-----	KPN_03710
NP_009605	Transcription factor	-----	-----	-----	-----	-----	-----	-----	-----	-----	-----	-----	MGG_10426	-----	CNN00200	CNBN0180	-----	-----	-----	AT5G11050	4333088	445390	9988	302774	23857	475217	539676	-----	582739	CHLREDRAFT_119948	-----	418646	DDB_0219992	100012325	-----	-----	MONBRDRAFT_33265	712321	472434	CMP069C	-----	398085	OSTLU_25549	-----	-----	-----	TTHERM_00047160	-----	-----
NP_009606	Regulatory subunit of type I protein phosphatase	-----	-----	-----	-----	-----	-----	-----	-----	-----	-----	-----	-----	-----	-----	-----	-----	-----	-----	-----	-----	-----	-----	-----	-----	-----	-----	-----	-----	-----	-----	-----	-----	-----	-----	-----	-----	-----	-----	-----	-----	-----	-----	-----	-----	-----	-----	-----	-----
NP_009608	Rad55 (Fifty-five) Suppressor, member of a flavodoxin-like fold protein family	-----	-----	-----	-----	-----	-----	-----	-----	-----	-----	-----	-----	-----	-----	-----	-----	-----	-----	-----	-----	-----	-----	-----	-----	-----	-----	-----	-----	-----	-----	-----	-----	-----	AaeL_AAEL015622	-----	-----	-----	-----	-----	-----	-----	OSTLU_7955	-----	-----	-----	-----	-----	-----
NP_009609	Protein of unknown function	-----	-----	-----	-----	CaO19_10237	-----	An04g03420	AO090023000696	FG06649.1	AN1688.2	NCU00326	MGG_05015	-----	-----	-----	-----	YALI0F07931g	-----	-----	-----	403070	9104	25106	19733	480893	280910	AgaP_AGAP001501	576326	-----	-----	395480	-----	100010821	AaeL_AAEL001020	-----	-----	705733	-----	-----	-----	373659	-----	-----	-----	448549	-----	-----	-----
NP_009610	Putative plasma membrane protein of unknown function, transcriptionally regulated by Haa1p	-----	-----	-----	-----	-----	-----	An12g02200	AO090010000221	-----	AN3361.2	-----	-----	SPCC31H12.02c	CNG00350	CNBG4430	-----	-----	-----	-----	-----	-----	-----	-----	-----	-----	-----	-----	-----	-----	-----	-----	-----	-----	-----	-----	-----	-----	-----	-----	-----	-----	-----	-----	-----	-----	-----	-----	-----
NP_009611	SnRNP(U4/U6)-associated splicing factor	-----	-----	-----	-----	-----	-----	-----	-----	-----	-----	-----	-----	-----	-----	-----	-----	-----	-----	-----	-----	-----	-----	-----	-----	-----	-----	-----	578482	-----	-----	-----	-----	-----	-----	-----	-----	719351	458425	CML157C	-----	-----	-----	-----	-----	-----	-----	-----	-----
NP_009612	Putative glucan 1,3-beta-glucosidase	-----	-----	-----	-----	-----	-----	An18g04100	AO090003000990	FG08265.1	AN4052.2	NCU03914	MGG_06512	-----	-----	-----	LACBIDRAFT_159097	-----	-----	-----	4348474	-----	-----	-----	-----	-----	-----	-----	-----	-----	-----	-----	-----	-----	-----	-----	MONBRDRAFT_30302	-----	-----	-----	-----	-----	-----	-----	-----	-----	-----	-----	-----
NP_009613	Meiotic protein	-----	-----	-----	-----	CaO19_4044	-----	-----	-----	-----	-----	-----	-----	-----	-----	-----	-----	YALI0A00369g	-----	-----	-----	-----	-----	-----	-----	-----	-----	-----	-----	-----	-----	-----	-----	-----	-----	-----	-----	-----	-----	-----	-----	-----	-----	-----	-----	-----	-----	-----	-----
NP_009614	Ubiquitin specific protease	-----	-----	-----	-----	-----	-----	-----	-----	-----	-----	-----	-----	-----	-----	-----	-----	-----	-----	-----	-----	-----	-----	-----	-----	-----	-----	-----	-----	-----	-----	-----	-----	-----	-----	-----	-----	-----	-----	CMT098C	-----	-----	-----	-----	-----	-----	-----	-----	-----
NP_009615	Ark-family Kinase-Like protein	-----	-----	-----	-----	-----	-----	-----	-----	-----	-----	-----	-----	-----	-----	-----	-----	YALI0D26015g	-----	-----	-----	-----	-----	-----	-----	-----	-----	-----	-----	-----	-----	-----	-----	-----	-----	-----	-----	-----	-----	CMP090C	-----	-----	OSTLU_34210	-----	-----	-----	-----	-----	-----
NP_009616	Origin recognition complex, 72 kDa subunit	-----	-----	-----	-----	-----	-----	An03g04320	AO090701000728	-----	-----	NCU01370	MGG_09487	-----	CNK01310	CNBK2220	LACBIDRAFT_310023	-----	UM02543.1	AT2G37560	4331860	768161	4999	301430	18393	478868	511281	-----	585053	CHLREDRAFT_172905	F59E10.1	424077	DDB_0231726	100016693	-----	-----	MONBRDRAFT_26897	-----	459868	CMS058C	-----	394365	OSTLU_4487	CBG02998	Bm1_16620	780267	TTHERM_00684560	-----	-----
NP_009617	2-O-ribose tRNA anticodon loop methyltransferase	-----	-----	-----	-----	-----	-----	-----	-----	-----	-----	-----	-----	-----	-----	-----	-----	-----	-----	-----	-----	-----	-----	-----	-----	-----	-----	-----	-----	-----	-----	-----	-----	-----	-----	-----	-----	-----	-----	-----	-----	-----	-----	-----	-----	-----	-----	-----	-----
NP_009618	Protein of unknown function	-----	-----	-----	-----	-----	-----	An07g06190	-----	-----	-----	-----	-----	SPBC2A9.04c	CNA03930	CNBA3730	LACBIDRAFT_295425	-----	UM03962.1	AT4G35840	4335997	562487	9867	192256	224938	479143	511508	AgaP_AGAP004640	753231	CHLREDRAFT_120741	F55A11.3	415612	DDBDRAFT_0189490	100011037	AaeL_AAEL003009	Dmel_CG1937	MONBRDRAFT_32262	705109	471597	CME030C	Dpse_GA15139	414548	OSTLU_28766	CBG23271	Bm1_41885	548845	TTHERM_01035510	506513.24	-----
NP_009619	Conserved hypothetical protein - identified by SAGE	-----	-----	-----	-----	-----	-----	-----	-----	-----	-----	-----	-----	-----	-----	-----	-----	-----	-----	-----	-----	-----	-----	-----	-----	-----	-----	-----	-----	-----	-----	-----	-----	-----	-----	-----	-----	-----	-----	-----	-----	-----	-----	-----	-----	-----	-----	-----	-----
NP_009621	Protein involved in cell wall biogenesis and architecture	-----	KLLA0F18502g	-----	-----	CaO19_5364	PICST_46506	-----	AO090011000290	-----	-----	NCU03007	MGCH7_ch7g115	-----	-----	-----	-----	YALI0E33847g	-----	-----	-----	-----	-----	-----	-----	-----	-----	-----	-----	CHLREDRAFT_111627	-----	-----	-----	-----	-----	-----	-----	712713	-----	-----	-----	-----	-----	-----	Bm1_27345	-----	-----	-----	-----
NP_009622	Transcriptional repressor that mediates glucose repression and negatively regulates filamentous growth	-----	-----	-----	-----	-----	-----	An02g03830	AO090026000464	-----	AN6195.2	-----	MGG_13156	SPBC1D7.02c	-----	-----	-----	-----	-----	AT4G06634	4329635	562794	10661	84410	-----	484924	523865	AgaP_AGAP002241	576170	-----	ZK337.2	396247	DDBDRAFT_0183831	100010455	AaeL_AAEL004806	Dmel_CG4427	MONBRDRAFT_37070	716842	468741	CMK079C	Dpse_GA18176	378650	-----	CBG19812	Bm1_47510	448416	TTHERM_00239260	-----	-----
NP_009623	Esterase	-----	-----	-----	DEHA0E03377g	CaO19_8165	PICST_68488	-----	-----	-----	-----	-----	-----	-----	-----	-----	-----	-----	-----	-----	-----	-----	-----	-----	-----	-----	-----	-----	-----	-----	-----	-----	-----	-----	-----	-----	-----	-----	-----	-----	-----	-----	-----	-----	-----	-----	-----	-----	-----
NP_009624	Broad-specificity amino-acid permease - inductible by most neutral amino acids	-----	-----	-----	-----	-----	-----	-----	-----	-----	-----	-----	-----	-----	-----	-----	-----	-----	-----	AT5G36940	4333602	566270	6541	307811	330836	490608	539465	AgaP_AGAP001265	584972	CHLREDRAFT_205765	B0454.6	418922	-----	100025569	AaeL_AAEL011654	Dmel_CG5535	-----	713511	452516	CME062C	Dpse_GA18954	431832	-----	CBG07007	Bm1_15700	549951	-----	506833.7	-----
NP_009625	Broad-specificity amino-acid permease	-----	-----	-----	-----	-----	-----	-----	-----	-----	-----	-----	-----	-----	-----	-----	-----	-----	-----	AT5G36940	4333602	556696	57709	499587	241919	488161	533046	AgaP_AGAP010567	576809	CHLREDRAFT_205765	B0454.6	770309	DDB_0238767	100009974	AaeL_AAEL012129	Dmel_CG13248	-----	696121	470994	CME062C	-----	431832	OSTLU_43398	CBG06984	-----	-----	-----	-----	-----
NP_009626	Essential protein required for the second step of dolichyl-linked oligosaccharide synthesis	-----	-----	-----	-----	-----	-----	-----	-----	FG01652.1	AN5736.2	NCU03344	MGG_03927	-----	-----	-----	-----	-----	-----	-----	-----	-----	-----	-----	-----	-----	-----	-----	-----	-----	M02B7.4	-----	-----	-----	-----	-----	MONBRDRAFT_28936	-----	-----	-----	-----	-----	-----	CBG10740	Bm1_52490	-----	TTHERM_00625980	-----	-----
NP_009627	Protein of unknown function localised to cytoplasm	-----	-----	-----	-----	-----	-----	-----	-----	-----	-----	-----	-----	-----	-----	-----	-----	-----	-----	-----	-----	-----	-----	-----	-----	-----	-----	-----	-----	-----	-----	-----	-----	-----	-----	-----	-----	-----	-----	-----	-----	-----	-----	-----	-----	-----	-----	-----	-----
NP_009628	Heat shock protein	-----	-----	CAGL0E00803g	-----	-----	-----	-----	AO090103000459	FG00554.1	-----	-----	-----	SPBC3E7.02c	-----	-----	LACBIDRAFT_327723	YALI0C03465g	-----	AT1G07400	4335956	-----	-----	-----	-----	-----	-----	-----	-----	CHLREDRAFT_134508	-----	-----	-----	-----	-----	-----	MONBRDRAFT_35781	-----	-----	CMJ101C	-----	-----	-----	-----	-----	-----	-----	-----	KPN_pKPN3p05898
NP_009629	Protein required for mitotic diploid-specific recombination and repair and meiosis	-----	-----	-----	-----	-----	-----	-----	-----	-----	-----	-----	-----	-----	-----	-----	-----	-----	-----	-----	-----	-----	-----	-----	-----	-----	-----	-----	-----	-----	-----	-----	-----	-----	-----	-----	-----	-----	-----	-----	-----	-----	-----	-----	-----	-----	-----	-----	KPN_00058
NP_009630	Weak similarity to aminopeptidase Y	-----	-----	-----	-----	-----	-----	-----	-----	-----	-----	-----	-----	-----	CNI00550	CNBH0520	-----	-----	UM04376.1	AT5G20660	-----	-----	79956	373544	-----	484188	540923	AgaP_AGAP003432	-----	CHLREDRAFT_186822	-----	426644	-----	-----	-----	-----	-----	717415	464299	CMR362C	-----	398673	OSTLU_18580	CBG12983	Bm1_53150	-----	-----	-----	-----
NP_009632	Protein involved in cell wall structure or biosynthesis	-----	-----	-----	-----	-----	-----	-----	-----	-----	-----	-----	-----	-----	-----	-----	-----	-----	-----	-----	-----	-----	-----	-----	-----	-----	-----	-----	-----	-----	-----	-----	-----	-----	-----	-----	-----	-----	-----	-----	-----	-----	-----	-----	-----	-----	-----	-----	-----
NP_009633	Protein with putative role in actin cytoskeleton organization	-----	-----	-----	-----	-----	-----	-----	-----	-----	-----	-----	-----	-----	-----	-----	-----	-----	-----	-----	-----	-----	-----	-----	-----	-----	-----	-----	-----	-----	-----	-----	-----	-----	-----	-----	-----	-----	-----	-----	-----	-----	-----	-----	-----	-----	-----	-----	-----
NP_009634	Protein involved in cell wall biogenesis and architecture	-----	-----	-----	-----	-----	-----	-----	-----	FG10089.1	AN4390.2	-----	-----	SPCC1223.12c	-----	-----	-----	-----	-----	-----	-----	-----	-----	-----	-----	-----	-----	-----	-----	-----	-----	-----	-----	-----	-----	-----	MONBRDRAFT_27667	-----	-----	-----	-----	-----	-----	-----	-----	-----	-----	-----	-----
NP_009635	Translation initiation factor eIF3 (p110 subunit)	-----	-----	-----	-----	-----	-----	-----	-----	-----	-----	-----	-----	-----	-----	-----	-----	-----	-----	-----	-----	-----	-----	-----	-----	-----	-----	-----	-----	-----	-----	-----	DDB_0233930	-----	-----	-----	-----	-----	-----	-----	-----	-----	-----	-----	-----	-----	TTHERM_00813040	-----	-----
NP_009636	Vesicular-fusion protein, functional homolog of NSF	-----	-----	-----	-----	-----	-----	-----	-----	-----	-----	-----	-----	-----	-----	-----	-----	-----	-----	-----	-----	-----	-----	-----	-----	-----	-----	-----	-----	-----	-----	-----	-----	-----	-----	-----	-----	-----	-----	-----	-----	-----	-----	-----	-----	-----	-----	-----	-----
NP_009637	Protein involved in alteration of transcription start site selection	-----	-----	-----	-----	-----	-----	-----	-----	-----	-----	-----	-----	-----	-----	-----	-----	-----	-----	AT1G32750	4329897	-----	27443	-----	271508	477738	540621	AgaP_AGAP008017	-----	CHLREDRAFT_182576	F13C5.2	-----	-----	-----	AaeL_AAEL006082	Dmel_CG2252	MONBRDRAFT_14245	-----	-----	-----	Dpse_GA10623	398712	OSTLU_17648	CBG09974	Bm1_16290	100127652	TTHERM_00499530	-----	-----
NP_009638	E2 ubiquitin-conjugating enzyme	-----	-----	-----	-----	-----	-----	-----	-----	-----	-----	-----	-----	-----	-----	-----	-----	-----	-----	-----	-----	-----	-----	-----	-----	-----	-----	-----	-----	-----	-----	-----	-----	-----	-----	-----	-----	-----	-----	-----	-----	-----	-----	-----	-----	-----	-----	-----	-----
NP_009639	Ty transcription activator	-----	-----	-----	-----	-----	-----	An01g03750	AO090003000856	-----	AN0422.2	-----	-----	-----	-----	-----	-----	-----	-----	-----	-----	794293	7005	361630	21677	481758	536560	AgaP_AGAP000512	580208	-----	F28B12.2	395542	-----	100020113	AaeL_AAEL014670	Dmel_CG8544	MONBRDRAFT_26468	718703	451756	-----	Dpse_GA21152	447700	-----	CBG02541	Bm1_10100	-----	-----	-----	-----
NP_009640	C1-tetrahydrofolate synthase precursor, mitochondrial	-----	-----	-----	-----	-----	-----	-----	-----	-----	-----	-----	-----	-----	-----	-----	-----	-----	-----	-----	-----	-----	-----	-----	-----	-----	-----	-----	-----	-----	-----	-----	-----	-----	-----	-----	-----	-----	-----	-----	-----	-----	-----	-----	-----	-----	-----	-----	-----
NP_009641	60S large subunit ribosomal protein L19.e	-----	-----	-----	-----	-----	-----	-----	-----	-----	-----	-----	-----	-----	-----	-----	-----	-----	-----	-----	-----	-----	-----	-----	-----	-----	-----	-----	-----	-----	-----	-----	-----	-----	-----	-----	-----	-----	-----	-----	-----	-----	-----	-----	-----	-----	-----	-----	-----
NP_009642	Mitochondrial ADP/ATP carrier - member of the mitochondrial carrier (MCF) family	-----	-----	-----	-----	-----	-----	-----	-----	-----	-----	-----	-----	-----	-----	-----	-----	-----	-----	-----	-----	-----	-----	-----	-----	-----	-----	-----	-----	-----	-----	-----	-----	-----	-----	-----	-----	-----	-----	-----	-----	-----	-----	-----	-----	-----	-----	-----	-----
NP_009643	Plasma membrane protein, involved in osmotolerance	-----	-----	-----	-----	-----	-----	-----	-----	FG09753.1	AN2477.2	NCU08273	-----	SPBC691.05c	CNA04760	CNBA4590	-----	-----	UM04445.1	-----	-----	100007289	55129	301111	102566	477010	534290	AgaP_AGAP009776	755302	-----	Y57G11C.37	420674	-----	100032242	AaeL_AAEL010243	Dmel_CG16718	-----	715666	460302	-----	Dpse_GA14102	-----	-----	CBG21548	Bm1_23050	-----	TTHERM_00852700	-----	-----
NP_009644	DNA replication factor C, 40 KD subunit	-----	-----	-----	-----	-----	-----	-----	-----	-----	-----	-----	-----	-----	-----	-----	-----	-----	-----	-----	-----	-----	-----	-----	-----	-----	-----	-----	-----	-----	-----	-----	-----	-----	-----	-----	-----	-----	-----	-----	-----	-----	-----	-----	-----	-----	-----	-----	KPN_00452
NP_009645	Proliferating Cell Nuclear Antigen (PCNA)	-----	-----	-----	-----	-----	-----	-----	-----	-----	-----	-----	-----	-----	-----	-----	-----	-----	-----	-----	-----	-----	-----	-----	-----	-----	-----	-----	-----	-----	-----	-----	-----	-----	-----	-----	-----	-----	-----	-----	-----	-----	-----	-----	-----	-----	-----	-----	-----
NP_009647	Nonhistone chromosomal protein	-----	-----	CAGL0K03047g	-----	-----	-----	-----	AO090003001130	-----	-----	-----	-----	-----	-----	-----	-----	-----	-----	-----	-----	-----	-----	-----	-----	-----	-----	-----	-----	-----	-----	-----	-----	-----	-----	-----	-----	-----	-----	-----	-----	-----	-----	-----	-----	-----	-----	-----	-----
NP_009648	Putative protein of unknown function; green fluorescent protein (GFP)-fusion protein localizes to the cytoplasm and nucleus; Ybr090cp [Saccharomyces cerevisiae].	-----	-----	-----	-----	-----	-----	-----	-----	-----	-----	-----	-----	-----	-----	-----	-----	-----	-----	-----	-----	-----	-----	-----	-----	-----	-----	-----	-----	-----	-----	-----	-----	-----	-----	-----	-----	-----	-----	-----	-----	-----	-----	-----	-----	-----	-----	-----	-----
NP_009649	Subunit of the TIM22-complex	-----	-----	-----	-----	-----	-----	An01g03640	-----	FG00717.1	AN0429.2	NCU00930	-----	-----	CND03700	CNBD2620	LACBIDRAFT_169738	-----	UM02036.1	AT2G29530	4334631	436951	26519	64464	30059	475968	512818	AgaP_AGAP010679	589835	CHLREDRAFT_140499	Y66D12A.22	425202	-----	100025364	AaeL_AAEL010450	Dmel_CG9878	-----	705930	451194	-----	Dpse_GA22092	443956	OSTLU_33906	CBG13275	Bm1_18555	394912	-----	-----	-----
NP_009650	Constitutive acid phosphatase precursor	-----	-----	-----	-----	-----	-----	-----	-----	FG03402.1	-----	NCU03255	MGG_09199	-----	CNG00030	CNBG4700	LACBIDRAFT_239833	YALI0C06930g	UM03382.1	-----	-----	394075	9562	29688	17330	486462	541067	-----	-----	-----	-----	395356	DDBDRAFT_0186447	100022488	AaeL_AAEL011510	-----	-----	-----	450579	-----	-----	-----	-----	-----	-----	-----	-----	-----	-----
NP_009651	Repressible acid phosphatase precursor	-----	-----	-----	-----	-----	-----	-----	-----	FG03402.1	-----	NCU03255	MGG_09199	SPBP4G3.02	CNG00030	CNBG4700	LACBIDRAFT_239833	YALI0C06930g	UM03382.1	-----	-----	394075	9562	29688	17330	486462	541067	-----	-----	-----	-----	395356	DDBDRAFT_0186447	100022488	AaeL_AAEL011510	-----	-----	-----	450579	-----	-----	-----	-----	-----	-----	-----	-----	-----	-----
NP_009652	Protein of unknown function localised to cytoplasm	-----	-----	-----	-----	-----	-----	-----	-----	-----	-----	-----	-----	-----	-----	-----	-----	-----	-----	AT4G14930	4342678	556794	150465	298692	330010	483065	514559	AgaP_AGAP009960	582881	CHLREDRAFT_100760	F25C8.5	419426	DDBDRAFT_0218317	100031152	AaeL_AAEL000580	Dmel_CG11201	MONBRDRAFT_1395	699075	470483	-----	Dpse_GA17808	100036964	OSTLU_35218	CBG05549	-----	100135000	TTHERM_00784660	506885.27	-----
NP_009653	Nuclear protein with role in cellular fusion and invasive growth	-----	-----	-----	DEHA0D19393g	CaO19_12085	PICST_37825	-----	-----	-----	-----	NCU05979	MGG_01035	-----	-----	-----	-----	YALI0C11517g	-----	-----	-----	-----	-----	-----	-----	-----	-----	-----	-----	-----	-----	-----	-----	-----	-----	-----	-----	-----	-----	-----	-----	-----	-----	-----	-----	-----	-----	-----	-----
NP_009654	Protein of unknown function localised to ER	-----	-----	-----	-----	-----	-----	-----	-----	-----	-----	NCU09852	MGG_00257	-----	CNF02360	-----	LACBIDRAFT_307579	-----	-----	-----	-----	100142654	51337	300015	223626	-----	516073	AgaP_AGAP007288	-----	-----	-----	-----	-----	100027425	AaeL_AAEL011492	-----	MONBRDRAFT_29080	-----	-----	-----	-----	431834	-----	-----	-----	-----	-----	-----	-----
NP_009655	Ser/thr protein kinase	-----	-----	-----	-----	-----	-----	-----	-----	-----	-----	-----	-----	-----	-----	-----	-----	-----	-----	-----	4324953	564918	-----	-----	-----	-----	-----	-----	-----	CHLREDRAFT_144070	-----	-----	-----	100024223	-----	-----	-----	701467	-----	CMQ209C	-----	734485	-----	-----	-----	-----	-----	-----	-----
NP_009656	Putative transcriptional (co)activator for DNA damage	-----	-----	-----	DEHA0F16434g	CaO19.3648	PICST_47140	-----	AO090120000462	-----	-----	-----	-----	-----	-----	-----	-----	-----	-----	-----	-----	-----	-----	-----	-----	-----	-----	-----	-----	-----	-----	-----	-----	-----	-----	-----	-----	-----	-----	-----	-----	-----	-----	-----	-----	-----	-----	-----	-----
NP_009659	Hsp70 nucleotide exchange factor	-----	-----	-----	-----	-----	-----	-----	-----	-----	-----	-----	-----	-----	-----	-----	-----	-----	-----	AT3G53800	-----	798345	64374	291673	81500	476381	520650	AgaP_AGAP008392	580213	-----	-----	416185	-----	100025398	AaeL_AAEL001800	Dmel_CG10973	MONBRDRAFT_34124	714762	747459	-----	Dpse_GA10680	414657	OSTLU_25482	-----	-----	100124924	TTHERM_00455120	-----	-----
NP_009660	Exocyst protein essential for secretion	-----	-----	-----	-----	-----	-----	An08g07370	AO090023000477	FG09816.1	AN0560.2	NCU06631	MGG_06098	-----	-----	-----	LACBIDRAFT_301374	-----	UM04147.1	-----	-----	568029	149371	245709	102058	488973	540237	-----	589976	-----	-----	421531	-----	100021986	-----	Dmel_CG1368	-----	713483	456495	-----	-----	779171	-----	-----	Bm1_49615	-----	-----	-----	-----
NP_009661	Sir4p interacting protein	-----	-----	-----	-----	CaO19.7778	PICST_83776	An04g03850	AO090166000043	FG08955.1	AN2021.2	NCU06838	MGG_03198	-----	CND06060	CNBD0340	-----	-----	-----	AT5G67320	-----	-----	-----	-----	-----	-----	-----	AgaP_AGAP007739	-----	CHLREDRAFT_119935	F55B12.3	-----	-----	-----	AaeL_AAEL003539	Dmel_CG4063	MONBRDRAFT_38605	712740	-----	CML100C	Dpse_GA17928	-----	-----	-----	Bm1_32745	-----	TTHERM_01154640	509563.3	-----
NP_009662	Member of the mitochondrial carrier (MCF) family - unknown function	-----	-----	-----	-----	-----	-----	-----	-----	-----	-----	-----	-----	-----	-----	-----	-----	-----	-----	-----	-----	-----	-----	-----	-----	-----	-----	-----	-----	-----	-----	423456	-----	100022538	-----	-----	MONBRDRAFT_35981	-----	-----	CMK164C	Dpse_GA17470	495458	OSTLU_30578	-----	Bm1_36285	394703	-----	504131.19	-----
NP_009663	Protein required for vacuolar import and degradation of Fbp1p	-----	-----	-----	-----	CaO19_7445	PICST_41967	-----	-----	-----	-----	-----	-----	SPAC3H1.14	-----	-----	-----	-----	-----	AT2G37680	4325466	-----	79018	-----	66771	479524	-----	AgaP_AGAP000312	579150	-----	-----	416512	-----	-----	AaeL_AAEL005261	-----	-----	699842	-----	-----	-----	-----	-----	-----	-----	-----	-----	-----	-----
NP_009664	Protein involved in phosphate transport	-----	-----	-----	-----	-----	-----	-----	-----	-----	-----	-----	-----	-----	-----	-----	-----	-----	-----	-----	-----	-----	-----	-----	-----	-----	-----	-----	-----	-----	-----	-----	-----	-----	-----	-----	-----	-----	-----	CMM276C	-----	-----	OSTLU_31635	-----	-----	-----	-----	-----	-----
NP_009665	Outer kinetochore protein	-----	-----	-----	-----	-----	-----	-----	-----	-----	-----	-----	-----	-----	-----	-----	-----	-----	-----	-----	-----	-----	-----	-----	-----	-----	-----	-----	-----	-----	-----	-----	-----	-----	-----	-----	-----	-----	-----	-----	-----	-----	-----	-----	-----	-----	-----	-----	-----
NP_009666	Weak similarity to R.norvegicus atrophin-1 related protein	-----	-----	-----	-----	CaO19.4183	-----	-----	-----	-----	-----	-----	-----	-----	-----	-----	-----	-----	-----	-----	-----	-----	-----	-----	-----	-----	-----	-----	-----	-----	-----	-----	-----	-----	-----	-----	-----	-----	-----	-----	-----	-----	-----	-----	-----	-----	-----	-----	-----
NP_009667	Calmodulin	-----	-----	-----	-----	-----	-----	-----	-----	-----	-----	-----	-----	-----	-----	-----	-----	-----	-----	-----	-----	-----	-----	-----	-----	-----	-----	-----	-----	-----	-----	-----	-----	-----	-----	-----	-----	-----	-----	-----	-----	-----	-----	-----	-----	-----	-----	-----	-----
NP_009668	Beta-mannosyltransferase	-----	-----	-----	-----	-----	-----	-----	-----	-----	-----	-----	-----	-----	-----	-----	-----	-----	-----	-----	-----	-----	-----	-----	-----	-----	-----	-----	-----	-----	-----	-----	-----	-----	-----	-----	-----	-----	-----	CMR050C	-----	-----	-----	-----	-----	-----	-----	504215.2	-----
NP_009669	Sugar-nucleotide hydrolase	-----	-----	-----	-----	-----	-----	-----	-----	-----	-----	-----	-----	-----	-----	-----	-----	-----	-----	AT3G10620	-----	-----	-----	-----	-----	-----	-----	-----	-----	-----	-----	-----	-----	-----	-----	-----	-----	-----	-----	-----	-----	-----	-----	CBG08712	Bm1_16495	-----	-----	-----	KPN_04028
NP_009670	General repressor of transcription	-----	-----	-----	-----	-----	-----	-----	-----	FG09927.1	AN3547.2	-----	-----	-----	-----	-----	LACBIDRAFT_315993	-----	-----	AT3G11540	-----	-----	-----	-----	-----	-----	-----	-----	-----	CHLREDRAFT_140113	D2021.1	-----	-----	-----	-----	-----	MONBRDRAFT_8638	-----	-----	-----	Dpse_GA12143	-----	OSTLU_39911	-----	-----	553157	TTHERM_00864990	509507.1	KPN_03571
NP_009672	Nucleotide excision repair protein	-----	-----	-----	-----	-----	-----	-----	-----	-----	-----	-----	-----	-----	-----	-----	-----	-----	-----	-----	-----	-----	-----	-----	-----	-----	-----	-----	-----	-----	-----	-----	-----	-----	-----	-----	-----	-----	-----	-----	-----	-----	-----	-----	-----	-----	-----	-----	KPN_00058
NP_009673	L-aminoadipate-semialdehyde dehydrogenase, large subunit	-----	-----	-----	-----	-----	-----	-----	-----	-----	-----	-----	-----	-----	-----	-----	-----	-----	-----	AT5G35930	4339893	566019	132949	364136	231326	482159	782093	AgaP_AGAP002291	582129	CHLREDRAFT_196311	C50H11.1	422744	DDBDRAFT_0188746	100026277	AaeL_AAEL005793	Dmel_CG3331	-----	702474	467918	CMK098C	Dpse_GA17384	443879	OSTLU_31263	CBG13268	-----	100038270	TTHERM_00561190	-----	-----
NP_009675	Transketolase 2	-----	-----	-----	-----	-----	-----	-----	-----	-----	-----	-----	-----	-----	-----	-----	-----	-----	-----	-----	-----	-----	7086	-----	-----	476588	-----	-----	576207	-----	F01G10.1	-----	-----	100014601	-----	-----	-----	706986	-----	-----	-----	379575	-----	CBG03385	-----	394835	-----	-----	-----
NP_009676	Translation elongation factor eEF1 alpha-A chain, cytosolic	-----	-----	-----	-----	-----	-----	-----	-----	-----	-----	-----	-----	-----	-----	-----	-----	-----	-----	-----	-----	-----	-----	-----	-----	-----	-----	-----	-----	-----	-----	-----	-----	-----	-----	-----	-----	-----	-----	-----	-----	-----	-----	-----	-----	-----	-----	-----	-----
NP_009677	U1 snRNP-specific A protein	-----	-----	-----	DEHA0B13783g	CaO19_7375	PICST_40739	An18g02460	AO090120000314	FG04286.1	AN0109.2	NCU08034	MGG_07085	SPBC4B4.07c	CNN00230	CNBN0220	LACBIDRAFT_190969	YALI0D21450g	-----	AT2G30260	4337846	324121	6626	292729	53607	476454	509802	AgaP_AGAP011637	-----	CHLREDRAFT_54909	K08D10.4	421261	-----	100018352	AaeL_AAEL014167	Dmel_CG4528	MONBRDRAFT_6131	702730	456047	-----	Dpse_GA18235	379781	-----	CBG13971	Bm1_37765	549538	TTHERM_01043060	-----	-----
NP_009678	Apo-cytochrome B pre-mRNA processing protein	-----	-----	-----	-----	-----	-----	-----	-----	-----	-----	-----	-----	-----	-----	-----	-----	-----	-----	-----	-----	-----	-----	-----	-----	-----	-----	-----	-----	-----	-----	-----	-----	-----	AaeL_AAEL010568	-----	-----	-----	-----	-----	-----	-----	-----	-----	-----	-----	-----	-----	-----
NP_009679	Glycine--tRNA ligase	-----	-----	-----	-----	-----	-----	-----	-----	-----	-----	-----	-----	-----	-----	-----	-----	-----	-----	-----	-----	-----	-----	-----	-----	-----	-----	-----	-----	-----	-----	-----	-----	-----	-----	-----	-----	-----	-----	-----	-----	-----	-----	-----	-----	-----	-----	-----	-----
NP_009680	Mitochondrial ribosomal protein, large subunit	-----	-----	-----	-----	-----	-----	An01g08390	AO090009000310	FG02012.1	AN3595.2	NCU04138	MGG_06744	-----	-----	-----	LACBIDRAFT_297611	-----	-----	-----	-----	-----	-----	-----	-----	-----	-----	-----	-----	-----	-----	-----	-----	-----	-----	-----	-----	-----	-----	-----	-----	-----	-----	-----	-----	-----	-----	-----	-----
NP_009681	TFIIIC (transcription initiation factor) subunit, 95 kD	-----	-----	-----	-----	CaO19_12071	PICST_64904	-----	AO090102000370	FG05895.1	AN7997.2	NCU03787	MGG_04019	SPAC6F12.11c	CNB03420	CNBB2280	LACBIDRAFT_303687	YALI0E14663g	UM02558.1	AT3G49410	-----	565198	9328	362095	70239	480687	783869	AgaP_AGAP009321	-----	-----	T02C12.3	-----	DDB_0231091	100014375	AaeL_AAEL009331	Dmel_CG10563	MONBRDRAFT_23213	714489	-----	-----	Dpse_GA10397	-----	OSTLU_31509	CBG20194	Bm1_31985	-----	TTHERM_00581820	506855.37	-----
NP_009683	Serine/threonine protein phosphatases (PP2Cs)	-----	-----	-----	-----	-----	-----	-----	-----	-----	-----	-----	-----	-----	-----	-----	-----	-----	-----	-----	-----	-----	-----	-----	-----	-----	-----	-----	-----	-----	-----	-----	DDB_0185064	-----	-----	-----	MONBRDRAFT_33662	-----	-----	CMK117C	-----	-----	-----	-----	-----	-----	-----	-----	-----
NP_009684	Alpha,alpha-trehalose-phosphate synthase, 56 KD subunit	-----	-----	-----	-----	-----	-----	-----	-----	-----	-----	-----	-----	-----	-----	-----	-----	-----	-----	-----	-----	-----	-----	-----	-----	-----	-----	-----	-----	-----	-----	-----	-----	-----	-----	-----	-----	-----	-----	-----	-----	-----	-----	-----	-----	-----	TTHERM_00180940	-----	-----
NP_009685	H+-ATPase V1 domain 60 KD subunit, vacuolar	-----	-----	-----	-----	-----	-----	-----	-----	-----	-----	-----	-----	-----	-----	-----	-----	-----	-----	-----	-----	-----	-----	-----	-----	-----	-----	-----	-----	-----	-----	-----	-----	-----	-----	-----	-----	-----	-----	-----	-----	-----	-----	-----	-----	-----	-----	-----	KPN_04139
NP_009686	Protein required for autophagy	-----	KLLA0D09130g	-----	-----	-----	-----	-----	-----	-----	-----	-----	-----	-----	-----	-----	-----	-----	-----	-----	-----	-----	-----	-----	-----	-----	-----	-----	-----	-----	-----	-----	-----	-----	-----	-----	-----	-----	-----	-----	-----	-----	-----	-----	-----	-----	-----	-----	-----
NP_009687	Pheromone resistant yeast 1	-----	-----	-----	DEHA0E23573g	-----	-----	-----	-----	-----	-----	-----	-----	-----	-----	-----	-----	-----	-----	-----	-----	-----	-----	-----	-----	-----	-----	-----	-----	-----	-----	-----	-----	-----	-----	-----	-----	-----	-----	-----	-----	-----	-----	-----	-----	-----	-----	-----	-----
NP_009688	Protein required for mother cell-specific expression of HO	-----	-----	-----	-----	-----	-----	-----	-----	-----	-----	-----	-----	-----	-----	-----	-----	-----	-----	-----	-----	-----	-----	-----	-----	-----	-----	-----	-----	-----	-----	-----	-----	-----	-----	-----	-----	-----	-----	-----	-----	-----	-----	-----	-----	-----	-----	-----	-----
NP_009689	Calcium Caffeine Zinc sensitivity	-----	-----	-----	-----	-----	PICST_48163	-----	-----	-----	-----	-----	-----	-----	-----	-----	-----	-----	-----	-----	-----	-----	-----	-----	-----	-----	-----	-----	-----	-----	-----	-----	-----	-----	-----	-----	-----	-----	-----	-----	-----	-----	-----	-----	-----	-----	-----	-----	-----
NP_009690	Carnitine permease	-----	-----	-----	-----	-----	-----	-----	-----	-----	-----	-----	-----	-----	-----	-----	-----	-----	-----	AT5G36940	-----	-----	157724	679022	622229	478292	518422	-----	-----	-----	-----	-----	DDB_0238768	100025723	-----	-----	-----	693964	453410	-----	-----	-----	-----	CBG20050	Bm1_35135	-----	-----	-----	-----
NP_009691	Adapter in a regulatory pathway that relieves tyrosine phosphorylation of Cdc28	-----	-----	-----	-----	-----	-----	-----	-----	-----	-----	-----	-----	-----	-----	-----	-----	-----	-----	-----	-----	-----	-----	-----	-----	-----	-----	-----	757428	CHLREDRAFT_114319	-----	-----	-----	-----	-----	-----	-----	-----	-----	-----	-----	-----	-----	-----	-----	-----	-----	506853.3	-----
NP_009693	Cyclin-dependent kinases regulatory subunit	-----	-----	-----	-----	-----	-----	-----	-----	-----	-----	-----	-----	-----	-----	-----	-----	-----	-----	-----	-----	-----	-----	-----	-----	-----	-----	-----	-----	-----	-----	-----	-----	-----	-----	-----	-----	-----	-----	-----	-----	-----	-----	-----	-----	-----	-----	-----	-----
NP_009694	Cell cycle checkpoint protein	-----	-----	-----	-----	-----	-----	-----	-----	-----	-----	-----	-----	-----	-----	-----	-----	-----	-----	-----	-----	-----	-----	-----	-----	-----	-----	-----	-----	-----	-----	-----	-----	-----	-----	-----	-----	-----	-----	-----	-----	-----	-----	-----	-----	100124755	-----	-----	-----
NP_009695	Protein of unknown function localised to cytoplasm	-----	-----	-----	-----	-----	-----	-----	AO090003000258	-----	-----	-----	-----	-----	-----	-----	-----	-----	-----	-----	-----	-----	-----	-----	-----	-----	-----	-----	-----	-----	-----	-----	-----	-----	-----	-----	-----	-----	-----	-----	-----	-----	-----	-----	-----	-----	-----	-----	-----
NP_009696	High-Dosage Reductional segregation defective	-----	-----	-----	-----	-----	-----	-----	-----	-----	-----	-----	-----	-----	-----	-----	-----	-----	-----	-----	-----	-----	-----	-----	-----	-----	-----	-----	-----	-----	-----	-----	-----	-----	-----	-----	-----	-----	-----	-----	-----	-----	-----	-----	-----	-----	-----	-----	-----
NP_009697	Member of Serine carboxypeptidase family	-----	-----	-----	-----	-----	-----	-----	-----	-----	-----	-----	-----	-----	-----	-----	-----	-----	-----	-----	-----	-----	-----	-----	-----	-----	-----	-----	-----	-----	-----	-----	-----	-----	-----	Dmel_CG4572	-----	-----	-----	-----	Dpse_GA18267	-----	-----	-----	-----	-----	-----	-----	-----
NP_009698	Inhibitory regulator protein of the ras-cyclic AMP pathway	-----	-----	-----	-----	-----	-----	An16g03580	AO090005001256	-----	AN3735.2	-----	-----	SPBC646.12c	CNF01820	CNBF2880	-----	-----	-----	-----	-----	-----	-----	-----	-----	-----	-----	-----	-----	-----	ZK899.8	-----	DDB_0233497	-----	-----	-----	MONBRDRAFT_16390	-----	-----	-----	-----	446637	-----	CBG16118	Bm1_32515	-----	-----	-----	-----
NP_009699	Protein of unknown function localised to nucleolus	-----	-----	-----	-----	-----	-----	-----	-----	-----	-----	-----	-----	-----	-----	-----	-----	-----	UM01211.1	-----	-----	-----	-----	-----	-----	-----	-----	-----	-----	-----	-----	-----	-----	-----	-----	-----	MONBRDRAFT_12452	-----	-----	-----	-----	-----	OSTLU_26628	-----	-----	-----	-----	-----	-----
NP_009700	ATP-dependent RNA helicase	-----	-----	-----	-----	-----	-----	-----	-----	-----	-----	-----	-----	-----	-----	-----	-----	-----	-----	-----	-----	-----	-----	-----	-----	-----	-----	-----	-----	-----	-----	-----	-----	-----	-----	-----	-----	-----	-----	-----	-----	-----	-----	-----	-----	-----	-----	-----	-----
NP_009701	Translational release factor	-----	-----	-----	-----	-----	-----	-----	-----	-----	-----	-----	-----	-----	-----	-----	-----	-----	-----	-----	-----	-----	-----	-----	-----	-----	-----	-----	-----	-----	-----	-----	-----	-----	-----	-----	-----	-----	-----	-----	-----	-----	-----	-----	-----	-----	-----	-----	-----
NP_009703	Alcohol dehydrogenase V	-----	-----	-----	-----	-----	-----	-----	-----	-----	-----	-----	-----	-----	-----	-----	-----	-----	-----	-----	-----	-----	-----	100145871	11532	-----	-----	-----	-----	-----	-----	-----	-----	100015858	-----	-----	MONBRDRAFT_37421	-----	-----	-----	Dpse_GA19711	-----	OSTLU_41988	-----	Bm1_52445	-----	-----	504339.19	-----
NP_009704	Mitochondrial ribosomal protein, small subunit	-----	-----	-----	-----	-----	-----	-----	-----	-----	-----	-----	-----	-----	-----	-----	LACBIDRAFT_176101	-----	-----	-----	-----	-----	-----	-----	-----	-----	-----	AgaP_AGAP010270	-----	-----	F09G8.3	-----	-----	-----	AaeL_AAEL003427	-----	-----	-----	-----	-----	-----	-----	-----	CBG16652	Bm1_44960	-----	TTHERM_00670170	-----	-----
NP_009705	Strong similarity to hypothetical protein YOL092w	-----	-----	-----	-----	-----	-----	-----	-----	-----	-----	-----	-----	SPAC17C9.10	-----	-----	-----	-----	-----	-----	-----	503709	54896	362642	212555	-----	512930	AgaP_AGAP004115	-----	-----	Y43H11AL.2	425021	DDBDRAFT_0219835	100027638	AaeL_AAEL006113	Dmel_CG17119	-----	703171	743000	-----	Dpse_GA17357	100036889	OSTLU_5872	CBG07028	Bm1_43685	448108	-----	505193.74	-----
NP_009706	Spore-specific protein	-----	-----	-----	-----	-----	-----	-----	-----	-----	-----	-----	-----	-----	-----	-----	-----	-----	-----	-----	-----	-----	-----	-----	-----	-----	-----	-----	-----	-----	-----	-----	-----	-----	-----	-----	-----	-----	-----	-----	-----	-----	-----	-----	-----	-----	-----	-----	-----
NP_009707	D-arabinose dehydrogenase, large subunit	-----	-----	-----	-----	-----	-----	-----	-----	-----	-----	-----	-----	-----	-----	-----	-----	-----	-----	-----	-----	-----	-----	-----	-----	-----	-----	-----	-----	-----	-----	-----	-----	-----	-----	-----	-----	-----	-----	-----	-----	-----	-----	-----	-----	-----	-----	-----	-----
NP_009708	Zn-finger transcription factor protein	-----	-----	-----	DEHA0B03532	CaO19.3187	PICST_60634	An12g08510	AO090026000614	FG08924.1	AN8694.2	NCU10080	MGG_02962	SPCC320.03	CNN00130	CNBJ1140	LACBIDRAFT_296682	YALI0F15037g	UM00113.1	-----	-----	-----	-----	-----	-----	-----	-----	-----	-----	-----	-----	-----	-----	-----	-----	-----	-----	-----	-----	-----	-----	-----	-----	-----	-----	-----	-----	-----	-----
NP_009709	Protein of unknown function	-----	-----	-----	-----	-----	-----	-----	-----	-----	-----	NCU05986	-----	-----	CNM02150	CNBM2010	-----	-----	UM04653.1	-----	-----	-----	-----	-----	-----	-----	-----	-----	-----	-----	-----	-----	DDBDRAFT_0191047	-----	-----	-----	-----	-----	-----	-----	-----	-----	-----	-----	-----	-----	-----	508729.18	-----
NP_009710	Suppressor of Pre-mRNA Processing mutant	-----	-----	CAGL0F05225g	-----	-----	-----	-----	-----	-----	-----	-----	-----	-----	-----	-----	-----	-----	-----	-----	-----	-----	-----	-----	-----	-----	-----	-----	-----	-----	-----	-----	-----	-----	-----	-----	-----	-----	-----	-----	-----	-----	-----	-----	-----	-----	-----	-----	-----
NP_009711	HTP reductase	-----	-----	-----	-----	-----	-----	-----	-----	-----	-----	-----	-----	SPBC21C3.10c	CNA06250	-----	-----	-----	-----	AT3G47390	4329349	-----	-----	-----	-----	-----	-----	-----	-----	-----	-----	-----	-----	-----	-----	-----	-----	-----	-----	CMQ053C	-----	-----	OSTLU_35630	-----	-----	-----	-----	-----	KPN_00366
NP_009712	DNA-directed RNA polymerase I, II, III 25 KD subunit	-----	-----	-----	-----	-----	-----	-----	-----	-----	-----	-----	-----	-----	-----	-----	-----	-----	-----	-----	-----	-----	-----	-----	-----	-----	-----	-----	-----	-----	-----	-----	-----	-----	-----	-----	-----	-----	-----	-----	-----	-----	-----	-----	-----	-----	-----	-----	-----
NP_009713	Cyclophilin seven suppressor; component of Hsp90p chaperone machinery	-----	-----	-----	-----	-----	PICST_81748	-----	-----	-----	-----	-----	-----	-----	-----	-----	LACBIDRAFT_186016	-----	-----	-----	-----	550364	-----	-----	-----	-----	-----	-----	-----	CHLREDRAFT_196068	C17G10.2	-----	-----	-----	-----	-----	MONBRDRAFT_33288	-----	-----	CMT570C	Dpse_GA13331	-----	OSTLU_29879	CBG02451	-----	-----	-----	-----	-----
NP_009714	Mitotic spindle protein involved in chromosome segregation	-----	-----	-----	DEHA0D09977g	-----	-----	An08g08590	AO090103000319	FG05106.1	AN5403.2	NCU05211	MGG_01835	SPBC336.15	CND04500	CNBD1820	LACBIDRAFT_249188	-----	-----	-----	-----	-----	-----	-----	-----	-----	-----	-----	-----	-----	-----	-----	-----	-----	-----	-----	-----	-----	-----	-----	-----	-----	-----	-----	-----	-----	-----	-----	-----
NP_009715	Increased Copper Sensitivity	-----	KLLA0B09900g	-----	-----	-----	-----	-----	-----	-----	-----	-----	-----	-----	-----	-----	-----	-----	-----	-----	-----	-----	-----	-----	-----	-----	-----	-----	-----	-----	-----	-----	-----	-----	-----	-----	-----	-----	-----	-----	-----	-----	-----	-----	-----	-----	-----	-----	-----
NP_009716	Antagonist of Mitotic exit Network	-----	-----	-----	-----	-----	-----	An18g03790	AO090120000268	FG00816.1	AN4200.2	NCU01216	MGG_13065	-----	-----	-----	LACBIDRAFT_245866	-----	UM01349.1	AT2G25490	4324993	378737	196394	363156	72179	489046	616212	AgaP_AGAP007807	580713	-----	C02F5.7	428492	DDBDRAFT_0217795	100026057	AaeL_AAEL007442	Dmel_CG9003	MONBRDRAFT_23622	695467	465272	CMI121C	-----	446900	-----	CBG16659	-----	-----	-----	-----	-----
NP_009717	Microsomal beta-keto-reductase	-----	-----	-----	-----	-----	-----	-----	-----	-----	-----	-----	-----	-----	-----	-----	-----	-----	-----	AT1G67730	4336202	-----	-----	-----	-----	-----	-----	-----	-----	CHLREDRAFT_56542	C56G2.6	415703	-----	100013277	-----	-----	-----	-----	-----	-----	-----	-----	OSTLU_38397	CBG19695	-----	-----	TTHERM_00024180	509767.17	KPN_01025
NP_009718	Cyclin-dependent protein kinase	-----	-----	-----	-----	-----	-----	-----	-----	-----	-----	-----	-----	-----	-----	-----	-----	-----	-----	-----	-----	-----	-----	-----	-----	-----	-----	-----	-----	-----	-----	-----	-----	-----	-----	-----	-----	-----	-----	-----	-----	-----	-----	-----	-----	-----	-----	-----	-----
NP_009719	Probable catalytic subunit of a mannosylinositol phosphorylceramide (MIPC) synthase	-----	-----	-----	-----	-----	-----	-----	-----	-----	-----	-----	-----	-----	-----	-----	-----	YALI0F07260g	-----	-----	-----	-----	51146	-----	333424	-----	-----	-----	-----	CHLREDRAFT_151178	-----	-----	-----	-----	-----	-----	-----	716512	460724	CMT636C	-----	-----	OSTLU_26056	-----	-----	-----	-----	-----	-----
NP_009720	Target of SBF	-----	-----	-----	-----	-----	-----	-----	-----	-----	-----	-----	-----	-----	-----	-----	-----	-----	-----	-----	-----	-----	-----	-----	-----	-----	-----	-----	-----	-----	-----	-----	-----	-----	-----	-----	-----	-----	-----	-----	-----	-----	-----	-----	-----	-----	-----	-----	-----
NP_009721	Secretory pathway protein	YBR162W-A	-----	-----	-----	-----	-----	-----	-----	-----	-----	-----	-----	-----	-----	-----	-----	-----	-----	-----	-----	-----	-----	-----	-----	-----	-----	-----	-----	-----	-----	-----	-----	-----	-----	-----	-----	-----	-----	-----	-----	-----	-----	-----	-----	-----	-----	-----	-----
NP_009722	Protein of unknown function localised to mitochondria	-----	-----	-----	DEHA0F21516g	-----	PICST_64329	-----	-----	FG09683.1	AN0730.2	NCU04450	-----	-----	-----	-----	-----	-----	-----	-----	-----	-----	-----	-----	-----	-----	-----	-----	-----	-----	-----	-----	-----	-----	-----	-----	-----	-----	-----	-----	-----	-----	-----	-----	-----	-----	-----	-----	-----
NP_009723	ADP-ribosylation factor	-----	-----	-----	-----	-----	-----	-----	-----	-----	-----	-----	-----	-----	-----	-----	-----	-----	-----	-----	-----	-----	-----	-----	-----	-----	-----	-----	-----	-----	-----	-----	-----	-----	-----	-----	-----	-----	-----	-----	-----	-----	-----	-----	-----	-----	-----	-----	-----
NP_009724	Positive regulator of Cdc34p	-----	KLLA0E24783g	-----	-----	-----	-----	-----	-----	-----	-----	-----	-----	-----	-----	-----	-----	-----	-----	-----	-----	-----	-----	-----	-----	-----	-----	-----	-----	-----	-----	-----	-----	-----	-----	-----	-----	-----	-----	-----	-----	-----	-----	-----	-----	-----	-----	-----	-----
NP_009725	Prephenate dehydrogenase (NADP+)	-----	-----	-----	-----	-----	-----	-----	-----	-----	-----	-----	-----	-----	-----	-----	-----	-----	-----	AT1G15710	-----	-----	-----	-----	-----	-----	-----	-----	-----	-----	-----	-----	-----	-----	-----	-----	-----	-----	-----	CMS326C	-----	-----	OSTLU_119548	-----	Bm1_23815	-----	-----	-----	-----
NP_009726	Nuclear RNase P subunit	-----	-----	-----	-----	-----	-----	-----	-----	FG09427.1	AN4631.2	-----	-----	-----	-----	-----	-----	YALI0A02178g	-----	-----	-----	-----	-----	-----	-----	-----	-----	-----	-----	-----	-----	-----	-----	-----	-----	-----	-----	-----	-----	-----	-----	-----	-----	-----	-----	-----	-----	-----	-----
NP_009727	PEroXisome related protein	-----	-----	-----	DEHA0G12639g	CaO19.2313	PICST_52187	An13g00680	AO090005000101	-----	AN5692.2	-----	-----	-----	-----	-----	-----	YALI0D27302g	-----	-----	-----	-----	-----	-----	-----	-----	-----	-----	-----	-----	-----	-----	-----	-----	-----	-----	-----	-----	-----	-----	-----	-----	-----	-----	-----	-----	-----	-----	-----
NP_009728	Heat shock protein of the HSP70 family	-----	-----	-----	-----	-----	-----	-----	-----	-----	-----	-----	-----	-----	-----	-----	-----	-----	-----	-----	-----	-----	-----	-----	-----	-----	-----	-----	-----	-----	-----	-----	-----	-----	-----	-----	-----	-----	-----	-----	-----	-----	-----	-----	-----	-----	-----	-----	-----
NP_009729	Nuclear protein localization factor and ER translocation component	-----	-----	-----	-----	-----	-----	-----	-----	-----	-----	-----	-----	-----	-----	-----	-----	-----	-----	AT3G63000	4325451	-----	-----	-----	-----	-----	-----	-----	-----	-----	-----	-----	DDB_0233722	-----	-----	-----	-----	-----	-----	CMH273C	-----	-----	OSTLU_31250	-----	-----	-----	-----	506709.3	-----
NP_009730	ER protein-translocation complex subunit	-----	-----	-----	-----	-----	-----	An16g08830	-----	-----	-----	-----	MGG_04412	-----	CNC01600	CNBC5660	LACBIDRAFT_305922	-----	-----	-----	-----	-----	-----	-----	-----	-----	-----	-----	-----	-----	-----	-----	-----	-----	-----	-----	-----	-----	-----	-----	-----	-----	-----	-----	-----	-----	-----	-----	-----
NP_009731	Kinesin-related protein	-----	-----	-----	-----	-----	-----	-----	-----	FG04184.1	AN6228.2	NCU09657	MGG_09850	-----	CNF02320	CNBF2380	LACBIDRAFT_291613	-----	UM02066.1	AT2G18090	4325008	561830	64599	304378	57330	489833	532406	AgaP_AGAP004310	591399	-----	-----	424743	DDBDRAFT_0205713	100017363	-----	Dmel_CG11148	-----	712775	460017	-----	Dpse_GA10795	495698	OSTLU_93284	-----	Bm1_13565	780058	TTHERM_00266440	-----	-----
NP_009732	Proteasome maturation factor	-----	-----	-----	-----	-----	-----	-----	-----	-----	-----	-----	-----	-----	CND04320	CNBD2000	LACBIDRAFT_192410	-----	UM01483.1	-----	-----	445030	51371	288455	66537	477325	510314	AgaP_AGAP009647	579892	-----	-----	418925	-----	100025424	AaeL_AAEL014555	-----	-----	-----	-----	-----	-----	414726	-----	-----	-----	448670	-----	-----	-----
NP_009734	Subunit of the COMPASS complex, which methylates histone H3 on lysine 4	-----	-----	-----	-----	-----	-----	-----	-----	-----	-----	-----	-----	-----	-----	-----	-----	-----	-----	-----	-----	-----	-----	-----	-----	-----	-----	-----	-----	-----	-----	-----	-----	-----	-----	-----	-----	-----	-----	-----	-----	-----	-----	-----	-----	-----	-----	511277.34	-----
NP_009735	Protein involved in cell wall biogenesis and architecture	-----	-----	-----	-----	-----	-----	-----	-----	-----	-----	-----	-----	-----	-----	-----	-----	-----	-----	-----	-----	-----	-----	-----	-----	-----	-----	-----	-----	-----	-----	-----	-----	-----	-----	-----	-----	-----	-----	-----	-----	-----	-----	-----	-----	-----	-----	-----	-----
NP_009736	Alcohol acyl transferase	-----	-----	-----	-----	-----	-----	-----	AO090701000081	-----	-----	-----	-----	-----	-----	-----	-----	-----	UM02793.1	-----	-----	-----	84696	-----	-----	480177	510774	AgaP_AGAP006819	584345	CHLREDRAFT_71905	Y60A3A.7	421068	-----	100030994	AaeL_AAEL015298	Dmel_CG8058	MONBRDRAFT_37380	698700	-----	CMB154C	Dpse_GA17475	380193	-----	CBG08080	Bm1_04000	613088	TTHERM_00649490	510101.33	KPN_03739
NP_009738	Protein required for biogenesis of mitochondria	-----	-----	-----	-----	-----	-----	-----	-----	-----	-----	-----	-----	-----	-----	-----	-----	-----	-----	AT1G03160	-----	-----	-----	-----	-----	-----	-----	AgaP_AGAP001802	-----	CHLREDRAFT_190184	ZK1248.14	-----	-----	-----	AaeL_AAEL004471	Dmel_CG3869	MONBRDRAFT_25320	-----	-----	-----	Dpse_GA17739	-----	-----	CBG02514	Bm1_09110	-----	-----	-----	-----
NP_009739	Bisformyl dityrosine-H+ antiporter of the plasma membrane - involved in excretion of bisformyl dityrosine to the maturing spore wall	-----	-----	-----	-----	-----	-----	-----	-----	-----	-----	-----	-----	-----	-----	-----	-----	-----	-----	AT1G79360	4336377	-----	9390	29503	20518	486316	510256	AgaP_AGAP000128	592457	-----	Y51A2D.5	421584	DDBDRAFT_0203447	100027984	AaeL_AAEL012098	Dmel_CG33234	MONBRDRAFT_15943	696240	470792	-----	Dpse_GA12986	734235	-----	CBG05238	Bm1_02425	-----	TTHERM_00318900	-----	KPN_02615
NP_009740	Ribosomal protein S6.e	-----	-----	-----	-----	-----	-----	-----	-----	-----	-----	-----	-----	-----	-----	-----	-----	-----	-----	-----	-----	-----	-----	-----	-----	-----	-----	-----	-----	-----	-----	-----	-----	-----	-----	-----	-----	-----	-----	-----	-----	-----	-----	-----	-----	-----	-----	-----	-----
NP_009741	MADS-box transcription factor	-----	-----	-----	-----	-----	-----	-----	-----	-----	-----	-----	MGG_02773	-----	-----	-----	-----	-----	-----	-----	-----	-----	-----	-----	-----	-----	-----	-----	-----	CHLREDRAFT_179291	-----	-----	-----	-----	-----	-----	-----	-----	-----	-----	-----	-----	-----	-----	-----	-----	-----	-----	-----
NP_009742	Alkaline Ceramidase	-----	-----	-----	-----	-----	-----	-----	AO090010000353	-----	-----	-----	-----	-----	-----	-----	-----	-----	-----	AT4G22330	4333811	-----	-----	-----	-----	-----	-----	AgaP_AGAP008729	594681	-----	-----	-----	DDB_0191395	-----	AaeL_AAEL001645	Dmel_CG13969	-----	-----	-----	-----	Dpse_GA12666	-----	-----	-----	-----	-----	-----	-----	-----
NP_009743	Conserved hypothetical protein	-----	-----	-----	-----	-----	-----	-----	-----	-----	-----	-----	-----	-----	-----	-----	-----	-----	-----	-----	-----	-----	-----	-----	-----	-----	-----	-----	-----	-----	-----	-----	-----	-----	-----	-----	-----	-----	-----	-----	-----	-----	-----	-----	-----	-----	-----	-----	-----
NP_009744	Respiratory chain assembly protein	-----	-----	-----	DEHA0D17281g	CaO19_7386	-----	-----	-----	-----	-----	-----	-----	-----	-----	-----	-----	-----	-----	-----	-----	-----	-----	-----	-----	-----	-----	-----	-----	-----	-----	-----	-----	-----	-----	-----	-----	-----	-----	-----	-----	-----	-----	-----	-----	-----	-----	-----	-----
NP_009745	Putative ATPase	-----	-----	-----	-----	-----	-----	-----	-----	FG05530.1	-----	-----	-----	SPAC1834.11c	-----	-----	-----	-----	-----	-----	-----	-----	-----	-----	-----	-----	504457	-----	-----	-----	-----	-----	-----	-----	-----	-----	-----	-----	-----	CML023C	-----	-----	-----	-----	-----	-----	TTHERM_00414230	-----	KPN_03588
NP_009746	Protein of unknown function localised to vacuolar membrane	-----	-----	-----	-----	-----	-----	-----	-----	-----	-----	-----	-----	-----	-----	-----	-----	-----	-----	-----	-----	-----	-----	-----	-----	-----	-----	-----	-----	-----	-----	-----	-----	-----	-----	-----	-----	-----	-----	-----	-----	-----	-----	-----	-----	-----	-----	-----	-----
NP_009747	Splicing factor	-----	-----	CAGL0M06479g	-----	-----	-----	-----	-----	-----	-----	-----	-----	-----	-----	-----	-----	-----	-----	-----	-----	-----	-----	-----	-----	-----	-----	-----	-----	-----	-----	-----	-----	-----	-----	-----	-----	-----	-----	-----	-----	-----	-----	-----	-----	-----	-----	-----	-----
NP_009748	Ribosomal protein S9.e.B	-----	-----	-----	-----	-----	-----	-----	-----	-----	-----	-----	-----	-----	-----	-----	-----	-----	-----	-----	-----	-----	-----	-----	-----	-----	-----	-----	-----	-----	-----	-----	-----	100018219	-----	-----	-----	-----	-----	-----	-----	-----	-----	-----	-----	-----	-----	-----	KPN_03696
NP_009750	Ribosomal protein L21.e	-----	-----	-----	-----	-----	-----	-----	-----	-----	-----	-----	-----	-----	-----	-----	-----	-----	-----	-----	-----	-----	-----	-----	-----	-----	-----	-----	-----	-----	-----	-----	-----	-----	-----	-----	-----	-----	-----	-----	-----	-----	-----	-----	-----	-----	-----	-----	-----
NP_009751	Protein of the mitochondrial carrier family (MCF) - unknown function	-----	-----	-----	-----	-----	-----	-----	-----	-----	-----	-----	-----	-----	-----	-----	-----	-----	-----	-----	4338524	-----	-----	-----	-----	-----	-----	-----	-----	CHLREDRAFT_122344	-----	-----	-----	-----	-----	-----	-----	-----	-----	-----	Dpse_GA20774	-----	-----	-----	-----	-----	TTHERM_00649210	511725.134	-----
NP_009752	Transcriptional regulation mediator	-----	-----	-----	-----	-----	-----	An04g03140	-----	FG01495.1	-----	NCU08365	-----	-----	-----	-----	-----	-----	-----	-----	-----	-----	-----	-----	-----	-----	-----	-----	-----	-----	-----	-----	-----	-----	-----	-----	-----	-----	-----	-----	-----	-----	-----	-----	-----	-----	-----	-----	-----
NP_009753	Synthetic with Old Yellow enzyme	-----	-----	-----	-----	-----	-----	-----	-----	-----	-----	-----	-----	-----	-----	-----	-----	-----	-----	-----	-----	-----	-----	-----	-----	-----	-----	-----	-----	-----	-----	-----	-----	-----	-----	-----	-----	-----	-----	-----	-----	-----	-----	-----	-----	-----	-----	-----	-----
NP_009754	Chromatin assembly complex, subunit p50	-----	-----	-----	-----	-----	-----	-----	-----	-----	AN8187.2	-----	-----	-----	-----	-----	LACBIDRAFT_243182	-----	-----	-----	-----	-----	-----	-----	-----	-----	-----	-----	-----	-----	-----	-----	-----	-----	-----	-----	-----	-----	-----	-----	-----	-----	-----	-----	-----	-----	-----	511491.14	-----
NP_009755	Glucose-6-phosphate isomerase	-----	-----	-----	-----	-----	-----	-----	-----	-----	-----	-----	-----	-----	-----	-----	-----	-----	-----	-----	-----	-----	-----	-----	-----	-----	-----	-----	-----	-----	-----	-----	-----	-----	-----	-----	-----	-----	-----	-----	-----	-----	-----	-----	-----	-----	-----	-----	-----
NP_009756	Protein of unknown function localised to cytoplasm and nucleus	-----	KLLA0E23573g	CAGL0M05313g	-----	CaO19_537	PICST_33797	-----	-----	-----	-----	-----	-----	-----	-----	-----	-----	-----	-----	-----	-----	-----	-----	-----	-----	-----	-----	-----	-----	-----	-----	-----	-----	-----	-----	-----	-----	-----	-----	-----	-----	-----	-----	-----	-----	-----	-----	-----	-----
NP_009757	TFIID and SAGA subunit	-----	-----	-----	-----	-----	-----	-----	-----	-----	-----	-----	-----	-----	-----	-----	-----	-----	-----	-----	-----	-----	-----	-----	-----	-----	-----	-----	-----	-----	-----	-----	-----	-----	-----	-----	-----	-----	-----	-----	-----	-----	-----	-----	-----	-----	-----	-----	-----
NP_009758	Alpha-1,2-mannosyltransferase	-----	-----	-----	-----	-----	-----	-----	-----	-----	-----	-----	-----	-----	-----	-----	-----	-----	-----	-----	-----	-----	-----	-----	-----	-----	-----	-----	-----	-----	-----	-----	-----	-----	-----	-----	-----	-----	-----	-----	-----	-----	-----	-----	-----	-----	-----	-----	-----
NP_009759	Bud emergence mediator	-----	-----	-----	-----	-----	-----	-----	-----	-----	-----	-----	-----	-----	-----	-----	-----	-----	-----	-----	-----	378966	285590	303021	268396	489119	518356	AgaP_AGAP007717	577780	-----	Y106G6H.14	427625	-----	100031226	AaeL_AAEL012888	Dmel_CG18408	MONBRDRAFT_17272	702751	471740	-----	Dpse_GA14923	379169	-----	CBG02217	Bm1_09675	549321	-----	-----	-----
NP_009760	Protein involved in degradation proteins in the ER	-----	KLLA0E23353g	-----	-----	-----	-----	An15g00640	AO090701000076	FG02601.1	-----	NCU00146	MGG_06444	SPBC365.08c	CNN00930	CNBN0920	-----	-----	-----	-----	4338013	554093	51009	687738	70377	606991	614334	AgaP_AGAP000832	-----	-----	R151.6	417498	DDBDRAFT_0186360	100011392	-----	Dmel_CG14899	-----	699316	455251	-----	Dpse_GA13336	-----	OSTLU_27234	CBG00586	-----	548851	TTHERM_00194360	510431.1	-----
NP_009761	Cell division control protein	-----	-----	-----	-----	-----	-----	-----	-----	-----	-----	-----	-----	-----	-----	-----	-----	-----	-----	-----	-----	-----	-----	-----	-----	-----	-----	-----	-----	-----	-----	-----	-----	-----	-----	-----	-----	-----	-----	-----	-----	-----	-----	-----	-----	-----	-----	-----	-----
NP_009762	Protein involved in signal transduction	-----	-----	-----	-----	-----	-----	-----	-----	-----	-----	-----	MGG_12108	-----	-----	-----	-----	-----	-----	-----	-----	-----	-----	-----	-----	-----	-----	-----	-----	-----	-----	-----	-----	-----	-----	-----	-----	-----	-----	-----	-----	-----	-----	-----	-----	-----	-----	-----	-----
NP_009763	Serine hydrolase/alpha/beta hydrolase subset	-----	-----	-----	DEHA0D14586g	CaO19.8404	PICST_52018	An18g04170	AO090009000413	-----	AN4057.2	-----	MGG_05298	-----	-----	-----	-----	YALI0B15950g	-----	AT4G24140	-----	-----	-----	-----	-----	-----	-----	-----	-----	-----	-----	-----	-----	-----	AaeL_AAEL004487	-----	-----	-----	-----	-----	-----	-----	-----	-----	-----	-----	-----	-----	-----
NP_009764	Alpha-1,2-mannosyltransferase	-----	-----	-----	-----	-----	-----	-----	-----	-----	-----	-----	-----	-----	-----	-----	-----	-----	-----	-----	-----	-----	-----	-----	-----	-----	-----	-----	-----	-----	-----	-----	-----	-----	-----	-----	-----	-----	-----	-----	-----	-----	-----	-----	-----	-----	-----	-----	-----
NP_009766	Putative high affinity iron transporter involved in transport of intravacuolar stores of iron	-----	-----	-----	-----	-----	-----	-----	-----	-----	-----	-----	-----	-----	-----	-----	-----	-----	-----	-----	-----	-----	-----	-----	-----	-----	-----	-----	-----	CHLREDRAFT_137142	-----	-----	-----	-----	-----	-----	-----	-----	-----	-----	-----	-----	-----	-----	-----	-----	-----	-----	-----
NP_009767	Urea amidolyase	-----	-----	-----	-----	-----	-----	-----	-----	-----	-----	-----	-----	-----	-----	-----	-----	-----	-----	-----	-----	-----	-----	-----	-----	-----	-----	-----	-----	-----	-----	-----	-----	-----	-----	-----	-----	-----	-----	-----	-----	-----	-----	-----	-----	-----	-----	-----	-----
NP_009769	ER Vesicle Protein	-----	-----	-----	-----	-----	-----	-----	-----	-----	-----	-----	-----	-----	-----	-----	-----	-----	-----	-----	-----	-----	-----	289324	98417	480116	-----	-----	582532	CHLREDRAFT_56436	T09E8.3	-----	DDBDRAFT_0206032	-----	-----	Dmel_CG5855	MONBRDRAFT_32837	-----	-----	CME060C	Dpse_GA19182	-----	OSTLU_9005	CBG09425	Bm1_51875	-----	-----	-----	-----
NP_009770	Actin related protein	-----	KLLA0C05500g	-----	-----	-----	-----	-----	-----	-----	-----	-----	-----	-----	-----	-----	-----	-----	-----	-----	-----	-----	-----	-----	-----	-----	-----	-----	-----	-----	-----	-----	-----	-----	-----	-----	-----	-----	-----	-----	-----	-----	-----	-----	-----	-----	-----	-----	-----
NP_009771	Glucose-repressible RNA-binding protein	-----	-----	-----	-----	-----	-----	-----	-----	-----	-----	-----	-----	-----	-----	-----	-----	-----	-----	-----	-----	-----	-----	-----	-----	-----	-----	-----	-----	-----	-----	-----	-----	-----	-----	-----	MONBRDRAFT_23437	-----	-----	CMS187C	-----	-----	OSTLU_38809	CBG02484	Bm1_46695	394890	TTHERM_00557810	506885.7	-----
NP_009772	Siroheme synthase	-----	-----	-----	-----	-----	-----	An07g02200	-----	-----	-----	-----	MGG_09871	SPAC4D7.06c	-----	-----	LACBIDRAFT_146719	YALI0E11385g	UM00458.1	-----	-----	-----	-----	-----	-----	-----	-----	-----	-----	-----	-----	-----	-----	-----	-----	-----	-----	-----	-----	-----	-----	-----	-----	-----	-----	-----	-----	-----	KPN_03115
NP_009773	Suppressor of dis2 mutations	-----	-----	-----	-----	-----	-----	-----	-----	-----	-----	NCU02358	-----	-----	CNA03430	CNBA3300	LACBIDRAFT_327329	-----	-----	AT1G80090	4327751	791615	53632	301518	241113	488526	511961	-----	-----	CHLREDRAFT_184895	-----	-----	DDB_0191353	100011008	-----	-----	MONBRDRAFT_35781	702782	470648	-----	-----	100127310	-----	-----	-----	779860	-----	-----	-----
NP_009774	Cell cycle regulatory protein	-----	-----	-----	-----	-----	-----	-----	-----	FG06351.1	-----	NCU11000	-----	-----	CNL05750	CNBI1080	-----	-----	UM04022.1	-----	-----	-----	-----	-----	-----	-----	-----	-----	-----	-----	-----	-----	-----	-----	-----	-----	-----	-----	-----	-----	-----	-----	-----	-----	-----	-----	-----	-----	-----
NP_009775	Protein required for oxidation of specific cysteine residues of the transcription factor Yap1p	-----	-----	-----	DEHA0C15048g	-----	-----	-----	-----	-----	-----	NCU00295	MGG_04671	-----	-----	-----	-----	YALI0B03762g	-----	-----	-----	-----	-----	-----	-----	-----	-----	-----	-----	-----	-----	-----	-----	-----	-----	-----	-----	-----	-----	-----	-----	-----	-----	-----	-----	-----	-----	-----	-----
NP_009776	Component of the autophagic system	-----	-----	-----	-----	-----	-----	-----	-----	-----	-----	NCU10049	-----	-----	-----	-----	LACBIDRAFT_255963	-----	-----	-----	4340429	570965	9140	361321	67526	474636	767903	AgaP_AGAP012847	582719	CHLREDRAFT_194981	-----	-----	DDB_0191412	100029238	AaeL_AAEL009089	-----	-----	-----	-----	-----	-----	-----	-----	-----	Bm1_52120	-----	-----	-----	-----
NP_009777	Pyruvate carboxylase 2	-----	-----	-----	-----	-----	-----	-----	-----	-----	-----	-----	-----	-----	-----	-----	-----	-----	-----	-----	-----	-----	-----	-----	-----	-----	-----	-----	-----	-----	-----	-----	-----	-----	-----	-----	-----	-----	-----	-----	-----	-----	-----	-----	-----	-----	-----	-----	-----
NP_009778	Putative protein of unknown function; YBR219C is not an essential gene; Ybr219cp [Saccharomyces cerevisiae].	-----	-----	-----	-----	-----	-----	An02g13410	-----	FG08805.1	-----	-----	-----	-----	CNH00180	-----	LACBIDRAFT_142711	-----	-----	-----	-----	394083	-----	-----	-----	-----	-----	-----	-----	CHLREDRAFT_145923	-----	425029	DDB_0233130	-----	-----	-----	-----	-----	-----	-----	-----	-----	-----	-----	-----	-----	-----	-----	-----
NP_009779	Similarity to human acetyl-coenzyme A transporter	-----	-----	-----	-----	-----	-----	-----	-----	-----	-----	-----	-----	-----	-----	-----	-----	-----	-----	-----	-----	-----	-----	-----	-----	-----	-----	-----	-----	-----	-----	-----	-----	-----	-----	-----	-----	703246	-----	-----	-----	-----	-----	-----	-----	100124971	TTHERM_00191600	-----	KPN_00395
NP_009780	Pyruvate dehydrogenase (lipoamide) beta chain precursor	-----	-----	-----	-----	-----	-----	-----	-----	-----	-----	-----	-----	-----	-----	-----	-----	-----	-----	-----	-----	-----	-----	-----	-----	-----	-----	-----	-----	-----	-----	-----	-----	-----	-----	-----	-----	-----	-----	-----	-----	-----	-----	-----	-----	-----	-----	-----	KPN_00372
NP_009781	AMP-binding protein, peroxisomal	-----	KLLA0A03333g	-----	DEHA0E06446g	CaO19.1064	PICST_89873	-----	-----	-----	-----	-----	-----	-----	CNE01100	CNBE1040	-----	-----	-----	-----	-----	-----	-----	-----	-----	-----	-----	-----	-----	-----	-----	422102	-----	-----	-----	-----	MONBRDRAFT_30730	-----	-----	-----	-----	444743	-----	CBG00883	-----	496813	-----	511693.1	-----
NP_009782	Tyr-DNA phosphodiesterase	-----	KLLA0F09625g	-----	DEHA0G01936g	-----	PICST_67678	An02g02970	AO090026000547	FG06173.1	AN5903.2	NCU06345	-----	SPCP31B10.05	-----	-----	LACBIDRAFT_319104	YALI0D07590g	-----	-----	-----	571485	55775	314380	104884	490828	517053	AgaP_AGAP010577	-----	-----	F52C12.1	423403	-----	100015515	AaeL_AAEL015141	Dmel_CG8825	-----	695338	453096	-----	Dpse_GA21349	446983	-----	CBG22509	Bm1_36420	734106	-----	511191.1	-----
NP_009784	Protein of unknown function localised to cytoplasm	-----	-----	-----	-----	-----	-----	-----	-----	-----	-----	-----	-----	-----	-----	-----	-----	YALI0F15323g	-----	-----	-----	-----	-----	-----	-----	-----	-----	-----	-----	-----	-----	-----	-----	-----	-----	-----	-----	-----	-----	-----	-----	-----	-----	-----	-----	-----	-----	-----	-----
NP_009786	Mitochondrial ATP-binding protein	-----	-----	-----	-----	-----	-----	-----	-----	-----	-----	-----	-----	-----	-----	-----	-----	-----	-----	-----	-----	-----	-----	-----	-----	-----	-----	-----	-----	-----	-----	-----	-----	-----	-----	-----	-----	-----	-----	-----	-----	-----	-----	-----	-----	-----	-----	506739.5	-----
NP_009787	Subunit of a complex, with Slx4p, that hydrolyzes 5` branches from duplex DNA	-----	-----	-----	-----	-----	-----	-----	-----	-----	-----	NCU01236	MGG_04879	-----	-----	-----	-----	-----	-----	-----	-----	100001845	79008	293489	75764	607780	510858	-----	578194	-----	F56A3.2	-----	-----	100014449	-----	Dmel_CG18271	-----	-----	-----	-----	Dpse_GA14867	779287	OSTLU_27712	-----	Bm1_35165	-----	-----	-----	-----
NP_009788	Glucosidase II, glycosyl hydrolase catalytic subunit	-----	-----	-----	-----	-----	-----	-----	-----	-----	-----	-----	-----	-----	-----	-----	-----	-----	-----	-----	-----	-----	-----	-----	-----	-----	-----	-----	-----	-----	-----	-----	-----	-----	-----	-----	-----	-----	-----	-----	-----	-----	-----	-----	-----	-----	-----	-----	-----
NP_009789	Protein of unknown function localised to mitochondria	-----	-----	-----	-----	-----	-----	-----	-----	-----	-----	-----	-----	-----	-----	-----	-----	-----	-----	-----	-----	-----	-----	-----	-----	-----	-----	-----	-----	-----	-----	-----	-----	-----	-----	-----	-----	-----	-----	-----	-----	-----	-----	-----	-----	-----	-----	-----	-----
NP_009790	Component of the Swr1p complex that incorporates Htz1p into chromatin	-----	-----	-----	-----	-----	-----	-----	-----	FG07308.1	-----	-----	MGG_06385	SPCC576.13	-----	CNBL2130	LACBIDRAFT_310139	YALI0E00946g	-----	-----	-----	678529	10428	292027	23837	403675	281682	AgaP_AGAP005152	579228	-----	-----	374073	-----	100021186	AaeL_AAEL007422	-----	-----	711343	454248	-----	-----	-----	-----	-----	Bm1_18870	-----	-----	-----	-----
NP_009792	PAB1 binding protein	-----	-----	-----	-----	-----	-----	-----	-----	FG01055.1	-----	-----	MGG_12912	SPCC757.09c	-----	-----	-----	YALI0A18161g	UM05909.1	AT3G04610	4331186	-----	54039	-----	59093	-----	506889	AgaP_AGAP004942	588140	CHLREDRAFT_182403	-----	-----	-----	100021068	AaeL_AAEL006876	Dmel_CG7437	MONBRDRAFT_34093	-----	474053	-----	Dpse_GA20351	-----	-----	CBG15694	Bm1_48315	448044	TTHERM_00420000	-----	-----
NP_009793	Arp2/3 protein complex subunit, 40 kilodalton	-----	-----	-----	-----	-----	-----	-----	-----	-----	-----	-----	-----	-----	-----	-----	-----	-----	-----	-----	-----	-----	-----	-----	-----	-----	-----	-----	-----	-----	-----	-----	-----	-----	-----	-----	-----	-----	-----	-----	-----	-----	-----	-----	-----	-----	TTHERM_00354830	504215.4	-----
NP_009794	Putative ion transport protein	-----	-----	-----	-----	-----	-----	-----	-----	-----	-----	-----	-----	-----	-----	-----	-----	-----	-----	-----	-----	-----	-----	-----	-----	-----	-----	-----	-----	-----	-----	-----	-----	-----	-----	-----	-----	-----	-----	-----	-----	-----	-----	-----	-----	-----	-----	-----	-----
NP_009795	mRNA cap methyltransferase	-----	-----	-----	-----	-----	-----	-----	-----	-----	-----	-----	-----	-----	-----	-----	-----	-----	-----	-----	-----	-----	-----	-----	-----	-----	-----	AgaP_AGAP003460	-----	CHLREDRAFT_172799	-----	-----	-----	-----	-----	-----	MONBRDRAFT_29289	-----	-----	-----	-----	-----	-----	-----	-----	-----	TTHERM_00431250	511807.8	-----
NP_009796	Pre-mRNA processing RNA-helicase	-----	-----	-----	-----	-----	-----	-----	-----	-----	-----	-----	-----	-----	-----	-----	-----	-----	-----	-----	-----	-----	-----	-----	-----	-----	-----	-----	-----	-----	-----	-----	-----	-----	-----	-----	-----	-----	-----	-----	-----	-----	-----	-----	-----	-----	-----	-----	-----
NP_009797	Protein of unknown function localised to cytoplasm and mitochondria	-----	-----	-----	-----	-----	-----	-----	-----	-----	-----	-----	-----	-----	-----	-----	-----	-----	-----	-----	-----	-----	-----	-----	-----	-----	-----	-----	-----	-----	-----	-----	-----	-----	-----	-----	-----	-----	-----	-----	-----	-----	-----	-----	-----	-----	-----	-----	-----
NP_009798	Putative transcription factor	-----	-----	-----	-----	-----	-----	-----	-----	FG08626.1	AN7468.2	-----	MGG_12739	-----	-----	-----	-----	-----	-----	-----	-----	-----	-----	-----	-----	-----	-----	-----	-----	-----	-----	-----	DDB_0220623	-----	-----	-----	-----	-----	-----	-----	-----	-----	-----	-----	-----	-----	-----	-----	-----
NP_009799	Regulator of the thiamine biosynthetic genes	-----	-----	CAGL0J07150g	DEHA0A03949g	CaO19_10262	PICST_30827	An08g02760	AO090012000945	FG07067.1	AN1829.2	NCU07392	MGG_00494	SPBC15D4.02	CNJ00330	CNBJ3170	-----	YALI0D01353g	UM01961.1	-----	-----	-----	-----	-----	-----	-----	-----	-----	-----	-----	-----	-----	-----	-----	-----	-----	-----	-----	-----	-----	-----	-----	-----	-----	-----	-----	-----	-----	-----
NP_009800	Putative transport protein localised to vacuolar membrane	-----	-----	-----	-----	-----	-----	-----	-----	-----	AN4316.2	-----	-----	SPAC20G8.03	-----	-----	-----	-----	-----	AT3G05150	4325804	-----	-----	-----	-----	-----	-----	-----	583334	CHLREDRAFT_196325	H17B01.1	-----	DDB_0238572	-----	-----	-----	MONBRDRAFT_28107	-----	-----	CMK066C	Dpse_GA14750	-----	OSTLU_52000	CBG07075	Bm1_37035	-----	TTHERM_00131260	505183.13	KPN_02872
NP_009801	Protein of unknown function localised to cytoplasm and nucleus	-----	-----	-----	-----	-----	-----	-----	-----	-----	-----	-----	-----	-----	-----	-----	-----	-----	-----	-----	-----	-----	-----	-----	-----	-----	-----	-----	-----	-----	F45F2.9	-----	-----	-----	-----	-----	-----	-----	-----	CMD112C	-----	-----	-----	CBG01514	-----	-----	-----	-----	-----
NP_009802	UDP-N-acetylglucosamine-1-phosphate transferase	-----	-----	-----	-----	-----	-----	-----	-----	-----	-----	-----	-----	-----	-----	-----	-----	-----	-----	-----	-----	-----	-----	-----	-----	-----	-----	-----	-----	-----	-----	-----	-----	-----	-----	-----	-----	-----	-----	-----	-----	-----	-----	-----	-----	-----	-----	-----	-----
NP_009803	Glutathione peroxidases	-----	-----	-----	-----	-----	-----	-----	-----	-----	-----	-----	-----	-----	-----	-----	-----	-----	-----	-----	-----	-----	-----	-----	-----	-----	-----	-----	-----	-----	-----	-----	-----	-----	-----	-----	-----	-----	-----	-----	-----	-----	-----	-----	-----	-----	-----	-----	-----
NP_009804	ATPase component of a four subunit chromatin remodeling complex	-----	-----	-----	-----	-----	-----	-----	-----	-----	-----	-----	-----	-----	-----	-----	-----	-----	-----	-----	-----	-----	-----	-----	-----	-----	-----	-----	-----	-----	-----	-----	-----	-----	-----	-----	-----	-----	-----	-----	-----	-----	-----	-----	-----	-----	-----	-----	KPN_00058
NP_009805	Protein of unknown function	-----	-----	-----	-----	-----	-----	An16g02200	AO090005001382	FG06378.1	AN3018.2	NCU02388	MGG_03562	SPCC18.15	CNA05490	-----	-----	-----	UM01730.1	-----	4336350	564032	-----	-----	67228	-----	506522	AgaP_AGAP002839	578428	CHLREDRAFT_165744	Y43F4B.9	-----	DDBDRAFT_0190862	100023579	AaeL_AAEL005725	-----	MONBRDRAFT_26922	-----	-----	CMQ102C	-----	-----	-----	CBG24288	Bm1_23925	-----	TTHERM_00392890	511301.1	-----
NP_009806	Effects N-glycosylation	-----	-----	-----	-----	-----	-----	-----	-----	-----	-----	-----	-----	-----	-----	-----	-----	-----	-----	-----	-----	-----	-----	-----	-----	-----	-----	-----	-----	-----	-----	-----	-----	-----	-----	-----	-----	-----	-----	-----	-----	-----	-----	-----	-----	-----	-----	-----	-----
NP_009807	Glutamine amidotransferase/cyclase	-----	-----	-----	-----	-----	-----	-----	-----	-----	-----	-----	-----	-----	-----	-----	-----	-----	-----	-----	-----	393559	-----	-----	-----	-----	-----	-----	-----	-----	-----	-----	DDB_0234061	-----	-----	-----	-----	-----	-----	-----	-----	-----	-----	-----	-----	-----	-----	511807.11	-----
NP_009808	2-dehydro-3-deoxyphosphoheptonate aldolase, tyrosine-inhibited	-----	-----	-----	-----	-----	-----	-----	-----	-----	-----	-----	-----	-----	-----	-----	-----	-----	-----	-----	-----	-----	-----	-----	-----	-----	-----	-----	-----	-----	-----	-----	-----	-----	-----	-----	-----	-----	-----	-----	-----	-----	-----	-----	-----	-----	-----	-----	-----
NP_009809	Weak similarity to hypothetical protein S. pombe	-----	KLLA0B10373g	-----	-----	-----	-----	-----	-----	-----	-----	-----	-----	-----	-----	-----	-----	-----	-----	-----	-----	-----	-----	-----	-----	-----	-----	-----	-----	-----	-----	-----	-----	-----	-----	-----	-----	-----	-----	-----	-----	-----	-----	-----	-----	-----	-----	-----	-----
NP_009810	Mitochondrial ribosomal protein, small subunit	-----	-----	-----	-----	-----	-----	-----	-----	-----	-----	-----	-----	-----	-----	-----	-----	-----	-----	-----	-----	-----	-----	-----	-----	-----	-----	-----	-----	CHLREDRAFT_131752	E02A10.1	-----	DDBDRAFT_0191770	-----	AaeL_AAEL003801	-----	-----	-----	-----	-----	-----	-----	-----	CBG23528	-----	-----	-----	-----	-----
NP_009811	DUTP pyrophosphatase precursor	-----	-----	-----	-----	-----	-----	-----	-----	-----	-----	-----	-----	-----	-----	-----	-----	-----	-----	-----	-----	-----	-----	-----	-----	-----	-----	-----	-----	-----	-----	-----	-----	-----	-----	-----	-----	-----	-----	-----	-----	-----	-----	-----	-----	-----	-----	-----	-----
NP_009812	DNA-directed RNA polymerase II suppressor protein	-----	-----	-----	-----	-----	-----	-----	-----	-----	-----	-----	-----	-----	-----	-----	-----	YALI0F10483g	-----	-----	-----	-----	-----	-----	-----	-----	-----	-----	-----	-----	-----	-----	-----	-----	-----	-----	-----	-----	-----	-----	-----	-----	-----	-----	-----	-----	-----	-----	-----
NP_009813	TRAPP subunit of 20 kDa involved in targeting and fusion of ER to golgi transport vesicles	-----	-----	-----	-----	-----	-----	-----	AO090011000833	-----	-----	NCU11174	-----	-----	-----	-----	-----	-----	-----	-----	-----	-----	-----	-----	-----	-----	-----	-----	579875	CHLREDRAFT_182697	-----	-----	-----	-----	-----	-----	MONBRDRAFT_33411	-----	-----	CMF038C	-----	-----	-----	-----	-----	-----	-----	503713.2	-----
NP_009814	Protein of unknown function localised to cytoplasm	-----	-----	-----	-----	-----	-----	An04g02450	-----	-----	-----	-----	-----	-----	-----	-----	-----	YALI0E03564g	-----	-----	-----	-----	-----	-----	-----	-----	-----	-----	-----	-----	-----	-----	-----	-----	-----	-----	-----	-----	-----	-----	-----	-----	-----	-----	-----	-----	-----	-----	-----
NP_009815	Riboflavin synthase, alpha chain	-----	-----	-----	-----	-----	-----	-----	-----	-----	-----	-----	-----	-----	-----	-----	-----	-----	-----	-----	-----	-----	-----	-----	-----	-----	-----	-----	-----	-----	-----	-----	-----	-----	-----	-----	-----	-----	-----	-----	-----	-----	-----	-----	-----	-----	-----	-----	-----
NP_009816	Protein involved in processing of tRNAs and rRNAs	-----	-----	-----	-----	-----	-----	-----	-----	-----	-----	-----	-----	SPBC1703.01c	-----	CNBK0950	LACBIDRAFT_327347	YALI0C03784g	UM01144.1	AT2G43190	-----	-----	-----	-----	-----	-----	-----	AgaP_AGAP011713	579025	-----	C15C6.4	-----	-----	-----	AaeL_AAEL000215	-----	MONBRDRAFT_21969	-----	-----	CMG096C	Dpse_GA20782	-----	-----	-----	-----	-----	TTHERM_01005330	-----	-----
NP_009817	Subunit of the COMPASS complex, which methylates histone H3 on lysine 4	-----	-----	-----	-----	-----	PICST_27132	-----	-----	-----	-----	-----	-----	-----	-----	-----	-----	-----	-----	-----	-----	-----	-----	-----	-----	-----	-----	-----	-----	-----	-----	-----	-----	-----	-----	-----	-----	-----	-----	-----	-----	-----	-----	-----	-----	-----	-----	-----	-----
NP_009818	Protein of unknown function	-----	-----	CAGL0I09196g	-----	-----	-----	-----	-----	-----	-----	-----	-----	-----	-----	-----	-----	-----	-----	-----	-----	-----	-----	-----	-----	-----	-----	-----	-----	-----	-----	-----	-----	-----	-----	-----	-----	-----	-----	-----	-----	-----	-----	-----	-----	-----	-----	-----	-----
NP_009819	GTPase activating protein (GAP) (putative)	-----	-----	-----	-----	-----	-----	-----	-----	-----	-----	-----	-----	-----	-----	-----	-----	-----	-----	AT5G12150	4344163	-----	-----	-----	-----	-----	-----	AgaP_AGAP004000	-----	-----	-----	-----	DDB_0233754	-----	AaeL_AAEL004375	-----	-----	-----	-----	-----	Dpse_GA15167	-----	-----	-----	Bm1_30375	-----	TTHERM_00058870	-----	-----
NP_009820	putative methyltransferase	-----	-----	-----	-----	-----	-----	-----	-----	-----	-----	-----	-----	-----	-----	-----	-----	-----	UM01818.1	-----	-----	-----	-----	-----	-----	-----	-----	-----	-----	-----	-----	-----	-----	-----	-----	-----	-----	-----	-----	-----	-----	-----	-----	-----	-----	100124841	-----	-----	-----
NP_009821	Found in Mitochondrial Proteome	-----	KLLA0F02079g	CAGL0I09262g	-----	-----	-----	-----	-----	-----	-----	-----	-----	-----	-----	-----	-----	-----	-----	-----	-----	-----	-----	-----	-----	-----	-----	-----	-----	-----	-----	-----	-----	-----	-----	-----	-----	-----	-----	-----	-----	-----	-----	-----	-----	-----	-----	-----	-----
NP_009822	Serine hydroxymethyltransferase precursor, mitochondrial	-----	-----	-----	-----	-----	-----	-----	-----	-----	-----	-----	-----	-----	-----	-----	-----	-----	-----	-----	-----	-----	-----	-----	-----	-----	-----	-----	-----	-----	-----	-----	-----	-----	-----	-----	-----	-----	-----	-----	-----	-----	-----	-----	-----	-----	-----	-----	-----
NP_009823	Ypt protein, is degraded by a proteasome-dependent mechanism	-----	-----	-----	-----	-----	-----	-----	-----	-----	-----	-----	-----	-----	-----	-----	-----	-----	-----	-----	-----	-----	-----	-----	-----	-----	-----	-----	-----	-----	-----	-----	-----	-----	-----	-----	-----	-----	-----	-----	-----	-----	-----	-----	-----	-----	-----	-----	-----
NP_009824	3-ketosphinganine reductase	-----	-----	-----	-----	-----	-----	-----	-----	FG06695.1	-----	NCU00302	MGG_00362	SPCC1450.15	-----	-----	LACBIDRAFT_307721	-----	-----	AT5G19200	4330439	394114	2531	360833	70750	609655	505558	AgaP_AGAP003984	586074	-----	R05D8.7	420902	DDB_0232044	100016602	AaeL_AAEL001048	Dmel_CG10425	MONBRDRAFT_34237	700476	738461	CMS264C	Dpse_GA10311	414665	-----	CBG08294	Bm1_37690	780179	TTHERM_00039050	506959.64	KPN_01267
NP_009825	REquired for Isotropic bud growth	-----	-----	-----	-----	-----	-----	-----	-----	-----	-----	-----	-----	-----	-----	-----	-----	-----	-----	-----	-----	-----	-----	-----	-----	-----	-----	-----	-----	CHLREDRAFT_154440	-----	-----	-----	-----	-----	-----	-----	702461	459960	CMT546C	-----	-----	OSTLU_33079	-----	-----	-----	-----	511511.5	-----
NP_009827	Mitochondrial ribosomal protein, large subunit	-----	-----	-----	-----	-----	-----	An02g11300	-----	FG00997.1	AN2949.2	NCU03094	MGG_11244	SPCC645.09	-----	-----	LACBIDRAFT_307502	YALI0F18150g	UM01939.1	-----	4351876	-----	-----	-----	-----	-----	-----	-----	-----	-----	-----	-----	-----	-----	-----	-----	-----	-----	-----	-----	-----	-----	-----	-----	-----	-----	-----	-----	-----
NP_009828	Found in Mitochondrial Proteome	-----	-----	-----	-----	-----	-----	An02g04660	AO090026000393	-----	AN1149.2	-----	-----	-----	CNE03870	CNBE3860	-----	-----	UM02876.1	-----	-----	-----	135154	684207	68002	-----	-----	-----	576678	-----	W02D3.12	-----	DDBDRAFT_0205467	100020814	AaeL_AAEL013256	-----	-----	717008	472051	-----	Dpse_GA13625	-----	-----	CBG04049	Bm1_41920	-----	-----	-----	-----
NP_009829	Strong similarity to hypothetical protein YJL058c	-----	-----	-----	-----	-----	-----	-----	-----	FG04339.1	-----	NCU01542	-----	-----	-----	CNBG3830	LACBIDRAFT_296493	YALI0F30371g	UM02755.1	-----	-----	-----	-----	-----	-----	-----	-----	-----	-----	-----	-----	-----	-----	-----	-----	-----	-----	-----	-----	-----	-----	-----	-----	-----	-----	-----	-----	-----	-----
NP_009830	Putative methyltransferase	-----	-----	-----	-----	-----	-----	-----	-----	-----	-----	-----	-----	-----	CNN00790	CNBN0780	LACBIDRAFT_252407	-----	-----	AT1G08125	4327311	436634	79609	362748	100048447	609034	100125307	-----	-----	CHLREDRAFT_95324	C42C1.13	418768	DDBDRAFT_0201783	100029279	AaeL_AAEL006009	Dmel_CG10947	MONBRDRAFT_10114	705487	452896	-----	Dpse_GA10659	-----	OSTLU_92077	CBG06267	-----	595025	TTHERM_00019660	-----	-----
NP_009831	Mismatch repair protein	-----	-----	-----	DEHA0C14168g	CaO19.1331	PICST_62139	-----	-----	-----	-----	-----	-----	-----	-----	-----	-----	-----	-----	-----	-----	-----	-----	-----	-----	-----	-----	-----	-----	-----	-----	-----	-----	-----	-----	-----	-----	-----	-----	-----	-----	-----	-----	-----	-----	-----	-----	-----	-----
NP_009832	UBX (ubiquitin regulatory X) domain-containing protein	-----	-----	-----	DEHA0C15752g	-----	PICST_30636	-----	-----	FG08863.1	AN4754.2	-----	MGG_02734	-----	-----	-----	-----	-----	-----	-----	4341597	-----	51035	293719	225896	476055	506676	-----	579681	-----	F23C8.4	-----	DDBDRAFT_0190003	100009956	AaeL_AAEL001154	Dmel_CG8209	-----	718643	451261	-----	Dpse_GA20900	444653	-----	CBG03986	Bm1_14295	448372	-----	-----	-----
NP_009833	Regulats inhibitory Cdk phosphorylation of Pds1	-----	-----	-----	-----	-----	-----	-----	-----	-----	-----	-----	-----	-----	-----	-----	-----	-----	-----	-----	-----	-----	-----	-----	-----	-----	-----	-----	-----	-----	-----	-----	-----	-----	-----	-----	-----	-----	-----	-----	-----	-----	-----	-----	-----	-----	-----	-----	-----
NP_009834	RAP1-interacting factor 1	-----	-----	-----	DEHA0A02651g	CaO19_427	PICST_28386	-----	-----	-----	-----	-----	-----	SPAC6F6.17	-----	-----	-----	-----	-----	-----	-----	-----	-----	-----	-----	-----	-----	-----	-----	-----	-----	-----	-----	-----	-----	-----	-----	-----	-----	-----	-----	-----	-----	-----	-----	-----	-----	-----	-----
NP_009835	Protein tyrosine phosphatase	-----	-----	-----	-----	-----	-----	-----	-----	-----	-----	-----	-----	SPBC1685.01	-----	-----	-----	-----	-----	AT3G23610	4325232	-----	-----	-----	-----	-----	-----	-----	-----	CHLREDRAFT_103158	C05B10.1	-----	-----	-----	AaeL_AAEL014391	-----	MONBRDRAFT_8130	-----	-----	CMN326C	-----	-----	OSTLU_7942	CBG05704	Bm1_47545	-----	TTHERM_00300200	509321.1	-----
NP_009837	DNA-directed DNA polymerase epsilon, subunit C	-----	-----	-----	-----	CaO19_10581	-----	-----	-----	FG05304.1	-----	-----	-----	SPAC17G8.03c	CNG03660	CNBG1090	-----	YALI0E08184g	-----	-----	-----	553610	56655	362385	66979	483096	613730	AgaP_AGAP004965	-----	-----	Y53F4B.3	-----	-----	100032850	AaeL_AAEL010085	-----	-----	710562	459343	CMQ472C	-----	779084	-----	-----	-----	549359	-----	-----	-----
NP_009838	DNA-directed RNA polymerase II regulator	-----	-----	-----	-----	CaO19.3613	PICST_45484	An02g02900	AO090026000552	FG07289.1	AN5910.2	NCU06446	-----	SPAC664.03	-----	-----	LACBIDRAFT_305405	YALI0E22022g	UM04610.1	-----	-----	-----	-----	-----	-----	-----	-----	-----	-----	-----	-----	-----	-----	-----	-----	-----	-----	-----	-----	-----	-----	-----	-----	-----	Bm1_02680	-----	-----	-----	-----
NP_009839	Similarity to hypothetical protein S. pombe	-----	-----	-----	-----	CaO19_13175	PICST_67290	-----	-----	-----	-----	-----	MGG_13129	SPBC3H7.06c	CNB03690	CNBB2020	LACBIDRAFT_305363	-----	-----	-----	4350691	-----	8924	308669	15204	479005	535440	AgaP_AGAP011823	-----	CHLREDRAFT_153780	-----	418682	DDBDRAFT_0202960	100012223	AaeL_AAEL007799	-----	-----	712294	450495	-----	Dpse_GA11166	444182	OSTLU_48985	-----	-----	550106	TTHERM_00938810	-----	-----
NP_009840	Protein of unknown function localised to cytoplasm and nucleus	-----	-----	-----	-----	-----	-----	-----	-----	-----	-----	-----	-----	-----	-----	-----	-----	-----	-----	AT4G17830	4325667	-----	-----	-----	-----	-----	-----	-----	-----	-----	-----	-----	DDBDRAFT_0205702	-----	-----	-----	-----	-----	-----	-----	-----	-----	OSTLU_29911	-----	Bm1_37280	-----	TTHERM_00340060	510257.8	KPN_01464
NP_009841	Mitochondrial ribosomal protein, large subunit	-----	-----	-----	-----	-----	-----	-----	AO090003000925	-----	-----	-----	-----	SPAC3A12.19	CNJ01140	CNBJ2320	LACBIDRAFT_305487	-----	-----	AT5G40080	4329997	-----	-----	-----	-----	491225	506521	-----	-----	-----	-----	417261	-----	100018635	-----	-----	-----	-----	-----	CMQ138C	-----	446312	-----	-----	-----	549033	-----	-----	-----
NP_009842	Protein involved in co-translational pathway of protein transport	-----	-----	-----	-----	-----	-----	-----	-----	-----	-----	-----	-----	-----	-----	-----	-----	-----	-----	-----	-----	-----	-----	-----	-----	-----	-----	-----	-----	-----	-----	-----	-----	-----	-----	-----	-----	-----	-----	-----	-----	-----	-----	-----	-----	-----	-----	-----	-----
NP_009843	Similarity to AMP deaminase	-----	-----	-----	-----	-----	-----	-----	-----	-----	-----	-----	-----	-----	-----	-----	LACBIDRAFT_308656	-----	-----	-----	-----	-----	-----	-----	-----	-----	-----	-----	-----	-----	-----	-----	-----	-----	-----	-----	-----	-----	-----	-----	-----	-----	-----	-----	-----	-----	-----	-----	-----
NP_009844	Weak similarity to RecQ5, D. melanogaster	-----	-----	-----	-----	-----	-----	-----	-----	-----	-----	-----	-----	-----	-----	-----	-----	-----	-----	-----	-----	-----	-----	-----	-----	-----	-----	-----	-----	-----	-----	-----	-----	-----	-----	-----	-----	-----	-----	-----	-----	-----	-----	-----	-----	-----	-----	-----	-----
NP_009845	Vacuolar aminopeptidase Y	-----	-----	-----	-----	-----	-----	-----	-----	-----	-----	-----	-----	-----	CNI04080	CNBH3890	LACBIDRAFT_143712	-----	-----	-----	4326550	100000223	10004	83568	381204	476775	506692	AgaP_AGAP007676	579656	-----	R57.1	420238	-----	100030670	AaeL_AAEL011658	-----	-----	717018	451475	-----	-----	734632	-----	CBG00524	Bm1_56305	594947	TTHERM_00596540	-----	-----
NP_009846	Zinc Sensitive Phenotype 1	-----	-----	-----	-----	-----	-----	-----	-----	-----	-----	-----	-----	-----	-----	-----	-----	-----	-----	AT2G17500	4347808	-----	-----	-----	-----	-----	-----	-----	-----	CHLREDRAFT_191597	-----	-----	-----	-----	-----	-----	-----	-----	-----	-----	-----	-----	OSTLU_93051	-----	-----	-----	TTHERM_01106160	510027.2	-----
NP_009847	AP-3 complex subunit, mu3 subunit, 55 KD	-----	-----	-----	-----	CaO19.8795	PICST_60950	An01g09210	AO090020000601	FG09962.1	AN5641.2	NCU03998	MGG_08098	SPBC651.11c	CNB03670	CNBB2040	LACBIDRAFT_312029	YALI0D17776g	UM05712.1	AT1G56590	4338648	415244	10947	140667	64933	482841	509427	AgaP_AGAP001484	582979	CHLREDRAFT_24387	F53H8.1	426790	DDB_0191267	100030113	AaeL_AAEL011429	Dmel_CG3035	MONBRDRAFT_31560	705729	472747	CMS082C	Dpse_GA15778	496052	OSTLU_50277	CBG08084	Bm1_30830	549404	TTHERM_01108620	510877.5	-----
NP_009848	Component of SWI/SNF transcription activator complex	-----	-----	-----	-----	-----	-----	-----	AO090023000982	-----	-----	-----	-----	-----	-----	-----	-----	-----	-----	AT3G17590	4330573	-----	-----	-----	-----	-----	-----	AgaP_AGAP001154	-----	-----	-----	-----	DDB_0233488	-----	AaeL_AAEL004371	-----	MONBRDRAFT_37807	-----	-----	-----	-----	-----	-----	CBG18075	-----	-----	-----	-----	-----
NP_009849	Metal homeostasis protein	-----	-----	-----	-----	-----	-----	-----	-----	-----	-----	-----	-----	-----	CNM01680	CNBM1560	LACBIDRAFT_311941	-----	-----	-----	-----	-----	-----	-----	-----	-----	-----	-----	-----	-----	-----	-----	-----	-----	-----	-----	-----	-----	-----	-----	-----	-----	-----	-----	-----	-----	-----	-----	-----
NP_009850	Mitochondrial citrate transporter - member of the mitochondrial carrier (MCF) family	-----	-----	-----	-----	-----	-----	-----	-----	-----	-----	-----	-----	-----	-----	-----	-----	-----	-----	-----	4332510	-----	-----	-----	-----	-----	-----	AgaP_AGAP002939	-----	CHLREDRAFT_155742	-----	-----	DDB_0234089	-----	-----	-----	MONBRDRAFT_34188	-----	-----	-----	Dpse_GA18765	-----	-----	-----	-----	-----	-----	503897.17	-----
NP_009852	Permease of basic amino acids in the vacuolar membrane	-----	-----	CAGL0J01375g	-----	-----	-----	-----	-----	-----	-----	-----	-----	SPBC3E7.06c	-----	-----	-----	-----	-----	AT5G65687	4343728	-----	-----	-----	-----	-----	-----	-----	-----	-----	Y51A2D.4	-----	-----	-----	-----	-----	-----	-----	-----	-----	-----	-----	OSTLU_43234	-----	-----	-----	-----	-----	KPN_04036
NP_009853	Sulfate permease I	-----	-----	-----	-----	-----	-----	-----	-----	-----	-----	-----	-----	-----	-----	-----	-----	-----	-----	-----	-----	-----	-----	-----	-----	-----	-----	-----	-----	-----	-----	-----	-----	-----	-----	-----	-----	-----	-----	-----	-----	-----	-----	-----	Bm1_44800	-----	-----	-----	-----
NP_009854	P-type ATPase, controls intracellular cadmium level by enhancing cadmium efflux	-----	-----	-----	-----	-----	-----	-----	-----	-----	-----	-----	-----	-----	-----	-----	-----	-----	-----	-----	-----	-----	-----	-----	-----	-----	-----	-----	-----	-----	-----	-----	-----	-----	-----	-----	-----	-----	457152	-----	Dpse_GA19046	380132	-----	-----	-----	100125050	-----	-----	-----
NP_009855	Na+/phosphate co-transporter	-----	-----	-----	-----	-----	-----	-----	-----	-----	-----	-----	-----	-----	-----	-----	-----	-----	-----	-----	-----	-----	-----	-----	-----	-----	-----	-----	-----	-----	-----	422493	-----	-----	-----	-----	-----	-----	-----	-----	-----	-----	-----	-----	-----	-----	-----	-----	-----
NP_009856	Maltose fermentation regulatory protein	-----	KLLA0F04609g	CAGL0G08844g	DEHA0A08338g	CaO19_7319	PICST_89671	An01g09580	AO090010000593	FG09225.1	AN8596.2	NCU07788	MGG_05343	SPBC16G5.16	CNA06480	CNBA6290	LACBIDRAFT_317921	YALI0C07821g	UM03557.1	-----	-----	-----	-----	-----	-----	-----	-----	-----	-----	-----	-----	-----	-----	-----	-----	-----	-----	-----	-----	-----	-----	-----	-----	-----	-----	-----	-----	-----	-----
NP_009857	Maltose permease	-----	-----	CAGL0J09020g	-----	-----	-----	-----	-----	-----	-----	-----	-----	SPBC1683.08	-----	-----	LACBIDRAFT_313180	-----	-----	AT4G36670	4343728	571494	144195	24778	20525	403997	789408	AgaP_AGAP005563	593956	CHLREDRAFT_196325	Y51A2D.5	419438	DDB_0238519	100019357	AaeL_AAEL000567	Dmel_CG8234	MONBRDRAFT_10586	695538	748311	-----	Dpse_GA15593	444033	OSTLU_52000	CBG12920	Bm1_32545	493549	TTHERM_00355070	505183.13	KPN_02872
NP_009858	Alpha-glucosidase	-----	-----	CAGL0M03377g	-----	-----	-----	-----	-----	-----	-----	-----	-----	-----	-----	-----	-----	YALI0C06798g	-----	AT2G36390	4329532	-----	-----	-----	-----	-----	-----	-----	-----	CHLREDRAFT_118171	F26D10.9	-----	-----	-----	-----	-----	MONBRDRAFT_24629	722218	-----	CMB158C	-----	-----	OSTLU_45076	CBG00454	Bm1_01300	-----	TTHERM_00411610	-----	-----
NP_009860	Cell wall mannoprotein	-----	-----	-----	-----	-----	-----	-----	-----	-----	-----	-----	-----	-----	-----	-----	-----	-----	-----	-----	-----	-----	-----	-----	-----	-----	-----	-----	-----	-----	-----	-----	-----	-----	-----	-----	-----	-----	-----	-----	-----	-----	-----	-----	-----	-----	-----	-----	-----
NP_009861	Protein of unknown function localised to vacuole	-----	KLLA0C19063g	-----	-----	-----	-----	-----	-----	-----	-----	-----	-----	-----	-----	-----	-----	-----	-----	-----	-----	-----	-----	-----	-----	-----	-----	-----	-----	-----	-----	-----	-----	-----	-----	-----	-----	-----	-----	-----	-----	-----	-----	-----	-----	-----	-----	-----	-----
NP_009863	Strong similarity toSiderophore iron transporters	-----	-----	-----	-----	-----	-----	-----	-----	-----	-----	-----	-----	-----	-----	-----	-----	-----	-----	-----	-----	-----	-----	-----	-----	-----	-----	-----	-----	-----	-----	-----	-----	-----	-----	-----	-----	-----	-----	-----	-----	-----	-----	-----	-----	-----	-----	-----	-----
NP_009864	Permease of basic amino acids in the vacuolar membrane	-----	-----	-----	-----	-----	-----	An02g08330	AO090005000662	FG11092.1	AN8459.2	NCU10945	-----	SPBC16A3.17c	CND00440	CNBD5800	LACBIDRAFT_306148	YALI0F28017g	UM05414.1	-----	-----	-----	-----	-----	-----	-----	-----	-----	-----	-----	-----	-----	DDB_0191430	-----	-----	-----	-----	-----	-----	-----	-----	-----	-----	-----	-----	-----	-----	-----	KPN_04036
NP_009865	Strong similarity to Bud site selection protein Bud5p, probable pseudogene	-----	KLLA0C03410g	CAGL0B01287g	DEHA0E23056g	CaO19.1842	PICST_65220	-----	-----	-----	-----	-----	-----	-----	-----	-----	-----	-----	-----	-----	-----	-----	-----	-----	-----	-----	-----	-----	-----	-----	-----	-----	-----	-----	-----	-----	-----	-----	-----	-----	-----	-----	-----	-----	-----	-----	-----	-----	-----
NP_009866	Mating type regulatory protein, silenced copy at HML	-----	-----	-----	-----	-----	-----	An01g13790	AO090005001162	FG09043.1	AN0885.2	NCU05257	MGG_01730	-----	-----	-----	-----	-----	-----	AT4G04890	4325622	58136	5090	311876	18516	480723	539222	AgaP_AGAP004696	580181	-----	F31E3.1	417093	DDB_0220484	100025710	AaeL_AAEL012877	Dmel_CG8933	MONBRDRAFT_27982	711691	464737	-----	Dpse_GA21419	432077	-----	CBG16494	Bm1_19405	448474	-----	-----	-----
NP_009867	Mating type regulatory protein, silenced copy at HML	-----	-----	-----	DEHA0E20174g	CaO19.10712	-----	-----	-----	-----	-----	NCU01958	-----	-----	-----	-----	-----	-----	-----	-----	-----	-----	-----	-----	-----	-----	-----	-----	-----	-----	-----	-----	-----	-----	-----	-----	-----	-----	-----	-----	-----	-----	-----	-----	-----	-----	-----	-----	-----
NP_009868	Mating type regulatory protein, expressed copy at MAT locus	-----	-----	-----	-----	-----	-----	An01g13790	AO090005001162	FG09043.1	AN0885.2	NCU05257	MGG_01730	-----	-----	-----	-----	-----	-----	AT4G04890	4325622	58136	5090	311876	18516	480723	539222	AgaP_AGAP004696	580181	-----	F31E3.1	417093	DDB_0220484	100025710	AaeL_AAEL012877	Dmel_CG8933	MONBRDRAFT_27982	711691	464737	-----	Dpse_GA21419	432077	-----	CBG16494	Bm1_19405	448474	-----	-----	-----
NP_009869	Mating type regulatory protein, expressed copy at MAT locus	-----	-----	-----	DEHA0E20174g	CaO19.10712	-----	-----	-----	-----	-----	NCU01958	-----	-----	-----	-----	-----	-----	-----	-----	-----	-----	-----	-----	-----	-----	-----	-----	-----	-----	-----	-----	-----	-----	-----	-----	-----	-----	-----	-----	-----	-----	-----	-----	-----	-----	-----	-----	-----
NP_009870	Vacuole-specific receptor of Myo2p	-----	KLLA0C00462g	-----	-----	-----	-----	-----	-----	-----	-----	-----	-----	-----	-----	-----	-----	-----	-----	-----	-----	-----	-----	-----	-----	-----	-----	-----	-----	-----	-----	-----	-----	-----	-----	-----	-----	-----	-----	-----	-----	-----	-----	-----	-----	-----	-----	-----	-----
NP_009871	Mediator of the Replication Checkpoint	-----	-----	-----	-----	-----	PICST_34921	An07g05630	AO090011000458	FG09939.1	-----	NCU04321	-----	-----	-----	-----	-----	YALI0E25762g	-----	-----	-----	-----	-----	-----	-----	-----	-----	-----	-----	-----	-----	-----	-----	-----	-----	-----	-----	-----	-----	-----	-----	-----	-----	-----	-----	-----	-----	-----	-----
NP_009872	Protein required for 40S ribosome biogenesis	-----	-----	-----	-----	-----	-----	-----	-----	-----	-----	-----	-----	-----	-----	-----	-----	-----	-----	-----	-----	-----	-----	-----	-----	-----	-----	-----	-----	-----	-----	-----	-----	-----	-----	-----	-----	-----	-----	-----	-----	-----	-----	-----	-----	-----	-----	-----	-----
NP_009874	Proteinase yscD	-----	-----	-----	-----	-----	-----	-----	-----	-----	-----	-----	-----	-----	-----	-----	-----	-----	UM02435.1	-----	-----	-----	-----	-----	-----	-----	-----	-----	-----	-----	Y67H2A.7	-----	-----	-----	-----	-----	-----	-----	-----	-----	-----	-----	-----	CBG01792	Bm1_11870	-----	-----	-----	-----
NP_009875	Protein of unknown function localised to cytoplasm	-----	KLLA0C00594g	-----	-----	-----	-----	-----	-----	-----	-----	-----	-----	-----	-----	-----	-----	-----	-----	-----	-----	-----	-----	-----	-----	-----	-----	-----	-----	-----	-----	-----	-----	-----	-----	-----	-----	-----	-----	-----	-----	-----	-----	-----	-----	-----	-----	-----	-----
NP_009876	Regulatory protein required for pheromone induction of karyogamy genes	-----	-----	-----	-----	-----	-----	-----	-----	-----	-----	-----	-----	-----	CNI00700	CNBH0670	LACBIDRAFT_319029	-----	UM02405.1	AT4G09980	4331618	799284	57721	295428	210529	487920	531382	AgaP_AGAP008111	579598	-----	-----	422684	-----	-----	AaeL_AAEL006299	Dmel_CG7818	-----	704667	461454	-----	Dpse_GA20607	414467	-----	-----	-----	493301	TTHERM_00558100	-----	-----
NP_009877	Protein required for ribosome synthesis, putative methylase	-----	-----	-----	-----	-----	-----	-----	-----	-----	-----	-----	-----	-----	-----	-----	LACBIDRAFT_248603	-----	-----	-----	-----	-----	-----	-----	-----	-----	-----	-----	-----	-----	-----	-----	-----	-----	-----	-----	-----	-----	463224	-----	-----	-----	-----	-----	-----	-----	-----	-----	-----
NP_009878	Protein required for post-translational processing of the protease B precursor Prb1p	-----	-----	-----	DEHA0F18953g	-----	-----	An17g00780	AO090701000218	FG05478.1	AN2240.2	-----	MGG_06288	SPCC1919.02	-----	-----	-----	YALI0E17391g	-----	-----	-----	-----	-----	-----	-----	-----	-----	-----	-----	-----	-----	-----	-----	-----	-----	-----	-----	-----	-----	-----	-----	-----	-----	-----	-----	-----	-----	-----	-----
NP_009879	Protein involved in laminarinase resistance	-----	-----	-----	-----	-----	-----	-----	-----	-----	-----	-----	-----	-----	-----	-----	-----	-----	-----	-----	-----	-----	-----	-----	-----	-----	-----	-----	-----	-----	-----	-----	-----	-----	-----	-----	-----	-----	-----	-----	-----	-----	-----	-----	-----	-----	-----	-----	-----
NP_009880	ATP adenylyltransferase I	-----	-----	-----	-----	-----	-----	An16g07800	AO090005000642	FG02259.1	AN1498.2	NCU11368	MGG_00265	-----	CNL04030	CNBI2740	LACBIDRAFT_313743	YALI0F30349g	UM03318.1	-----	-----	-----	-----	-----	-----	-----	-----	-----	-----	CHLREDRAFT_177187	-----	-----	DDBDRAFT_0186809	-----	-----	-----	MONBRDRAFT_29678	-----	-----	CMP115C	-----	-----	-----	-----	-----	-----	TTHERM_00658840	-----	-----
NP_009881	Protein of unknown function	-----	-----	CAGL0A02255g	-----	-----	PICST_32264	-----	-----	-----	-----	-----	-----	-----	-----	-----	-----	-----	-----	-----	-----	-----	-----	-----	-----	-----	-----	-----	-----	-----	-----	-----	-----	-----	-----	-----	-----	-----	-----	-----	-----	-----	-----	-----	-----	-----	-----	-----	-----
NP_009882	Sporulation-specific protein, required redundantly with SPS2 for organization of the beta-glucan layer of the spore wall	-----	-----	-----	-----	-----	-----	An04g01230	AO090023000905	FG10089.1	AN4390.2	NCU08936	MGG_06189	SPCC1223.12c	-----	-----	-----	YALI0D07480g	-----	-----	-----	-----	-----	-----	-----	-----	-----	-----	-----	-----	-----	-----	-----	-----	-----	-----	-----	-----	-----	-----	-----	-----	-----	-----	-----	-----	-----	-----	-----
NP_009883	Protein of unknown function	-----	-----	-----	-----	-----	-----	-----	-----	-----	-----	NCU08736	MGG_06214	-----	-----	-----	-----	-----	-----	-----	-----	-----	-----	-----	-----	-----	-----	-----	-----	-----	-----	-----	-----	-----	-----	-----	-----	-----	-----	CMQ088C	-----	-----	-----	-----	-----	-----	TTHERM_00011580	-----	-----
NP_009884	Protein of unknown function localised to ER	-----	-----	-----	-----	-----	-----	-----	AO090020000530	FG00261.1	AN4728.2	NCU00614	MGCH7_ch7g624	SPAC25H1.07	-----	CNBF0210	LACBIDRAFT_318747	-----	UM02448.1	AT5G11560	4338159	-----	23065	362643	230866	612432	508439	AgaP_AGAP003647	590370	CHLREDRAFT_190038	H17B01.4	419470	DDBDRAFT_0217764	100024017	AaeL_AAEL003785	Dmel_CG2943	MONBRDRAFT_30835	702573	748745	-----	Dpse_GA15535	431852	-----	CBG07074	Bm1_46910	-----	TTHERM_00245360	507053.18	-----
NP_009886	Subunit, with Yme1p, of the mitochondrial inner membrane i-AAA protease complex	-----	-----	-----	DEHA0E21846g	CaO19_8493	-----	-----	-----	-----	-----	-----	-----	-----	-----	-----	-----	-----	-----	-----	-----	-----	-----	-----	-----	-----	-----	-----	-----	-----	-----	-----	-----	-----	-----	-----	-----	-----	-----	-----	-----	-----	-----	-----	-----	-----	-----	-----	-----
NP_009887	Protein disulfide-isomerase precursor	-----	-----	-----	-----	-----	-----	-----	-----	-----	-----	-----	-----	-----	-----	-----	-----	-----	-----	-----	-----	-----	-----	-----	-----	-----	-----	-----	-----	-----	-----	-----	-----	-----	-----	-----	-----	-----	-----	-----	-----	-----	-----	-----	-----	-----	-----	-----	KPN_04282
NP_009889	Putative protein of unknown function; epitope-tagged protein localizes to the cytoplasm; Ycl042wp [Saccharomyces cerevisiae].	-----	-----	-----	-----	-----	-----	-----	-----	-----	-----	-----	-----	-----	-----	-----	-----	-----	-----	-----	-----	-----	-----	-----	-----	-----	-----	-----	-----	-----	-----	-----	-----	-----	-----	-----	-----	-----	-----	-----	-----	-----	-----	-----	-----	-----	-----	-----	-----
NP_009890	Aldohexose specific glucokinase	-----	-----	-----	-----	-----	-----	-----	-----	-----	-----	-----	-----	-----	-----	-----	-----	-----	-----	-----	-----	-----	-----	-----	-----	-----	-----	-----	-----	-----	-----	-----	-----	-----	-----	-----	-----	-----	-----	-----	-----	-----	-----	-----	-----	-----	-----	-----	-----
NP_009891	Protein involved in proteasome-dependent catabolite inactivation of fructose-1,6-bisphosphatase	-----	-----	-----	DEHA0E25080g	-----	PICST_83023	-----	AO090102000352	-----	-----	NCU04101	MGG_03198	-----	-----	-----	LACBIDRAFT_296068	-----	-----	-----	-----	-----	-----	-----	-----	-----	-----	-----	-----	CHLREDRAFT_140842	K04G11.4	-----	DDBDRAFT_0219330	-----	-----	-----	-----	722123	464832	-----	-----	446809	OSTLU_12918	CBG09206	Bm1_28000	-----	TTHERM_00648940	504105.11	-----
NP_009892	Breakdown of autophagic vesicles inside the vacuole	-----	-----	-----	-----	CaO19_552	PICST_29844	-----	-----	-----	-----	-----	-----	SPAC2G11.13	CNF00360	-----	LACBIDRAFT_307170	-----	UM02974.1	-----	-----	-----	-----	-----	-----	-----	-----	-----	-----	-----	-----	-----	-----	-----	-----	-----	-----	-----	-----	-----	-----	-----	-----	-----	-----	-----	-----	-----	-----
NP_009893	La motif-containing proteins that modulate mRNA translation	-----	-----	-----	DEHA0E24442g	CaO19_14118	PICST_8645	An08g01580	AO090012000866	FG01304.1	AN1288.2	NCU02720	MGG_05706	SPAC1527.03	CNJ00100	CNBJ3390	-----	YALI0C09526g	UM01013.1	AT5G46250	4324370	568156	-----	-----	-----	-----	-----	AgaP_AGAP005291	575659	CHLREDRAFT_99865	R144.7	-----	DDBDRAFT_0188365	-----	-----	Dmel_CG14066	MONBRDRAFT_34421	-----	-----	CMR137C	Dpse_GA10645	-----	-----	CBG16526	Bm1_56085	407847	-----	-----	-----
NP_009894	Great for Full DEAD box protein activity	-----	-----	-----	-----	-----	-----	An02g07750	AO090003000755	-----	AN2856.2	NCU00076	MGG_10158	SPAC2C4.08	CNL04400	CNBI2440	LACBIDRAFT_311875	-----	-----	-----	-----	-----	-----	-----	-----	-----	-----	-----	-----	-----	-----	-----	-----	-----	-----	-----	-----	-----	-----	-----	-----	-----	-----	-----	-----	-----	-----	-----	-----
NP_009895	Glutaredoxin	-----	-----	CAGL0G04961g	-----	-----	-----	-----	-----	-----	-----	-----	-----	-----	-----	-----	-----	-----	-----	-----	-----	-----	-----	114022	-----	-----	-----	-----	759698	-----	-----	-----	-----	-----	-----	-----	MONBRDRAFT_32901	712396	-----	-----	-----	-----	-----	-----	Bm1_08085	-----	-----	506475.116	KPN_03954
NP_009896	Protein with role in the regulation of actin cytoskeletal organization	-----	-----	-----	-----	-----	-----	-----	AO090001000585	FG08615.1	AN1768.2	-----	MGG_04955	SPBC31F10.07	CNI04040	CNBH3850	LACBIDRAFT_301073	-----	UM01837.1	-----	-----	-----	-----	-----	-----	-----	-----	-----	-----	-----	-----	-----	-----	-----	-----	-----	-----	-----	-----	-----	-----	-----	-----	-----	-----	-----	-----	-----	-----
NP_009897	Selenoprotein R, a zinc-containing stereo-specific methionine-R-sulfoxide reductase	-----	-----	-----	-----	-----	-----	-----	-----	-----	-----	-----	-----	-----	-----	-----	-----	-----	-----	-----	-----	-----	-----	-----	-----	-----	-----	-----	752925	-----	-----	-----	-----	-----	-----	-----	-----	-----	-----	-----	-----	-----	-----	-----	-----	-----	-----	-----	-----
NP_009898	Pheromone response pathway protein	-----	-----	-----	-----	-----	-----	-----	-----	-----	-----	-----	-----	SPAC1565.04c	-----	-----	LACBIDRAFT_305468	-----	-----	-----	-----	-----	-----	-----	-----	-----	-----	-----	-----	-----	-----	-----	-----	-----	-----	-----	-----	-----	-----	-----	-----	-----	-----	-----	-----	-----	-----	-----	-----
NP_009899	Protein involved in pre-rRNA processing and ribosome assembly	-----	-----	-----	-----	-----	-----	An12g00450	AO090038000597	FG10262.1	AN9092.2	NCU04571	MGG_00764	SPBC776.17	CNG00800	CNBG3980	LACBIDRAFT_311268	YALI0C13596g	UM02564.1	AT5G38720	4330604	550241	27341	362967	639318	609569	-----	AgaP_AGAP001656	580493	-----	ZC434.4	417975	DDBDRAFT_0190597	-----	AaeL_AAEL000115	Dmel_CG9107	-----	710471	-----	-----	Dpse_GA21547	495988	OSTLU_18243	-----	-----	-----	-----	-----	-----
NP_009900	Phosphoribosyl-AMP cyclohydrolase/phosphoribosyl-ATP pyrophosphatase/histidinol dehydrogenase	-----	-----	-----	-----	-----	-----	-----	-----	-----	-----	-----	-----	-----	-----	-----	-----	-----	-----	-----	-----	-----	-----	-----	-----	-----	-----	-----	-----	-----	-----	-----	-----	-----	-----	-----	-----	-----	-----	-----	-----	-----	-----	-----	-----	-----	-----	-----	-----
NP_009901	Nuclear fusion protein	-----	-----	-----	DEHA0C01287g	-----	PICST_33838	An16g08200	AO090023000313	-----	AN1475.2	-----	MGG_04472	SPAC27D7.13c	CNN00810	CNBN0800	LACBIDRAFT_243495	YALI0B21384g	UM06338.1	-----	4337557	556406	23303	29264	56430	477461	534624	AgaP_AGAP009210	575442	CHLREDRAFT_139881	-----	395784	DDB_0220487	100025300	AaeL_AAEL015374	Dmel_CG11242	MONBRDRAFT_27930	702137	746553	-----	Dpse_GA18599	735205	-----	-----	Bm1_30140	100124823	TTHERM_00823400	508897.8	-----
NP_009902	Prion, epigenetic modifier of protein function	-----	-----	-----	-----	-----	-----	-----	-----	-----	-----	-----	-----	-----	-----	-----	-----	-----	-----	-----	-----	-----	-----	-----	-----	-----	-----	-----	-----	-----	-----	-----	-----	-----	-----	-----	-----	-----	-----	-----	-----	-----	-----	-----	-----	-----	-----	-----	-----
NP_009903	Cell fusion protein	-----	-----	CAGL0B00968g	DEHA0E14377g	CaO19.1156	PICST_29077	-----	-----	-----	-----	-----	-----	-----	-----	-----	LACBIDRAFT_331299	YALI0E29755g	-----	-----	-----	-----	-----	-----	-----	-----	-----	-----	-----	-----	-----	-----	-----	-----	-----	-----	-----	-----	-----	-----	-----	-----	-----	-----	-----	-----	-----	-----	-----
NP_009904	Protein involved in fatty acid regulation	-----	-----	-----	-----	-----	-----	-----	-----	-----	-----	-----	-----	-----	-----	-----	-----	-----	UM02642.1	-----	-----	-----	-----	-----	-----	-----	-----	-----	-----	-----	-----	-----	-----	-----	-----	-----	-----	-----	-----	-----	-----	-----	-----	-----	-----	-----	-----	-----	-----
NP_009905	Broad-specificity, relatively-low-affinity, amino-acid permease - inductible by most neutral amino acids	-----	-----	-----	-----	-----	-----	-----	-----	-----	-----	-----	-----	-----	-----	-----	-----	-----	-----	-----	-----	-----	-----	-----	-----	-----	-----	-----	-----	-----	-----	-----	-----	-----	-----	-----	-----	-----	-----	-----	-----	-----	-----	-----	-----	-----	-----	-----	-----
NP_009907	Kinase coordinate cell cycle progression with the organization of the peripheralcytoskeleton	-----	-----	-----	-----	-----	-----	-----	-----	-----	-----	-----	-----	-----	-----	-----	-----	-----	-----	-----	-----	-----	-----	-----	-----	-----	-----	-----	-----	-----	-----	-----	-----	-----	-----	-----	-----	-----	-----	-----	-----	-----	-----	-----	-----	-----	-----	-----	-----
NP_009909	TY2B protein	-----	-----	-----	DEHA0D06633g	CaO19.2427	PICST_91563	An03g03110	-----	-----	AN4289.2	-----	-----	-----	-----	CNBC4420	LACBIDRAFT_299655	-----	-----	AT4G23160	-----	799163	-----	-----	-----	609272	-----	-----	760621	CHLREDRAFT_13035	F44E2.2	-----	-----	-----	-----	-----	-----	-----	-----	-----	-----	-----	OSTLU_33760	CBG22824	-----	-----	TTHERM_01745590	-----	-----
NP_009910	TY2A protein	-----	KLLA0E25135g	-----	-----	-----	-----	-----	-----	-----	-----	-----	-----	-----	-----	-----	-----	-----	-----	-----	-----	-----	-----	-----	-----	-----	-----	-----	-----	-----	-----	-----	-----	-----	-----	-----	-----	-----	-----	-----	-----	-----	-----	-----	-----	-----	-----	-----	-----
NP_009911	Beta-isopropyl-malate dehydrogenase	-----	-----	-----	-----	-----	-----	-----	-----	-----	-----	-----	-----	-----	-----	-----	-----	-----	-----	-----	-----	393926	3419	114096	170718	479066	282446	AgaP_AGAP007786	587700	-----	F43G9.1	415362	-----	100012825	AaeL_AAEL000454	Dmel_CG12233	MONBRDRAFT_6048	677715	453565	-----	Dpse_GA11495	444419	-----	CBG12504	Bm1_13415	394979	-----	-----	-----
NP_009912	Regulates Iron-Sulfur cluster proteins, cellular Iron uptake, and Iron distribution	-----	-----	-----	-----	-----	-----	-----	-----	-----	-----	-----	-----	-----	-----	-----	-----	-----	-----	-----	-----	-----	-----	-----	-----	-----	-----	-----	-----	-----	-----	-----	-----	-----	-----	-----	-----	-----	-----	-----	-----	-----	-----	-----	-----	-----	-----	-----	-----
NP_009913	Part of an alternative RFC complex	-----	-----	-----	-----	-----	-----	-----	-----	-----	-----	-----	-----	-----	-----	-----	LACBIDRAFT_311864	YALI0C19217g	UM04914.1	AT2G44580	4337640	447872	79075	299933	72107	609036	509563	AgaP_AGAP010703	-----	CHLREDRAFT_151985	-----	420358	DDBDRAFT_0216809	100031870	AaeL_AAEL008724	Dmel_CG11788	MONBRDRAFT_22386	702520	464356	-----	Dpse_GA11199	444505	OSTLU_29384	-----	-----	448100	-----	-----	-----
NP_009914	Budding protein	-----	-----	-----	-----	-----	-----	-----	-----	-----	-----	NCU06579	MGG_01695	-----	-----	-----	-----	-----	-----	-----	-----	-----	-----	-----	-----	-----	-----	-----	-----	-----	-----	-----	-----	-----	-----	-----	-----	-----	-----	-----	-----	-----	-----	-----	-----	-----	-----	-----	-----
NP_009916	Poly(A)+ RNA-binding protein involved in the cytoplasmic delivery of messenger RNAs	-----	-----	-----	-----	-----	-----	An06g01440	-----	-----	-----	-----	-----	SPAC328.05	-----	-----	LACBIDRAFT_306787	-----	-----	-----	-----	-----	80336	363854	-----	477238	-----	AgaP_AGAP011092	581135	CHLREDRAFT_146567	F18H3.3	395637	DDB_0233759	-----	AaeL_AAEL010567	Dmel_CG3151	MONBRDRAFT_28484	711882	458273	CMM078C	Dpse_GA18065	-----	-----	CBG07431	Bm1_16080	594913	TTHERM_00408740	510755.12	-----
NP_009917	SAGA associated factor	-----	-----	-----	-----	-----	-----	-----	-----	-----	-----	NCU07174	MGG_10678	-----	CNN01180	CNBN1170	LACBIDRAFT_308998	-----	UM00226.1	AT5G40550	4352010	-----	-----	-----	-----	-----	-----	AgaP_AGAP005116	-----	-----	-----	-----	DDB_0233189	-----	AaeL_AAEL009448	-----	-----	-----	-----	-----	-----	-----	OSTLU_24552	-----	Bm1_21595	-----	-----	-----	-----
NP_009918	Acetolactate synthase, regulatory subunit	-----	-----	-----	-----	-----	-----	-----	-----	-----	-----	-----	-----	-----	-----	-----	-----	-----	-----	AT2G31810	4329938	-----	-----	-----	-----	-----	-----	-----	-----	CHLREDRAFT_5137	-----	-----	-----	-----	-----	-----	-----	-----	-----	CMV018C	-----	-----	OSTLU_44053	-----	-----	-----	-----	-----	KPN_00083
NP_009919	Protein required for vacuolar targeting of temperature-sensitive plasma membrane proteins, Ste2p and Can1p	-----	KLLA0D04752g	-----	DEHA0G12397g	CaO19.2343	PICST_52543	An09g04190	-----	-----	-----	NCU05753	MGG_04712	SPAC11H11.01	CNC02240	CNBC4980	LACBIDRAFT_305951	YALI0F19272g	-----	AT5G13860	4331267	415179	7251	292925	22088	485406	507659	AgaP_AGAP005934	-----	CHLREDRAFT_195569	C09G12.9	423082	DDB_0234022	100019704	AaeL_AAEL012515	Dmel_CG9712	MONBRDRAFT_34118	693787	451065	CMK136C	-----	414576	OSTLU_86599	-----	Bm1_08825	394879	-----	506459.235	-----
NP_009922	Protein of unknown function localised to lipid particles	-----	-----	CAGL0B04763g	-----	-----	-----	-----	-----	-----	-----	-----	-----	-----	-----	-----	-----	-----	-----	-----	-----	-----	-----	-----	-----	-----	-----	-----	-----	-----	-----	-----	-----	-----	-----	-----	-----	-----	-----	-----	-----	-----	-----	-----	-----	-----	-----	-----	-----
NP_009923	Phosphatidylglycerophosphate synthase	-----	-----	-----	-----	-----	-----	-----	-----	-----	-----	-----	-----	-----	-----	-----	-----	-----	-----	-----	-----	-----	-----	-----	-----	-----	-----	-----	-----	-----	-----	-----	-----	-----	-----	-----	-----	-----	-----	-----	-----	-----	-----	CBG03912	-----	-----	-----	505071.1	KPN_02908
NP_009924	Conserved hypothetical protein	-----	-----	-----	-----	CaO19.7073	PICST_64481	-----	-----	-----	-----	-----	-----	-----	-----	-----	-----	YALI0E23782g	-----	-----	-----	-----	-----	-----	-----	-----	-----	-----	-----	-----	-----	-----	-----	-----	-----	-----	-----	-----	-----	-----	-----	-----	-----	CBG00747	-----	-----	-----	-----	-----
NP_009925	Protein required for correct localization of Sec12p	-----	-----	-----	-----	-----	-----	-----	-----	-----	-----	-----	-----	-----	-----	-----	-----	-----	-----	-----	-----	-----	-----	-----	-----	-----	-----	-----	-----	-----	-----	-----	-----	-----	-----	-----	-----	-----	-----	-----	-----	-----	-----	-----	-----	-----	-----	-----	-----
NP_009926	Weak similarity to chloride channel proteins	-----	KLLA0A08646g	-----	-----	-----	-----	-----	-----	-----	-----	-----	-----	-----	-----	-----	-----	-----	-----	-----	-----	-----	-----	-----	-----	-----	-----	-----	-----	-----	-----	-----	-----	-----	-----	-----	-----	-----	-----	-----	-----	-----	-----	-----	-----	-----	-----	-----	-----
NP_009928	Cell division control protein	-----	-----	-----	-----	-----	-----	-----	-----	-----	-----	-----	-----	-----	-----	-----	-----	-----	-----	-----	-----	-----	-----	-----	-----	-----	-----	-----	-----	CHLREDRAFT_148151	-----	-----	-----	-----	-----	-----	-----	-----	-----	-----	-----	-----	-----	-----	-----	-----	TTHERM_00316560	-----	-----
NP_009929	Mitochondrial ribosomal protein, large subunit	-----	-----	-----	-----	-----	-----	-----	AO090005001641	-----	AN1393.2	NCU03516	-----	-----	-----	-----	-----	YALI0C21109g	-----	-----	-----	-----	-----	-----	-----	-----	-----	-----	-----	-----	-----	-----	-----	-----	-----	-----	-----	-----	-----	-----	-----	-----	-----	-----	-----	-----	-----	-----	-----
NP_009930	Protein of unknown function localised to cytoplasm	-----	-----	-----	-----	-----	-----	-----	-----	-----	-----	-----	-----	-----	-----	-----	-----	-----	-----	-----	-----	-----	-----	-----	-----	-----	-----	-----	-----	-----	-----	-----	-----	-----	-----	-----	MONBRDRAFT_33673	-----	-----	-----	-----	-----	OSTLU_7955	-----	-----	-----	-----	-----	-----
NP_009931	Citrate (si)-synthase, peroxisomal	-----	-----	-----	-----	-----	-----	-----	-----	-----	-----	-----	-----	-----	-----	-----	-----	-----	-----	-----	-----	-----	-----	-----	-----	-----	-----	-----	-----	-----	-----	-----	-----	-----	-----	-----	-----	-----	-----	-----	-----	-----	-----	-----	-----	-----	-----	-----	KPN_00727
NP_009933	Strong similarity to subtelomeric encoded proteins	-----	KLLA0C19063g	-----	-----	-----	-----	-----	-----	-----	-----	-----	-----	-----	-----	-----	-----	-----	-----	-----	-----	-----	-----	-----	-----	-----	-----	-----	-----	-----	-----	-----	-----	-----	-----	-----	-----	-----	-----	-----	-----	-----	-----	-----	-----	-----	-----	-----	-----
NP_009934	Serine/threonine-specific protein kinase	-----	-----	-----	-----	-----	-----	-----	-----	-----	-----	-----	-----	-----	-----	-----	-----	-----	-----	-----	-----	-----	-----	-----	-----	-----	-----	-----	-----	-----	-----	-----	-----	-----	-----	-----	-----	-----	-----	-----	-----	-----	-----	-----	-----	-----	-----	-----	-----
NP_009935	Protein involved in cell polarity development	-----	-----	-----	-----	-----	-----	-----	-----	-----	-----	-----	-----	-----	-----	-----	-----	-----	-----	-----	-----	323976	55909	361065	57784	608969	507115	AgaP_AGAP005076	577170	-----	F58G6.1	420761	DDBDRAFT_0186310	100033114	AaeL_AAEL010509	Dmel_CG8604	MONBRDRAFT_35478	708840	463363	-----	Dpse_GA21200	496034	-----	CBG20071	Bm1_00810	595053	-----	-----	-----
NP_009936	Protein essential for the acetate permease activity	-----	-----	-----	-----	-----	-----	-----	-----	-----	-----	-----	-----	-----	-----	-----	-----	-----	-----	-----	-----	-----	-----	-----	-----	-----	-----	-----	-----	-----	-----	-----	-----	-----	-----	-----	-----	-----	-----	CMM079C	-----	-----	OSTLU_7849	-----	-----	-----	-----	504269.2	-----
NP_009937	`Half-size` ABC transporter - unknown function	-----	-----	-----	-----	-----	-----	-----	-----	-----	-----	-----	-----	-----	-----	-----	-----	-----	-----	-----	-----	-----	-----	-----	-----	-----	-----	-----	-----	-----	-----	-----	-----	-----	-----	-----	-----	-----	-----	-----	-----	-----	-----	-----	-----	-----	-----	-----	-----
NP_009938	Phosphoglycerate kinase	-----	-----	-----	-----	-----	-----	-----	-----	-----	-----	-----	-----	-----	-----	-----	-----	-----	-----	-----	-----	-----	-----	-----	-----	-----	-----	-----	-----	-----	-----	-----	-----	-----	-----	-----	-----	-----	-----	-----	-----	-----	-----	-----	-----	-----	-----	-----	-----
NP_009940	DNA polymerase	-----	-----	-----	-----	-----	-----	-----	AO090038000378	-----	AN1231.2	-----	MGG_04577	SPAC2F7.06c	CNI01570	CNBH1480	LACBIDRAFT_319109	-----	UM00599.1	AT1G10520	4340604	-----	27343	361767	56626	608341	522307	-----	582628	-----	-----	423853	-----	100023482	-----	-----	MONBRDRAFT_33482	711924	450687	-----	-----	397973	OSTLU_34689	-----	-----	-----	TTHERM_00732550	507063.1	-----
NP_009941	Conserved hypothetical protein	-----	-----	-----	DEHA0F07777g	CaO19_14024	PICST_34008	-----	-----	FG01115.1	-----	NCU11240	MGG_04762	SPBC17G9.12c	-----	-----	-----	YALI0D17468g	UM01912.1	AT5G32470	-----	-----	-----	-----	-----	-----	-----	-----	-----	-----	-----	-----	-----	-----	-----	-----	-----	-----	-----	-----	-----	-----	-----	-----	-----	-----	-----	-----	-----
NP_009942	Protein of unknown function localised to nucleolus	-----	-----	-----	DEHA0F07909g	CaO19_14022	PICST_51433	An02g07050	-----	-----	AN4868.2	NCU10062	-----	-----	CND04300	CNBD2020	LACBIDRAFT_305723	YALI0D19382g	-----	-----	-----	567594	84310	498154	73212	606895	-----	-----	-----	-----	-----	416455	-----	100028292	-----	-----	-----	696867	737431	-----	-----	-----	-----	-----	-----	-----	-----	-----	-----
NP_009943	Putative sensor/transporter protein	-----	-----	-----	-----	-----	-----	-----	-----	-----	-----	-----	-----	-----	-----	-----	-----	-----	-----	-----	-----	-----	-----	-----	-----	-----	-----	-----	-----	-----	-----	-----	-----	-----	-----	-----	-----	-----	-----	-----	-----	-----	-----	-----	-----	100127662	-----	-----	-----
NP_009944	Nucleolar protein	-----	KLLA0F17116g	CAGL0I00902g	DEHA0F27467g	CaO19_1577	PICST_32587	An11g10820	AO090012000768	FG03281.1	AN3436.2	NCU02356	MGG_03538	-----	CNA01820	CNBA1750	LACBIDRAFT_297145	YALI0E31757g	UM05773.1	AT5G56860	4326489	-----	-----	-----	-----	-----	-----	-----	-----	-----	-----	-----	DDB_0232953	-----	-----	-----	-----	-----	-----	CME102C	-----	-----	OSTLU_14167	-----	-----	-----	-----	-----	-----
NP_009946	Necessary for structural stability of L-A dsRNA-containing particles	-----	-----	-----	-----	-----	-----	-----	-----	-----	-----	-----	-----	-----	CND02840	CNBA3820	-----	-----	UM03282.1	AT5G58730	-----	-----	-----	-----	-----	-----	-----	-----	-----	-----	-----	-----	-----	-----	-----	Dmel_CG11255	-----	-----	-----	-----	-----	-----	OSTLU_92711	-----	-----	-----	-----	509965.37	KPN_03456
NP_009947	Protein required for respiratory growth and stability of the mitochondrial genome	-----	-----	-----	-----	-----	-----	-----	-----	-----	-----	-----	-----	-----	-----	-----	-----	-----	-----	-----	-----	-----	-----	-----	-----	-----	-----	-----	-----	-----	-----	-----	-----	-----	-----	-----	-----	-----	-----	-----	-----	-----	-----	-----	-----	-----	-----	-----	KPN_01727
NP_009948	Protein involved in stability of L-A dsRNA-containing particles	-----	KLLA0A11220g	-----	DEHA0F25773g	-----	PICST_49015	-----	-----	-----	-----	-----	MGG_02938	-----	-----	-----	-----	-----	-----	-----	-----	-----	-----	-----	-----	-----	-----	-----	-----	-----	-----	-----	-----	-----	AaeL_AAEL008228	-----	-----	708569	-----	CMK022C	-----	-----	-----	CBG03909	Bm1_27660	-----	-----	-----	-----
NP_009949	High-Temperature Lethal protein necessary conservation of chromosome stability and fertility.	-----	-----	-----	-----	-----	-----	-----	-----	-----	-----	-----	-----	-----	-----	-----	-----	-----	-----	-----	-----	-----	-----	-----	-----	-----	-----	-----	-----	-----	-----	-----	-----	-----	-----	-----	-----	-----	-----	-----	-----	-----	-----	-----	-----	-----	-----	-----	-----
NP_009950	Heat shock protein	-----	-----	-----	-----	-----	-----	An12g02200	-----	-----	-----	NCU01735	MGG_09015	SPCC31H12.02c	-----	-----	-----	-----	-----	-----	-----	-----	-----	-----	-----	-----	-----	-----	-----	-----	-----	-----	-----	-----	-----	-----	-----	-----	-----	-----	-----	-----	-----	-----	-----	-----	-----	-----	-----
NP_009952	Putative transporter protein	-----	KLLA0F13684g	-----	-----	-----	-----	-----	-----	-----	-----	-----	-----	SPCC1529.01	CNA04260	-----	-----	YALI0F28017g	-----	-----	-----	564342	10227	305449	68294	488795	514165	AgaP_AGAP001391	762658	-----	F10D7.2	422881	-----	100018062	AaeL_AAEL013884	Dmel_CG5760	-----	720098	470458	-----	Dpse_GA19110	431848	OSTLU_32666	CBG15936	-----	780320	-----	-----	KPN_00325
NP_009953	Asparaginyl-tRNA synthetase, mitochondrial	-----	-----	-----	-----	-----	-----	-----	-----	-----	-----	-----	-----	-----	-----	-----	-----	-----	-----	-----	-----	-----	-----	-----	-----	-----	-----	-----	-----	-----	-----	-----	-----	-----	-----	-----	-----	-----	-----	-----	-----	446783	-----	-----	-----	394926	-----	506559.35	-----
NP_009955	Ecto-Nucleotide Pyrophosphatase/Phosphodiesterase	-----	-----	-----	-----	-----	-----	-----	-----	-----	-----	-----	-----	-----	-----	-----	-----	-----	-----	-----	-----	-----	5169	-----	209558	474820	-----	-----	-----	-----	C27A7.3	426929	-----	-----	AaeL_AAEL009486	-----	-----	710140	463000	-----	-----	380218	-----	CBG23391	Bm1_32290	548690	-----	-----	-----
NP_009956	Rheb-like Gene involved in growth regulation	-----	-----	-----	-----	-----	-----	-----	-----	-----	-----	-----	-----	-----	-----	-----	-----	-----	-----	-----	-----	-----	-----	-----	-----	-----	-----	-----	-----	-----	-----	-----	-----	-----	-----	-----	-----	-----	-----	-----	-----	-----	-----	-----	-----	-----	-----	-----	-----
NP_009957	Pantothenate permease	-----	-----	-----	-----	-----	-----	-----	-----	-----	-----	-----	-----	-----	-----	-----	-----	-----	-----	-----	-----	-----	-----	-----	-----	-----	-----	-----	-----	CHLREDRAFT_119114	M117.1	-----	-----	-----	-----	-----	-----	-----	-----	CMP354C	-----	-----	-----	CBG06173	-----	-----	-----	-----	KPN_04782
NP_009958	ssDNA-binding protein, mitochondrial	-----	-----	-----	DEHA0D04840g	CaO19_2483	PICST_80863	An03g03900	AO090701000700	-----	-----	NCU11171	MGG_06453	SPAC2F3.04c	-----	-----	-----	-----	UM05058.1	-----	-----	-----	-----	-----	-----	-----	-----	-----	-----	-----	-----	-----	-----	-----	-----	-----	-----	-----	-----	-----	-----	-----	-----	-----	-----	-----	-----	-----	-----
NP_009959	Protein with a potential role in actin cytoskeletal organization	-----	KLLA0A06105g	-----	-----	-----	-----	An08g06670	AO090012000516	FG04946.1	AN0697.2	NCU04427	MGG_04906	SPBC4C3.06	CNK00960	CNBK2540	-----	-----	UM02358.1	-----	-----	-----	-----	-----	-----	-----	-----	-----	-----	-----	-----	-----	-----	-----	-----	-----	-----	-----	-----	-----	-----	-----	-----	-----	Bm1_43940	-----	-----	-----	-----
NP_009960	40S Ribosomal protein S14.e	-----	-----	-----	-----	-----	-----	-----	-----	-----	-----	-----	-----	-----	-----	-----	-----	-----	-----	-----	-----	-----	-----	-----	-----	-----	-----	-----	-----	-----	-----	-----	-----	-----	-----	-----	-----	-----	-----	-----	-----	-----	-----	-----	-----	-----	-----	-----	KPN_03697
NP_009961	Mitochondrial protein involved in pH stress response	-----	-----	-----	-----	-----	-----	-----	-----	-----	-----	-----	-----	-----	-----	-----	-----	-----	-----	-----	-----	-----	-----	-----	-----	-----	-----	-----	-----	-----	-----	-----	-----	-----	-----	-----	-----	-----	-----	-----	-----	-----	-----	-----	-----	-----	-----	-----	-----
NP_009962	Component of meiotic-specific repressor of the sporulation	-----	-----	-----	-----	-----	-----	An16g01470	AO090003001351	-----	-----	-----	-----	-----	-----	-----	LACBIDRAFT_294359	-----	UM00983.1	AT3G52250	-----	393246	9611	54299	20185	479515	507663	AgaP_AGAP004734	-----	-----	-----	417598	DDB_0233335	-----	-----	-----	MONBRDRAFT_37587	706261	-----	-----	-----	398304	OSTLU_24137	-----	Bm1_08775	613105	-----	-----	-----
NP_009963	Fatty acid elongase required for sphingolipid formation	-----	-----	-----	-----	-----	-----	-----	-----	-----	-----	-----	-----	-----	-----	-----	-----	-----	-----	-----	-----	-----	-----	171400	68801	-----	-----	-----	-----	-----	-----	-----	-----	100014197	-----	-----	-----	-----	-----	-----	-----	-----	OSTLU_33532	-----	Bm1_37910	-----	-----	511245.15	-----
NP_009964	rRNA processing protein	-----	-----	-----	-----	-----	-----	An12g08670	-----	-----	AN8682.2	-----	-----	SPBC17D1.03c	-----	-----	LACBIDRAFT_231094	YALI0B14905g	-----	-----	-----	-----	-----	-----	-----	-----	-----	-----	-----	-----	-----	-----	-----	-----	-----	-----	-----	-----	-----	-----	-----	379078	-----	-----	-----	493300	-----	-----	-----
NP_009965	Ribokinase	-----	-----	-----	-----	-----	-----	-----	-----	-----	AN7995.2	-----	-----	-----	CNE02480	CNBE2500	LACBIDRAFT_190672	-----	UM04561.1	-----	-----	415207	-----	362706	71336	475710	513276	AgaP_AGAP002608	-----	CHLREDRAFT_111372	-----	-----	DDB_0231353	100031247	-----	-----	MONBRDRAFT_14123	702464	-----	CMI123C	Dpse_GA12236	495991	OSTLU_41900	CBG02845	Bm1_23645	496800	TTHERM_00312950	506925.48	-----
NP_009966	Low affinity phosphate transporter	-----	-----	-----	-----	-----	-----	-----	-----	-----	-----	-----	-----	-----	-----	-----	-----	-----	-----	AT5G47560	4345968	503788	284111	64846	114644	606984	526291	AgaP_AGAP007055	578893	-----	K08E5.2	427830	-----	100029726	AaeL_AAEL009863	Dmel_CG3979	-----	708744	738224	-----	Dpse_GA17201	444773	-----	CBG09797	Bm1_36950	-----	-----	-----	KPN_03641
NP_009967	GDP/GTP exchange factor for Rsr1p/Bud1p	-----	KLLA0C03410g	-----	-----	-----	-----	An04g00880	AO090023000932	FG05398.1	AN3159.2	NCU06500	MGG_00371	SPCC1442.01	CNM01620	CNBM1480	LACBIDRAFT_308947	YALI0E12705g	UM01516.1	-----	-----	565016	9771	500748	217944	488774	785619	AgaP_AGAP009261	574811	-----	T14G10.2	429022	DDB_0191326	100014099	AaeL_AAEL005643	Dmel_CG9491	MONBRDRAFT_28890	717062	463284	-----	Dpse_GA21827	447229	-----	CBG03403	Bm1_36455	549667	-----	-----	-----
NP_009971	Component of TFIID complex	-----	-----	-----	-----	-----	-----	-----	-----	-----	-----	-----	-----	-----	-----	-----	-----	-----	-----	-----	-----	-----	-----	170844	319944	-----	-----	-----	754867	CHLREDRAFT_168749	Y37E11B.4	-----	DDB_0231041	-----	-----	-----	MONBRDRAFT_27288	-----	-----	CMT566C	-----	379719	OSTLU_25439	CBG08327	Bm1_27260	-----	-----	-----	-----
NP_009972	Protein of unknown function localised to golgi	-----	-----	-----	-----	-----	-----	-----	-----	-----	-----	-----	-----	-----	-----	-----	-----	-----	-----	-----	-----	-----	-----	-----	-----	-----	-----	-----	-----	-----	-----	-----	-----	-----	-----	-----	-----	-----	-----	-----	-----	-----	-----	-----	-----	-----	-----	-----	-----
NP_009973	Protein involved in manganese homeostasis	-----	-----	-----	-----	-----	-----	-----	-----	-----	-----	-----	-----	-----	CNC00120	CNBC7100	LACBIDRAFT_247523	-----	UM04859.1	AT5G62130	4338126	100006352	93210	688174	320655	491022	513258	-----	582223	-----	R01B10.4	-----	-----	100017215	AaeL_AAEL004910	-----	-----	697699	454635	-----	-----	447380	-----	CBG09260	Bm1_22260	-----	-----	-----	-----
NP_009974	Similarity to serin proteases	-----	-----	-----	-----	-----	-----	-----	-----	-----	-----	-----	-----	-----	-----	-----	-----	-----	-----	AT5G19660	4330237	326710	-----	-----	-----	489684	511682	AgaP_AGAP012203	-----	-----	F11A6.1	428020	DDB_0234147	-----	AaeL_AAEL003488	Dmel_CG7169	MONBRDRAFT_27758	-----	-----	-----	Dpse_GA17811	495509	-----	CBG15803	Bm1_08700	780252	-----	509617.7	-----
NP_009975	Mitochondrial ribosomal protein, large subunit	-----	-----	-----	DEHA0F25729g	CaO19_9523	-----	-----	AO090020000575	FG07285.1	-----	NCU06450	MGG_06468	SPAC343.02	CNH02760	CNBL2810	LACBIDRAFT_176778	-----	UM06394.1	-----	-----	-----	-----	-----	-----	-----	-----	-----	-----	-----	-----	-----	-----	-----	-----	-----	-----	-----	-----	-----	-----	-----	-----	-----	-----	-----	-----	-----	-----
NP_009976	Protein involved in bud-site selection	-----	-----	-----	-----	-----	-----	-----	-----	-----	-----	-----	-----	-----	-----	-----	-----	-----	-----	-----	-----	-----	-----	-----	-----	-----	-----	-----	-----	-----	-----	-----	-----	-----	-----	-----	-----	-----	-----	-----	-----	-----	-----	-----	-----	-----	-----	-----	KPN_03105
NP_009978	Acyl-CoA sterol acyltransferase	-----	-----	-----	-----	-----	-----	-----	-----	-----	-----	-----	-----	-----	-----	-----	-----	-----	-----	AT2G19450	-----	-----	-----	-----	-----	-----	-----	AgaP_AGAP007843	575003	-----	-----	-----	-----	-----	AaeL_AAEL009596	-----	-----	-----	-----	-----	-----	-----	-----	-----	Bm1_52020	-----	-----	-----	-----
NP_009979	Non-essential protein of unknown function; deletion mutant is synthetically sick or lethal with alpha-synuclein; Ycr050cp [Saccharomyces cerevisiae].	-----	-----	-----	-----	-----	-----	-----	-----	-----	-----	-----	-----	-----	-----	-----	-----	-----	-----	-----	-----	-----	-----	-----	-----	-----	-----	-----	-----	-----	-----	-----	-----	-----	-----	-----	-----	-----	-----	-----	-----	-----	-----	-----	-----	-----	-----	-----	-----
NP_009980	Protein of unknown function localised to cytoplasm and nucleus	-----	-----	-----	-----	-----	-----	-----	AO090005000500	FG11634.1	-----	-----	-----	-----	-----	-----	-----	-----	-----	AT5G53470	4352715	559022	80351	309512	74493	477767	535030	AgaP_AGAP005648	580702	CHLREDRAFT_134676	K02A11.1	374252	DDB_0191439	100024392	AaeL_AAEL006165	Dmel_CG30266	MONBRDRAFT_14154	699004	463982	CMS172C	Dpse_GA15736	495279	OSTLU_8045	CBG03811	Bm1_18720	734146	TTHERM_00975390	503453.9	-----
NP_009981	Subunit of the RSC complex	-----	-----	-----	DEHA0F25410g	CaO19.9805	PICST_84635	-----	-----	FG10724.1	-----	NCU03572	MGG_01794	SPAC23G3.10c	CNG02900	CNBG1860	-----	YALI0D25344g	-----	AT5G14170	4335638	564652	6603	83833	83796	480477	789613	AgaP_AGAP000923	576942	-----	-----	430336	-----	100015599	AaeL_AAEL009649	Dmel_CG4303	-----	717461	454776	-----	Dpse_GA18095	735086	-----	-----	-----	448163	-----	-----	-----
NP_009982	Threonine synthase (o-p-homoserine p-lyase)	-----	-----	-----	-----	-----	-----	-----	-----	-----	-----	-----	-----	-----	-----	-----	-----	-----	-----	AT1G72810	4339521	-----	-----	-----	-----	-----	-----	-----	-----	-----	-----	-----	-----	-----	-----	-----	-----	-----	-----	-----	-----	-----	-----	-----	-----	-----	-----	-----	-----
NP_009983	Essential protein of unknown function	-----	-----	-----	-----	-----	-----	-----	-----	FG08457.1	-----	NCU03964	-----	-----	CNE03800	CNBE3790	LACBIDRAFT_305481	-----	-----	-----	4331419	-----	-----	-----	-----	-----	-----	-----	577443	-----	-----	-----	-----	-----	-----	-----	-----	-----	-----	-----	-----	-----	-----	-----	-----	-----	-----	-----	-----
NP_009984	Periodic tryptophan protein	-----	-----	-----	-----	-----	-----	-----	-----	-----	-----	-----	-----	-----	-----	-----	-----	-----	-----	-----	-----	-----	-----	-----	-----	-----	-----	-----	-----	-----	-----	-----	-----	-----	-----	-----	-----	-----	-----	-----	-----	-----	-----	-----	-----	-----	-----	-----	-----
NP_009985	Piecemeal microautophagy of the nucleus (PMN)	-----	-----	-----	-----	-----	-----	-----	-----	-----	-----	-----	-----	-----	-----	-----	-----	-----	-----	-----	-----	-----	-----	-----	-----	-----	-----	-----	-----	CHLREDRAFT_172776	-----	-----	-----	-----	-----	-----	-----	-----	-----	-----	-----	-----	-----	-----	-----	-----	-----	-----	-----
NP_009986	HSP90 cofactor, contains a single TPR domain	-----	-----	-----	DEHA0B05676g	CaO19_3272	PICST_40023	An12g00790	AO090038000562	FG07395.1	AN9124.2	NCU00714	MGG_08980	SPBC543.02c	CNL04060	CNBI2710	LACBIDRAFT_296876	YALI0E25696g	UM02057.1	AT1G56440	4339765	324243	54557	300189	71919	478080	540864	AgaP_AGAP003052	577383	CHLREDRAFT_196068	R09E12.3	417811	DDB_0237783	100016998	AaeL_AAEL003634	Dmel_CG5094	MONBRDRAFT_36345	703749	471528	CMR299C	Dpse_GA18656	444591	OSTLU_17396	CBG04457	Bm1_55560	549434	TTHERM_00770780	506321.29	-----
NP_009987	Membrane protein of unknown function	-----	-----	-----	-----	-----	-----	-----	-----	-----	-----	-----	-----	-----	-----	-----	-----	-----	-----	-----	-----	-----	-----	-----	-----	-----	-----	-----	-----	-----	-----	-----	-----	-----	-----	-----	-----	-----	-----	-----	-----	-----	-----	-----	-----	-----	-----	-----	-----
NP_009990	Protein involved in bud-site selection	-----	-----	-----	-----	-----	-----	-----	-----	-----	-----	-----	-----	-----	-----	-----	-----	-----	-----	-----	-----	-----	-----	-----	-----	-----	-----	-----	-----	-----	-----	-----	-----	-----	-----	-----	-----	-----	-----	-----	-----	-----	-----	-----	-----	-----	-----	510187.26	-----
NP_009991	Transcription factor	-----	-----	-----	-----	-----	-----	-----	-----	-----	-----	-----	-----	-----	-----	-----	-----	-----	-----	-----	-----	-----	-----	-----	-----	-----	-----	-----	-----	-----	-----	-----	-----	-----	-----	-----	-----	-----	-----	-----	-----	-----	-----	-----	-----	-----	-----	-----	-----
NP_009992	DNA repair protein	-----	-----	-----	-----	-----	-----	An04g08710	AO090102000154	FG04258.1	AN7309.2	-----	MGG_04175	SPBC1734.06	CNI02470	-----	-----	-----	UM05085.1	AT2G32950	4330868	-----	56852	-----	-----	476544	514440	AgaP_AGAP004640	579478	CHLREDRAFT_152316	T02C1.1	-----	DDBDRAFT_0219336	-----	AaeL_AAEL009719	Dmel_CG32369	MONBRDRAFT_25024	709835	460144	-----	Dpse_GA16849	779423	OSTLU_28951	CBG10147	Bm1_05020	733984	TTHERM_00011700	511323.3	-----
NP_009993	Protein of the endoplasmic reticulum	-----	-----	-----	-----	-----	-----	-----	AO090038000001	FG02501.1	AN6505.2	NCU06205	-----	SPAC18B11.10	CNE03830	CNBE3820	LACBIDRAFT_314645	YALI0A08646g	UM03280.1	AT5G50650	4326991	393168	10300	291852	74187	612852	508813	AgaP_AGAP004798	579321	-----	-----	421538	DDB_0214909	100029360	-----	Dmel_CG6699	-----	693858	467986	CMM029C	-----	379889	-----	-----	-----	407924	TTHERM_01154640	-----	-----
NP_009994	Lipase, required for intravacuolar lysis of autophagic bodies	-----	-----	-----	-----	-----	-----	-----	-----	-----	-----	-----	-----	-----	-----	-----	-----	-----	-----	-----	-----	-----	-----	-----	-----	-----	-----	-----	-----	-----	-----	-----	-----	-----	-----	-----	-----	-----	-----	-----	-----	-----	-----	-----	-----	-----	-----	-----	-----
NP_009995	Peptidyl-prolyl cis-trans isomerase precursor	-----	-----	-----	-----	-----	-----	-----	-----	-----	-----	-----	-----	-----	-----	-----	-----	-----	-----	-----	-----	-----	-----	-----	-----	-----	-----	-----	-----	-----	-----	-----	-----	-----	-----	-----	-----	-----	-----	-----	-----	-----	-----	-----	-----	-----	-----	-----	-----
NP_009996	Mitochondrial ribosomal protein, large subunit	-----	-----	-----	DEHA0C09801g	-----	PICST_75117	An02g07130	AO090003000690	FG06072.1	AN2906.2	NCU05890	-----	SPAC3H8.03	CNC05240	CNBC1930	LACBIDRAFT_316055	YALI0A06501g	UM00745.1	-----	-----	558658	740	309176	18120	483747	508359	AgaP_AGAP002713	-----	-----	-----	-----	-----	100030507	AaeL_AAEL000467	-----	-----	716796	466659	-----	-----	-----	-----	-----	-----	-----	-----	-----	-----
NP_009997	WD-repeat protein required for maturation and efficient intra-nuclear transport or pre-60S ribosomal subunits	-----	-----	-----	-----	-----	-----	-----	-----	-----	-----	-----	-----	-----	-----	-----	-----	-----	-----	-----	-----	-----	-----	-----	-----	-----	-----	-----	-----	-----	-----	-----	DDB_0235330	-----	-----	-----	-----	-----	-----	-----	-----	-----	-----	-----	-----	-----	-----	-----	-----
NP_009998	MAP kinase kinase kinase	-----	-----	-----	-----	-----	-----	-----	-----	-----	-----	-----	-----	-----	-----	-----	-----	-----	-----	-----	-----	-----	-----	-----	-----	-----	-----	-----	-----	-----	-----	-----	-----	-----	-----	-----	-----	-----	-----	-----	-----	-----	-----	-----	-----	-----	-----	-----	-----
NP_009999	Protein with a possible role in tRNA export	-----	-----	-----	-----	-----	-----	-----	-----	-----	-----	-----	-----	-----	-----	-----	-----	-----	-----	-----	-----	445494	-----	-----	-----	-----	-----	-----	-----	-----	-----	-----	DDB_0231287	-----	-----	-----	-----	-----	-----	-----	-----	-----	-----	-----	-----	-----	-----	-----	-----
NP_010000	Cystine transporter, mediating H+-driven cystine export	-----	-----	-----	-----	-----	-----	An01g04970	AO090012000466	FG07129.1	AN0275.2	NCU01250	MGG_07068	-----	CNA02050	CNBA1960	-----	-----	-----	AT5G40670	4351977	553594	1497	287478	83429	491220	613527	AgaP_AGAP004115	765990	-----	C41C4.7	417606	DDB_0237502	-----	AaeL_AAEL006113	Dmel_CG17119	-----	706721	-----	-----	Dpse_GA14332	431937	-----	CBG00747	-----	780074	TTHERM_00760350	503559.7	-----
NP_010001	Protein of unknown function	-----	KLLA0F27379g	-----	-----	-----	-----	-----	-----	-----	-----	-----	-----	-----	-----	-----	-----	-----	-----	-----	-----	-----	-----	-----	-----	-----	-----	-----	-----	-----	-----	-----	-----	-----	-----	-----	-----	-----	-----	-----	-----	-----	-----	-----	-----	-----	-----	-----	-----
NP_010002	Topoisomerase II-associated protein	-----	-----	-----	-----	-----	-----	An14g03890	AO090010000464	FG09663.1	AN2751.2	NCU06540	MGG_08693	SPBC19G7.10c	-----	-----	LACBIDRAFT_302749	-----	UM03967.1	-----	-----	572014	219988	361736	225929	609696	537453	-----	-----	-----	-----	-----	-----	100025681	-----	-----	-----	699207	466618	-----	Dpse_GA18738	-----	-----	-----	-----	100124866	-----	-----	-----
NP_010003	Phosphoprotein phosphatase type 2C similar to mammalian PP1Ks localised to mitochondria	-----	-----	-----	-----	-----	-----	-----	-----	-----	-----	-----	-----	-----	CNN01430	CNBN1390	-----	-----	UM04819.1	AT4G28400	4336940	562087	152926	-----	-----	478473	540329	AgaP_AGAP008536	-----	CHLREDRAFT_145417	-----	422614	DDBDRAFT_0190861	100024867	AaeL_AAEL004709	Dmel_CG7115	MONBRDRAFT_28624	702398	461368	CMK117C	Dpse_GA20114	-----	OSTLU_51117	-----	Bm1_28345	595059	TTHERM_00537429	506925.15	-----
NP_010004	DNA-directed RNA polymerase II holoenzyme and Srb10 CDK subcomplex subunit	-----	-----	-----	DEHA0C09911g	CaO19.8355	PICST_86078	An11g10110	AO090020000119	FG08637.1	AN4741.2	NCU00962	MGG_02846	SPAC688.08	CNJ01320	CNBJ2150	LACBIDRAFT_296446	-----	UM05107.1	AT4G00450	-----	-----	-----	-----	-----	-----	-----	-----	-----	-----	-----	-----	DDBDRAFT_0204126	-----	-----	-----	-----	-----	-----	-----	-----	-----	-----	-----	-----	-----	-----	-----	-----
NP_010005	Ada Histone acetyltransferase complex Component	-----	-----	-----	-----	-----	-----	-----	-----	-----	-----	-----	-----	-----	-----	-----	-----	-----	-----	-----	-----	-----	-----	-----	-----	-----	-----	-----	-----	-----	-----	-----	-----	-----	-----	-----	-----	-----	-----	-----	-----	-----	-----	-----	-----	-----	-----	-----	-----
NP_010006	Mitochondrial thioredoxin	-----	-----	-----	-----	-----	-----	-----	-----	-----	-----	-----	-----	-----	-----	-----	-----	-----	-----	-----	-----	-----	-----	-----	-----	-----	-----	-----	-----	-----	-----	-----	-----	-----	-----	-----	-----	-----	-----	-----	-----	-----	-----	-----	-----	-----	TTHERM_00664030	-----	-----
NP_010007	General transcription repressor	-----	-----	-----	-----	-----	-----	-----	-----	-----	-----	-----	-----	-----	-----	-----	-----	-----	-----	-----	-----	-----	-----	-----	-----	-----	-----	-----	-----	-----	-----	-----	-----	-----	-----	-----	-----	-----	-----	-----	-----	-----	-----	-----	-----	-----	TTHERM_01006540	-----	-----
NP_010009	Protein involved in nuclear migration	-----	-----	-----	-----	CaO19_7663	-----	-----	-----	-----	-----	-----	-----	-----	-----	-----	-----	-----	-----	-----	-----	-----	-----	-----	-----	-----	-----	-----	-----	-----	-----	-----	-----	-----	-----	-----	-----	-----	-----	-----	-----	-----	-----	-----	-----	-----	-----	-----	-----
NP_010011	Nuclear protein, putative nucleic acid-binding protein	-----	-----	-----	-----	-----	-----	-----	-----	-----	-----	-----	-----	-----	-----	-----	-----	-----	-----	AT2G19380	4324202	393652	55646	289707	17089	479095	537667	AgaP_AGAP006469	575094	CHLREDRAFT_145274	C16C10.8	422846	DDBDRAFT_0192009	100013632	AaeL_AAEL008886	Dmel_CG12909	-----	712499	461089	-----	Dpse_GA11899	444183	-----	CBG20151	-----	-----	TTHERM_01052980	507529.1	-----
NP_010012	Actin-binding protein	-----	-----	-----	-----	-----	-----	An03g06960	AO090010000777	FG01316.1	AN8873.2	NCU10073	MGG_06358	SPAPJ760.02c	CND04880	CNBD1470	LACBIDRAFT_380245	-----	UM05340.1	-----	-----	553729	2017	29278	16796	608624	532851	AgaP_AGAP004625	753890	-----	F42H10.3	420002	DDB_0215355	100018122	AaeL_AAEL011982	Dmel_CG10083	MONBRDRAFT_37542	694950	454620	-----	Dpse_GA10060	380354	-----	CBG18123	Bm1_18450	493322	-----	-----	-----
NP_010013	Protein required for efficient mating	-----	-----	-----	-----	-----	-----	-----	-----	-----	-----	-----	-----	-----	-----	-----	-----	-----	-----	-----	-----	-----	-----	-----	-----	-----	-----	-----	-----	-----	-----	-----	-----	-----	-----	-----	-----	-----	-----	-----	-----	-----	-----	-----	-----	-----	-----	-----	-----
NP_010014	Protein of unknown function localised to cytoplasm and nucleus	-----	-----	-----	-----	CaO19.8972	-----	-----	-----	FG01471.1	-----	-----	-----	-----	-----	CNBF2060	-----	-----	UM05492.1	AT4G32930	4327927	555997	54987	298384	74098	479563	517857	AgaP_AGAP003919	584917	CHLREDRAFT_173642	F46B6.12	424650	-----	100017258	AaeL_AAEL000847	Dmel_CG4646	-----	714201	456863	-----	Dpse_GA18326	734812	OSTLU_35485	CBG19371	Bm1_12380	-----	TTHERM_00997790	-----	-----
NP_010015	Ser/thr protein kinase	-----	-----	-----	-----	-----	-----	-----	-----	-----	-----	-----	-----	-----	-----	-----	-----	-----	-----	-----	-----	-----	-----	-----	-----	-----	-----	-----	-----	-----	-----	-----	-----	-----	-----	-----	-----	-----	-----	-----	-----	-----	-----	-----	-----	-----	-----	-----	-----
NP_010016	DNA mismatch repair protein	-----	-----	-----	-----	-----	-----	-----	-----	-----	-----	-----	-----	-----	-----	-----	-----	-----	-----	-----	-----	-----	-----	-----	-----	-----	-----	-----	-----	-----	-----	-----	-----	-----	-----	-----	-----	-----	-----	-----	-----	-----	-----	-----	-----	-----	-----	-----	-----
NP_010017	Nuclear protein	-----	-----	-----	-----	-----	-----	-----	-----	-----	-----	-----	-----	-----	-----	-----	-----	-----	-----	-----	-----	-----	-----	-----	-----	-----	-----	-----	-----	-----	-----	-----	-----	-----	-----	-----	-----	-----	-----	-----	-----	-----	-----	-----	-----	-----	-----	509247.3	-----
NP_010018	Cell division cycle mutant	-----	-----	-----	-----	-----	-----	-----	-----	-----	-----	-----	-----	-----	-----	-----	-----	-----	-----	-----	-----	-----	-----	-----	-----	-----	-----	-----	-----	CHLREDRAFT_118915	-----	-----	-----	-----	-----	-----	MONBRDRAFT_23428	-----	-----	CMT246C	-----	-----	OSTLU_44624	-----	-----	-----	-----	507011.18	-----
NP_010019	Protein of unknown function localised to cytoplasm	-----	-----	-----	-----	CaO19_12712	-----	-----	-----	-----	-----	NCU03333	MGG_12093	SPBC17A3.03c	CNB04520	CNBB1250	-----	-----	UM03897.1	AT4G03960	4340447	-----	-----	-----	-----	-----	-----	-----	-----	-----	-----	-----	DDBDRAFT_0206359	-----	-----	-----	-----	-----	-----	CMP314C	-----	-----	-----	-----	-----	-----	-----	507093.33	-----
NP_010020	Mating type regulatory protein, silenced copy at HMR locus	-----	-----	-----	-----	-----	-----	An18g01390	AO090005001162	FG09043.1	AN0885.2	NCU05257	MGG_01730	-----	-----	-----	-----	-----	-----	AT4G04890	4325622	58136	5090	311876	18516	480723	539222	AgaP_AGAP004696	580181	-----	F31E3.1	417093	DDB_0220484	100025710	AaeL_AAEL012877	Dmel_CG8933	MONBRDRAFT_27982	711691	464737	-----	Dpse_GA21419	432077	-----	CBG16494	Bm1_19405	448474	-----	-----	-----
NP_010021	Mating type regulatory protein, silenced copy at HMR locus	-----	KLLA0B14553g	CAGL0E00341g	DEHA0E20196g	CaO19.3201	PICST_33461	-----	-----	-----	-----	-----	-----	-----	CNG03450	CNBG1320	LACBIDRAFT_297319	-----	UM00578.1	AT2G01430	4347205	493627	7080	406164	672911	491700	613713	AgaP_AGAP003670	577485	-----	F29F11.5	395505	-----	100025710	AaeL_AAEL006595	Dmel_CG3388	-----	696564	469893	-----	Dpse_GA17419	100037246	-----	CBG23291	Bm1_51785	394438	-----	-----	-----
NP_010022	Glycerophosphoinositol transporter also able to mediate low-affinity phosphate transport	-----	-----	-----	-----	-----	-----	-----	-----	-----	-----	-----	-----	-----	-----	-----	-----	-----	-----	AT5G43340	4331634	-----	-----	-----	-----	-----	-----	AgaP_AGAP007660	-----	CHLREDRAFT_183357	Y51A2D.4	-----	-----	-----	AaeL_AAEL013489	Dmel_CG4324	-----	-----	-----	CMT284C	Dpse_GA18109	-----	-----	-----	-----	-----	TTHERM_00131290	505183.13	KPN_01681
NP_010023	Putative protein of unknown function; Ycr099cp [Saccharomyces cerevisiae].	-----	-----	-----	-----	-----	-----	An03g06880	AO090010000769	FG00615.1	AN8880.2	-----	-----	SPBC16C6.06	-----	-----	-----	YALI0E05247g	-----	-----	-----	556262	114815	-----	58178	477816	531405	-----	754367	-----	-----	423885	-----	100028180	-----	-----	MONBRDRAFT_34392	693969	450725	-----	-----	-----	OSTLU_32702	-----	-----	-----	TTHERM_00313130	-----	-----
NP_010024	Strong similarity to Pep1p, VTH1p and VTH22p	-----	-----	-----	-----	-----	-----	An03g06880	AO090010000769	FG00615.1	-----	-----	MGG_00506	SPBC16C6.06	CNE03170	CNBE3180	LACBIDRAFT_192355	YALI0E05247g	UM05324.1	-----	-----	799153	6653	300652	20660	479408	511591	AgaP_AGAP010896	752285	-----	-----	395998	-----	100024063	AaeL_AAEL005861	-----	MONBRDRAFT_31303	713011	457090	-----	-----	-----	OSTLU_32702	-----	-----	-----	-----	-----	-----
NP_010025	Strong similarity to Pep1p, VTH1p and VTH22p	-----	-----	CAGL0J04312g	-----	-----	-----	-----	-----	-----	AN8880.2	-----	-----	-----	-----	-----	LACBIDRAFT_192355	-----	-----	-----	-----	-----	-----	-----	-----	-----	-----	-----	-----	-----	-----	-----	-----	-----	-----	-----	-----	-----	-----	-----	-----	-----	-----	-----	-----	-----	-----	-----	-----
NP_010026	Similarity to Zinc-type alcohol dehydrogenase C.carbonum toxD gene	-----	-----	-----	-----	-----	-----	-----	-----	-----	-----	-----	-----	SPAC2E1P3.01	-----	-----	-----	-----	-----	-----	4345439	796473	9540	-----	270097	610825	618809	AgaP_AGAP006478	756093	-----	F56H1.6	430410	DDB_0237841	100011597	AaeL_AAEL001183	-----	MONBRDRAFT_9704	715535	738589	-----	-----	444383	-----	-----	-----	779670	TTHERM_00189510	-----	KPN_01360
NP_010029	Protein of 23-member seripauperin multigene family	-----	-----	-----	-----	-----	-----	-----	-----	-----	-----	-----	-----	-----	-----	-----	-----	-----	-----	-----	-----	-----	-----	-----	-----	-----	-----	-----	-----	-----	-----	-----	-----	-----	-----	-----	-----	-----	-----	-----	-----	-----	-----	-----	-----	-----	-----	-----	-----
NP_010030	NADP(H)-dependent alcohol dehydrogenase	-----	-----	-----	-----	-----	-----	-----	-----	-----	-----	-----	-----	SPCC13B11.01	-----	-----	-----	YALI0A15147g	-----	-----	-----	570613	124	171178	11522	487535	508954	AgaP_AGAP003584	-----	-----	K12G11.3	771920	DDB_0238199	100012620	AaeL_AAEL011129	Dmel_CG4649	-----	711061	744064	CMQ301C	-----	432057	-----	CBG23239	-----	496715	-----	-----	-----
NP_010031	Regulator of drug sensitivity	-----	KLLA0A03443g	-----	DEHA0C00638g	CaO19_11726	PICST_56968	An12g02400	AO090011000301	FG01293.1	AN5849.2	NCU03110	MGG_05829	SPCC965.10	CNB02070	CNBB3650	LACBIDRAFT_300503	YALI0E31383g	UM00069.1	-----	-----	-----	-----	-----	-----	-----	-----	-----	-----	-----	-----	-----	-----	-----	-----	-----	-----	-----	-----	-----	-----	-----	-----	-----	-----	-----	-----	-----	-----
NP_010032	Aryl-alcohol dehydrogenase	-----	KLLA0F19360g	CAGL0E05236g	DEHA0A14872g	CaO19.771	PICST_47116	-----	-----	-----	-----	-----	-----	SPAC977.14c	-----	-----	-----	YALI0C12595g	-----	AT1G60690	4335509	436642	-----	-----	-----	-----	-----	AgaP_AGAP011125	-----	-----	-----	419471	-----	100027677	AaeL_AAEL006650	Dmel_CG3397	MONBRDRAFT_29533	-----	-----	CMT304C	Dpse_GA17075	734840	OSTLU_49070	-----	-----	447982	TTHERM_01002600	-----	-----
NP_010033	Protein of unknown function	-----	KLLA0C19063g	-----	-----	-----	-----	-----	-----	-----	-----	-----	-----	-----	-----	-----	-----	-----	-----	-----	-----	-----	-----	-----	-----	-----	-----	-----	-----	-----	-----	-----	-----	-----	-----	-----	-----	-----	-----	-----	-----	-----	-----	-----	-----	-----	-----	-----	-----
NP_010034	Maltose transporter family member	-----	-----	CAGL0A02233g	-----	-----	-----	-----	-----	-----	-----	-----	-----	SPBC1683.08	-----	-----	LACBIDRAFT_305352	-----	-----	AT4G36670	4337417	571494	9376	83500	20526	403997	789408	AgaP_AGAP001027	593956	-----	H17B01.1	396272	DDB_0238519	100019357	AaeL_AAEL008232	Dmel_CG8714	MONBRDRAFT_10586	718363	451274	-----	Dpse_GA21276	444033	OSTLU_52000	CBG01151	Bm1_32545	493549	TTHERM_00355070	505183.13	KPN_02872
NP_010035	Protein of unknown function, possible role in fructose or mannose metabolism	-----	-----	CAGL0D00198g	-----	-----	-----	-----	-----	-----	-----	-----	-----	-----	-----	-----	-----	-----	-----	-----	-----	-----	-----	-----	-----	-----	-----	-----	-----	CHLREDRAFT_129874	-----	-----	DDB_0238198	-----	-----	-----	-----	-----	-----	-----	Dpse_GA19711	-----	OSTLU_27414	-----	Bm1_21410	-----	TTHERM_00295700	504425.6	-----
NP_010036	Member of hexose transporter family	-----	-----	-----	-----	-----	-----	-----	-----	-----	-----	-----	-----	-----	-----	-----	-----	-----	-----	-----	-----	100001282	-----	-----	-----	-----	-----	AgaP_AGAP007340	-----	CHLREDRAFT_196325	-----	-----	DDB_0238519	100026702	AaeL_AAEL003718	Dmel_CG1086	-----	-----	748311	CMK066C	-----	100127272	-----	-----	Bm1_37035	779913	TTHERM_00787330	505183.13	-----
NP_010037	Protein involved in synthesis of the thiamine precursor hydroxymethylpyrimidine (HMP)	-----	-----	-----	-----	-----	-----	-----	-----	-----	-----	-----	-----	-----	-----	-----	-----	-----	-----	-----	-----	-----	-----	-----	-----	-----	-----	-----	-----	CHLREDRAFT_188464	-----	-----	-----	-----	-----	-----	-----	-----	-----	-----	-----	-----	-----	-----	-----	-----	-----	-----	KPN_02039
NP_010038	Aryl-Alcohol Dehydrogenase involved in the oxidative stress response	-----	KLLA0F19360g	CAGL0E05236g	-----	CaO19_3311	PICST_47116	-----	-----	-----	-----	-----	-----	-----	-----	-----	-----	YALI0C12595g	-----	-----	-----	436642	22977	26760	110198	-----	-----	AgaP_AGAP010067	-----	-----	-----	395730	DDB_0231291	100027677	AaeL_AAEL006650	Dmel_CG18547	MONBRDRAFT_29533	-----	748767	CMT304C	Dpse_GA17075	734840	OSTLU_49070	CBG20739	-----	447982	TTHERM_01002600	-----	-----
NP_010040	Protein of unknown function	-----	-----	-----	-----	-----	-----	-----	-----	-----	-----	-----	-----	-----	-----	-----	-----	-----	-----	-----	-----	-----	-----	-----	-----	-----	-----	-----	-----	-----	-----	-----	-----	-----	-----	-----	-----	-----	-----	-----	-----	-----	-----	-----	-----	-----	-----	-----	-----
NP_010041	GTPase-activating protein of the rho/rac family	-----	-----	-----	-----	-----	-----	-----	-----	-----	-----	-----	-----	-----	-----	-----	-----	-----	-----	-----	-----	-----	-----	-----	-----	-----	-----	AgaP_AGAP004000	-----	CHLREDRAFT_191559	-----	-----	-----	-----	-----	-----	MONBRDRAFT_22632	-----	-----	CML257C	Dpse_GA16596	-----	-----	-----	-----	-----	-----	-----	-----
NP_010042	Protein required for spore wall formation	-----	KLLA0D19580g	CAGL0C05577g	-----	-----	-----	-----	-----	-----	-----	-----	-----	-----	-----	-----	-----	-----	-----	-----	-----	321243	-----	-----	-----	-----	-----	-----	-----	-----	-----	-----	-----	-----	-----	-----	-----	-----	-----	-----	-----	-----	-----	-----	-----	-----	-----	-----	-----
NP_010043	GUanine Deaminase	-----	-----	-----	-----	-----	-----	-----	-----	-----	-----	-----	-----	-----	-----	-----	-----	-----	-----	-----	4352197	-----	-----	-----	-----	-----	-----	-----	-----	-----	F38E11.3	-----	-----	-----	-----	-----	-----	-----	-----	CMD171C	-----	-----	-----	CBG21661	-----	-----	-----	-----	-----
NP_010044	Similarity to S. bayanus hypothetical protein	-----	-----	-----	-----	-----	-----	-----	AO090012000194	-----	-----	-----	-----	-----	-----	-----	-----	-----	-----	-----	-----	-----	-----	-----	-----	-----	-----	-----	-----	-----	-----	-----	-----	-----	-----	-----	-----	-----	-----	-----	-----	-----	-----	-----	-----	-----	-----	-----	-----
NP_010045	4-nitrophenylphosphatase	-----	-----	-----	-----	-----	-----	-----	-----	-----	-----	-----	-----	-----	-----	-----	-----	-----	-----	-----	-----	-----	-----	-----	-----	610926	-----	-----	-----	-----	-----	-----	-----	-----	-----	-----	-----	-----	-----	-----	-----	-----	-----	-----	Bm1_19505	-----	-----	-----	KPN_00696
NP_010046	Phosphorelay intermediate between Sln1p and Ssk1p	-----	-----	-----	-----	-----	-----	-----	-----	FG04363.1	-----	NCU01489	-----	-----	CNM01530	CNBM1390	LACBIDRAFT_245099	YALI0C04928g	-----	-----	-----	-----	-----	-----	-----	-----	-----	-----	-----	-----	-----	-----	-----	-----	-----	-----	-----	-----	-----	-----	-----	-----	-----	-----	-----	-----	-----	-----	-----
NP_010047	GTPase-activating protein for Ypt7p	-----	-----	-----	-----	-----	-----	-----	-----	-----	-----	-----	-----	-----	-----	-----	-----	-----	-----	-----	-----	-----	-----	-----	-----	-----	-----	-----	-----	-----	-----	-----	-----	-----	-----	-----	MONBRDRAFT_12799	-----	-----	-----	-----	379641	OSTLU_26794	CBG14774	-----	-----	TTHERM_01248980	-----	-----
NP_010048	Protein of unknown function localised to cytoplasm and nucleus	-----	-----	-----	DEHA0C10560g	CaO19.3603	PICST_11238	An02g01620	AO090026000343	-----	AN6264.2	NCU01543	MGG_01057	-----	-----	-----	LACBIDRAFT_294912	YALI0C05060g	-----	-----	-----	-----	-----	-----	-----	-----	-----	-----	-----	-----	-----	-----	-----	-----	-----	-----	-----	-----	-----	-----	-----	-----	-----	-----	-----	-----	-----	-----	-----
NP_010049	Oligosaccharyltransferase subunit	-----	-----	-----	-----	-----	-----	-----	-----	-----	-----	-----	-----	-----	-----	-----	-----	-----	-----	-----	-----	-----	-----	-----	-----	-----	-----	-----	-----	-----	-----	-----	-----	-----	-----	-----	-----	-----	-----	-----	-----	-----	-----	-----	-----	-----	-----	-----	-----
NP_010050	Protein involved in endocytosis	-----	-----	-----	-----	CaO19_3332	PICST_28250	-----	AO090001000720	-----	-----	NCU04614	MGG_07275	SPAC57A7.05	CNG02020	CNBG2770	LACBIDRAFT_232261	-----	UM01569.1	-----	-----	-----	-----	-----	-----	-----	-----	-----	-----	-----	-----	-----	-----	-----	-----	-----	-----	-----	-----	-----	-----	-----	-----	-----	-----	-----	-----	-----	-----
NP_010051	Protein tyrosine phosphatase	-----	-----	-----	-----	-----	-----	-----	-----	-----	-----	-----	-----	-----	CNL04680	CNBI2170	LACBIDRAFT_300875	-----	-----	AT1G71860	-----	-----	-----	-----	-----	-----	-----	-----	-----	-----	-----	-----	-----	-----	-----	-----	-----	-----	-----	CMP019C	-----	-----	-----	-----	-----	-----	-----	-----	-----
NP_010052	Heat shock protein of HSP70 family	-----	-----	-----	-----	-----	-----	-----	-----	-----	-----	-----	-----	-----	-----	-----	-----	-----	-----	-----	-----	-----	-----	-----	-----	-----	-----	-----	-----	-----	-----	-----	-----	-----	-----	-----	-----	-----	-----	-----	-----	-----	-----	-----	-----	-----	-----	-----	-----
NP_010054	Homothallic switching endonuclease	-----	KLLA0F05401g	-----	DEHA0D16731g	-----	-----	-----	-----	-----	-----	-----	-----	-----	-----	-----	-----	-----	-----	-----	-----	-----	-----	-----	-----	-----	-----	-----	-----	-----	-----	-----	-----	-----	-----	-----	-----	-----	-----	-----	-----	-----	-----	-----	-----	-----	-----	-----	-----
NP_010055	ADP-ribosylation factor GTPase-activating protein (ARF-GAP)	-----	-----	-----	-----	-----	-----	-----	-----	-----	-----	-----	-----	-----	-----	-----	-----	-----	-----	-----	-----	-----	-----	-----	-----	-----	-----	-----	-----	-----	-----	-----	-----	-----	-----	-----	-----	-----	-----	-----	-----	-----	-----	-----	-----	-----	-----	-----	-----
NP_010056	Septin	-----	-----	-----	-----	-----	-----	-----	-----	-----	-----	-----	-----	-----	-----	-----	-----	-----	-----	-----	-----	-----	-----	-----	-----	-----	-----	-----	-----	CHLREDRAFT_148151	-----	-----	-----	-----	-----	-----	-----	-----	-----	-----	-----	-----	-----	-----	Bm1_00140	-----	TTHERM_00994080	-----	-----
NP_010057	Protein regulates the cell size requirement for passage through Start and commitment to cell division	-----	-----	-----	-----	-----	-----	-----	-----	-----	-----	-----	-----	-----	-----	-----	-----	-----	-----	-----	4345075	-----	-----	-----	-----	-----	-----	-----	-----	CHLREDRAFT_104778	F46A9.6	-----	DDB_0233676	-----	-----	-----	-----	-----	-----	-----	-----	-----	-----	CBG03748	Bm1_26795	-----	-----	-----	-----
NP_010058	Protein involved in polarized cell morphogenesis	-----	-----	-----	-----	-----	-----	-----	-----	-----	-----	-----	-----	-----	-----	-----	-----	-----	-----	-----	-----	-----	-----	-----	-----	-----	-----	-----	-----	-----	-----	-----	-----	-----	-----	-----	-----	-----	-----	-----	-----	-----	-----	-----	-----	-----	-----	-----	-----
NP_010059	Cell cortex protein involved in sporulation	-----	-----	-----	-----	-----	-----	-----	-----	-----	-----	NCU00586	-----	-----	-----	-----	-----	-----	-----	-----	-----	-----	-----	-----	-----	-----	-----	-----	-----	-----	-----	-----	-----	-----	-----	-----	-----	-----	-----	-----	-----	-----	-----	-----	-----	-----	-----	-----	-----
NP_010061	Cell division control protein	-----	KLLA0F20922g	CAGL0G05588g	-----	-----	PICST_32419	-----	-----	-----	-----	-----	-----	-----	-----	-----	-----	-----	-----	-----	-----	-----	-----	-----	-----	-----	-----	-----	-----	-----	-----	-----	-----	-----	-----	-----	-----	-----	-----	-----	-----	-----	-----	-----	-----	-----	-----	-----	-----
NP_010062	D-Tyr-tRNA(Tyr) deacylase activity	-----	-----	-----	-----	-----	-----	-----	-----	-----	-----	-----	-----	-----	-----	-----	-----	-----	-----	-----	-----	-----	-----	-----	-----	-----	-----	-----	-----	-----	-----	-----	-----	-----	-----	-----	-----	-----	-----	-----	-----	-----	-----	-----	-----	-----	-----	-----	-----
NP_010063	Weak similarity to hypothetical protein YNR061c	-----	KLLA0D08646g	-----	DEHA0G21230g	-----	-----	An14g03080	-----	FG11621.1	-----	-----	-----	-----	-----	-----	-----	-----	-----	-----	-----	-----	-----	-----	-----	-----	-----	-----	-----	-----	-----	-----	-----	-----	-----	-----	-----	-----	-----	-----	-----	-----	-----	-----	-----	-----	-----	-----	-----
NP_010064	Subunit of the Tim22-complex	-----	-----	-----	-----	-----	-----	-----	-----	-----	-----	-----	-----	-----	-----	-----	-----	-----	-----	AT3G10110	-----	561819	29928	79463	56322	480639	515555	AgaP_AGAP003199	592058	-----	C47G2.3	417594	DDBDRAFT_0218527	100011752	-----	Dmel_CG31229	MONBRDRAFT_30975	721162	746998	CMS209C	Dpse_GA16107	495431	OSTLU_94294	CBG02935	Bm1_42185	496870	-----	-----	-----
NP_010065	Subunit of COP9 signalosome (CSN	-----	-----	-----	-----	-----	-----	-----	-----	-----	-----	-----	-----	-----	-----	-----	-----	-----	-----	-----	-----	-----	-----	-----	-----	-----	-----	-----	-----	-----	-----	-----	-----	-----	-----	-----	-----	-----	-----	-----	-----	-----	-----	-----	-----	-----	-----	-----	-----
NP_010066	NAD-specific glutamate dehydrogenase (NAD)	-----	-----	-----	-----	-----	-----	-----	-----	-----	-----	-----	-----	-----	-----	-----	-----	-----	-----	AT5G07440	-----	-----	-----	-----	-----	-----	-----	-----	-----	-----	-----	-----	-----	-----	-----	Dmel_CG4434	-----	-----	-----	-----	-----	-----	-----	-----	-----	-----	-----	-----	KPN_01492
NP_010067	Protein kinase with a possible role in MAP kinase signaling in the pheromone response pathway	-----	-----	-----	-----	-----	-----	-----	-----	-----	-----	-----	-----	-----	-----	-----	-----	-----	-----	-----	-----	-----	-----	-----	-----	-----	-----	-----	-----	-----	-----	-----	-----	-----	-----	-----	MONBRDRAFT_34468	-----	-----	-----	-----	-----	-----	-----	-----	-----	TTHERM_00773600	508153.4	-----
NP_010068	Protein with possible role in rRNA processing	-----	-----	-----	-----	-----	-----	-----	-----	-----	-----	-----	-----	-----	CND02550	CNBD3790	-----	-----	UM00716.1	-----	-----	436655	-----	-----	-----	-----	-----	-----	-----	-----	-----	-----	-----	-----	-----	-----	-----	-----	-----	-----	-----	-----	-----	-----	-----	-----	-----	-----	-----
NP_010069	Endoplasmatic reticulum membrane protein	-----	-----	-----	-----	-----	-----	An04g07440	-----	FG01033.1	-----	NCU07403	MGG_00496	SPBC409.20c	-----	-----	LACBIDRAFT_305935	-----	UM01057.1	-----	-----	-----	-----	-----	-----	-----	-----	-----	-----	-----	-----	-----	-----	-----	-----	-----	-----	-----	-----	-----	-----	-----	-----	-----	-----	-----	-----	-----	-----
NP_010070	Protein of unknown function localised to vacuole	-----	KLLA0D08239g	CAGL0G05808g	-----	-----	-----	-----	-----	-----	-----	-----	-----	-----	-----	-----	-----	-----	-----	-----	-----	-----	-----	-----	-----	-----	-----	-----	-----	-----	-----	-----	-----	-----	-----	-----	-----	-----	-----	-----	-----	-----	-----	-----	-----	-----	-----	-----	-----
NP_010071	GABA permease - also involved in delta-aminolevulinate transport	-----	-----	CAGL0H03399g	-----	-----	-----	-----	-----	-----	-----	-----	-----	-----	-----	-----	-----	-----	-----	-----	-----	100007793	6541	292543	11987	475614	539465	-----	575206	CHLREDRAFT_128712	-----	418922	DDB_0238767	100017031	AaeL_AAEL012131	Dmel_CG5535	-----	712410	740548	-----	Dpse_GA18954	431832	-----	-----	-----	779759	-----	-----	-----
NP_010072	Protein involved in mRNA splicing	-----	-----	-----	-----	-----	-----	-----	-----	-----	-----	-----	-----	-----	-----	-----	-----	-----	-----	AT1G07360	4342926	100004041	55696	307410	66810	487904	783115	AgaP_AGAP004509	-----	-----	-----	416270	-----	100024286	AaeL_AAEL011251	Dmel_CG14641	-----	712713	471698	-----	Dpse_GA13140	380469	-----	-----	Bm1_27345	394713	TTHERM_00954360	-----	-----
NP_010073	Nucleolar rRNA processing protein	-----	-----	-----	-----	-----	-----	-----	-----	-----	-----	-----	-----	-----	-----	-----	-----	-----	-----	-----	-----	-----	-----	-----	-----	-----	-----	-----	-----	-----	-----	-----	-----	-----	-----	-----	-----	-----	-----	-----	-----	-----	-----	-----	-----	-----	-----	-----	-----
NP_010074	RNA export mediator	-----	-----	-----	-----	-----	-----	An08g03550	AO090038000282	FG07008.1	AN1157.2	NCU01198	MGG_08083	-----	CNJ01760	CNBJ1710	LACBIDRAFT_318370	-----	UM01303.1	-----	4329863	445408	2733	299219	71011	-----	540982	AgaP_AGAP012004	593191	-----	-----	417212	DDBDRAFT_0189646	100025760	AaeL_AAEL010355	Dmel_CG14749	-----	717474	464770	CMS459C	Dpse_GA13221	-----	OSTLU_88888	-----	-----	-----	-----	-----	-----
NP_010075	Weak similarity to transporter proteins	-----	-----	-----	-----	-----	-----	-----	-----	-----	-----	-----	-----	-----	CNA07800	CNBA7640	-----	-----	-----	-----	4331825	560601	80024	498185	170756	607455	508887	AgaP_AGAP004518	760864	CHLREDRAFT_205918	C07A9.11	417032	-----	100033252	AaeL_AAEL000751	Dmel_CG1090	MONBRDRAFT_31967	721076	452406	-----	Dpse_GA15039	-----	OSTLU_87097	CBG10014	Bm1_47530	549836	TTHERM_00473210	-----	KPN_03606
NP_010076	Porphobilinogen deaminase	-----	-----	-----	-----	-----	-----	-----	-----	-----	-----	-----	-----	-----	-----	-----	-----	-----	-----	-----	-----	-----	-----	-----	-----	-----	-----	-----	-----	-----	-----	-----	-----	-----	-----	-----	-----	-----	-----	-----	-----	-----	-----	-----	-----	-----	-----	-----	-----
NP_010077	Reticulon gene member of the RTNLA (reticulon-like A) subfamily	-----	-----	-----	DEHA0B05115g	CaO19_3799	PICST_44010	An08g08600	-----	FG09796.1	AN5404.2	NCU06361	MGG_04197	-----	-----	-----	-----	YALI0B01738g	-----	-----	-----	323706	6253	308410	20167	484444	359720	AgaP_AGAP007940	578728	-----	-----	378790	-----	100032050	AaeL_AAEL000713	Dmel_CG33113	-----	619181	451281	-----	Dpse_GA17292	496397	-----	-----	-----	677736	-----	-----	-----
NP_010078	Protein of unknown function localised to mitochondria	-----	-----	-----	-----	CaO19_7349	PICST_81785	-----	-----	-----	-----	-----	-----	-----	-----	-----	-----	-----	-----	AT1G18260	4332310	568615	6400	314352	66839	480409	513834	AgaP_AGAP000615	580529	-----	F45D3.5	416192	-----	100021322	AaeL_AAEL008521	Dmel_CG10221	-----	708651	453080	-----	Dpse_GA10167	735099	OSTLU_27845	CBG23527	-----	-----	TTHERM_00170490	-----	-----
NP_010079	Mitochondrial ribosomal protein, large subunit	-----	-----	-----	-----	-----	-----	An01g07270	AO090003001010	FG11596.1	AN3635.2	NCU04412	MGG_05167	SPAC31A2.03	CNB04500	CNBB1270	-----	YALI0C10802g	UM02778.1	-----	-----	-----	-----	-----	-----	-----	-----	-----	-----	-----	-----	-----	-----	-----	-----	-----	MONBRDRAFT_38628	-----	-----	-----	-----	-----	-----	-----	-----	-----	-----	-----	KPN_04363
NP_010080	Part of complex required for 7-methylguanosine modification	-----	-----	-----	-----	-----	-----	-----	-----	-----	-----	-----	-----	-----	-----	-----	-----	-----	-----	-----	-----	-----	-----	-----	-----	-----	-----	-----	-----	-----	-----	-----	-----	-----	-----	-----	-----	-----	-----	-----	-----	-----	-----	-----	-----	-----	-----	-----	KPN_03392
NP_010081	O6-methylguanine DNA repair methyltransferase	-----	-----	-----	-----	-----	-----	An07g05970	AO090011000482	FG10886.1	AN4587.2	-----	MGG_02429	SPAC1250.04c	-----	-----	LACBIDRAFT_253981	-----	-----	-----	-----	553368	4255	25332	17314	442978	616091	-----	-----	CHLREDRAFT_150247	-----	423965	-----	100023808	-----	-----	MONBRDRAFT_10336	698134	737624	CMT578C	-----	-----	-----	-----	-----	496878	-----	-----	-----
NP_010082	Similarity to sugar transporter proteins	-----	-----	CAGL0K12716g	-----	-----	-----	-----	-----	-----	AN2958.2	-----	MGG_11876	SPAC20G8.03	-----	-----	-----	-----	-----	AT2G20780	4336476	559440	114134	171147	239606	486609	613556	AgaP_AGAP007484	593900	-----	Y51A2D.5	769652	DDB_0238519	100019357	AaeL_AAEL010348	Dmel_CG1086	MONBRDRAFT_16319	707255	472131	-----	Dpse_GA14750	734373	OSTLU_52000	CBG09776	Bm1_32545	493549	TTHERM_00530208	505183.13	KPN_01681
NP_010083	Protein of the mitochondrial carrier family (MCF) - role in cellular iron homoeostasis	-----	-----	-----	-----	-----	-----	-----	-----	-----	-----	-----	-----	-----	-----	-----	-----	-----	-----	AT5G01340	4326984	557185	10166	681896	71803	609751	504608	AgaP_AGAP010293	592330	CHLREDRAFT_155742	F55G1.5	429678	DDB_0229992	100017016	AaeL_AAEL011276	Dmel_CG12201	MONBRDRAFT_12003	697575	471641	CMM334C	Dpse_GA14898	446345	OSTLU_16237	CBG05880	Bm1_07690	100127755	TTHERM_00627180	-----	-----
NP_010084	Anti-silencing protein	-----	-----	-----	-----	-----	-----	-----	-----	-----	-----	-----	-----	-----	-----	-----	-----	-----	-----	-----	-----	-----	84952	-----	-----	-----	-----	-----	-----	-----	-----	-----	-----	-----	-----	-----	-----	-----	-----	-----	-----	-----	-----	-----	-----	-----	-----	-----	-----
NP_010086	Component of the COPII coat of ER-golgi vesicles	-----	-----	-----	-----	-----	-----	-----	-----	-----	-----	-----	-----	-----	-----	-----	-----	-----	-----	-----	-----	-----	-----	-----	-----	-----	-----	-----	-----	-----	T01G1.3	-----	-----	-----	-----	-----	-----	693687	461210	-----	-----	-----	-----	CBG06078	Bm1_35425	-----	TTHERM_00659131	-----	-----
NP_010087	Sensor of low external glucose concentrations	-----	-----	-----	-----	-----	-----	-----	-----	-----	-----	-----	-----	-----	-----	-----	-----	-----	-----	AT1G50310	4336250	-----	-----	-----	-----	-----	-----	-----	-----	CHLREDRAFT_196325	M01F1.5	-----	DDB_0238519	-----	AaeL_AAEL003808	-----	MONBRDRAFT_8633	-----	-----	-----	Dpse_GA15593	-----	OSTLU_34203	CBG09776	-----	-----	TTHERM_00355070	505183.13	KPN_03376
NP_010088	Putative nuclear undecaprenyl pyrophosphate synthase	-----	-----	-----	-----	-----	-----	-----	-----	-----	-----	-----	-----	-----	-----	-----	-----	-----	UM04720.1	-----	4331944	436629	729148	294400	52014	484102	525986	AgaP_AGAP000402	-----	-----	F37B12.3	421733	DDBDRAFT_0216922	100023437	AaeL_AAEL009647	Dmel_CG4775	-----	715015	462965	-----	-----	-----	-----	CBG03250	Bm1_55685	548844	-----	-----	-----
NP_010089	Small GTP-binding protein of the ARF family	-----	-----	-----	-----	-----	-----	-----	-----	-----	-----	-----	-----	-----	-----	-----	-----	-----	-----	-----	-----	-----	-----	-----	-----	-----	-----	-----	-----	-----	-----	-----	-----	-----	-----	-----	-----	-----	-----	-----	-----	-----	-----	-----	-----	-----	-----	-----	-----
NP_010090	60S large subunit ribosomal protein	-----	-----	-----	-----	-----	-----	-----	-----	-----	-----	-----	-----	-----	-----	-----	-----	-----	-----	-----	-----	-----	-----	-----	-----	-----	-----	-----	-----	-----	ZK652.4	-----	-----	-----	-----	-----	-----	-----	-----	-----	-----	-----	-----	-----	-----	-----	-----	-----	-----
NP_010091	Ubiquitin fusion degradation protein	-----	-----	-----	-----	-----	-----	-----	-----	-----	-----	-----	-----	-----	-----	-----	-----	-----	-----	-----	-----	-----	-----	-----	-----	-----	-----	-----	-----	-----	-----	-----	-----	-----	-----	-----	-----	-----	-----	-----	-----	-----	-----	-----	-----	448492	-----	509965.25	-----
NP_010092	RNA-Binding Suppressor of PAS kinase	-----	-----	-----	DEHA0B14465g	CaO19_5967	PICST_68421	An08g00940	AO090005001585	FG10074.1	AN1349.2	NCU01019	MGG_11709	-----	-----	-----	-----	YALI0D12430g	UM03778.1	-----	-----	560062	22864	362894	71750	474412	613499	-----	580614	-----	-----	426509	-----	100032640	-----	Dmel_CG10847	-----	711448	459631	-----	Dpse_GA10596	734483	-----	-----	-----	-----	-----	-----	-----
NP_010093	Protein ser/thr phosphatase PP2A-2	-----	-----	-----	-----	-----	-----	-----	-----	-----	-----	-----	-----	-----	-----	-----	-----	-----	-----	-----	-----	-----	-----	-----	-----	-----	-----	-----	-----	-----	-----	-----	-----	-----	-----	-----	-----	-----	-----	-----	-----	-----	-----	-----	-----	-----	-----	-----	-----
NP_010095	Conserved hypothetical protein	-----	-----	-----	-----	-----	-----	-----	-----	-----	-----	-----	-----	-----	-----	-----	-----	-----	-----	-----	-----	-----	-----	-----	-----	-----	-----	-----	-----	-----	-----	-----	-----	-----	-----	-----	-----	-----	-----	-----	-----	-----	-----	-----	-----	-----	-----	-----	-----
NP_010096	Homing endonuclease with protein splicing activity	-----	-----	-----	-----	-----	-----	-----	-----	-----	-----	-----	-----	-----	-----	-----	-----	-----	-----	-----	-----	-----	-----	-----	-----	-----	-----	-----	-----	-----	-----	-----	-----	-----	-----	-----	-----	-----	-----	-----	-----	-----	-----	-----	-----	-----	-----	-----	KPN_04137
NP_010097	Ribosomal protein	-----	-----	-----	-----	-----	-----	-----	-----	-----	-----	-----	-----	-----	-----	-----	-----	-----	-----	-----	-----	-----	-----	-----	-----	-----	-----	-----	-----	-----	-----	-----	-----	-----	-----	-----	-----	-----	-----	-----	-----	-----	-----	-----	-----	-----	-----	-----	-----
NP_010098	Weak similarity to S.pombe hypothetical protein SPAC23H3	-----	-----	-----	DEHA0D16775g	CaO19_1676	PICST_56214	An08g05900	-----	FG05070.1	-----	NCU05202	-----	SPAC23H3.12c	-----	-----	-----	YALI0D12474g	-----	-----	-----	-----	-----	-----	-----	-----	-----	-----	-----	-----	-----	-----	-----	-----	-----	-----	-----	-----	-----	-----	-----	-----	-----	-----	-----	-----	-----	-----	-----
NP_010099	Homocitrate synthase	-----	-----	-----	-----	-----	-----	-----	-----	-----	-----	-----	-----	-----	-----	-----	-----	-----	-----	-----	4351460	394190	54511	367112	208982	478187	317658	AgaP_AGAP008717	757558	-----	Y71G12B.10	396316	DDB_0230167	100018233	AaeL_AAEL002065	Dmel_CG10399	-----	714982	-----	CMQ337C	Dpse_GA10298	432233	OSTLU_29150	CBG22170	-----	-----	TTHERM_00686100	506635.8	KPN_00080
NP_010100	Inhibitor of mitochondrial ATPase	-----	-----	-----	DEHA0D14454g	-----	PICST_84721	-----	AO090120000256	FG06846.1	-----	NCU02807	MGG_01589	SPCC70.02c	-----	-----	-----	-----	UM02361.1	-----	-----	-----	-----	-----	-----	-----	-----	-----	-----	-----	-----	-----	-----	-----	-----	-----	-----	-----	-----	-----	-----	-----	-----	-----	-----	-----	-----	-----	-----
NP_010101	Rotein of unknown function localised to vacuole	-----	-----	-----	-----	-----	-----	-----	-----	-----	-----	-----	-----	-----	-----	-----	-----	-----	-----	-----	-----	-----	-----	-----	-----	-----	-----	-----	-----	-----	-----	-----	-----	-----	-----	-----	-----	-----	-----	-----	-----	-----	-----	-----	-----	-----	-----	-----	-----
NP_010102	Cyclin like protein interacting with Pho85p	-----	-----	-----	-----	-----	-----	-----	AO090009000492	-----	-----	-----	-----	-----	-----	-----	-----	-----	-----	-----	-----	-----	-----	-----	-----	-----	-----	-----	-----	-----	-----	424204	DDB_0238777	-----	-----	-----	-----	700258	-----	-----	-----	-----	-----	-----	-----	394532	-----	-----	-----
NP_010103	D-lactate dehydrogenase	-----	-----	-----	-----	-----	-----	-----	-----	-----	-----	-----	-----	-----	-----	-----	-----	-----	-----	-----	-----	-----	-----	-----	-----	-----	-----	-----	-----	-----	-----	-----	-----	-----	-----	-----	-----	-----	-----	-----	-----	-----	-----	-----	Bm1_34710	-----	-----	-----	KPN_02158
NP_010104	Protein of unknown function	-----	-----	-----	-----	CaO19_3274	-----	-----	-----	-----	-----	NCU09542	-----	-----	-----	-----	-----	-----	UM02130.1	-----	-----	-----	-----	-----	-----	-----	-----	-----	-----	CHLREDRAFT_172776	Y52B11A.2	-----	DDBDRAFT_0187616	100011324	-----	-----	MONBRDRAFT_23477	-----	-----	CMK140C	-----	-----	OSTLU_33634	-----	-----	-----	-----	508269.1	-----
NP_010105	Protein of unknown function	-----	-----	-----	-----	-----	-----	-----	-----	-----	-----	-----	-----	-----	-----	-----	-----	-----	-----	-----	-----	-----	-----	-----	-----	-----	-----	-----	-----	-----	-----	-----	-----	-----	-----	-----	-----	-----	-----	-----	-----	-----	-----	-----	-----	-----	-----	-----	-----
NP_010106	Affect mRNA transport by regulating arginine methylation of ribonucleoproteins	-----	-----	-----	-----	-----	-----	-----	AO090009000273	-----	AN1944.2	-----	-----	-----	-----	-----	LACBIDRAFT_292877	-----	UM00463.1	AT3G43590	4349279	-----	84186	298086	319885	481611	511821	AgaP_AGAP006128	-----	-----	T12F5.3	-----	-----	-----	AaeL_AAEL009621	Dmel_CG9715	MONBRDRAFT_26136	716658	465098	-----	-----	-----	OSTLU_31874	-----	-----	-----	TTHERM_01091290	511589.11	-----
NP_010107	D-lactate ferricytochrome C oxidoreductase (D-LCR)	-----	-----	-----	-----	-----	-----	-----	-----	-----	-----	-----	-----	-----	-----	-----	-----	-----	-----	-----	-----	-----	-----	-----	-----	-----	-----	AgaP_AGAP004195	-----	-----	-----	-----	-----	-----	AaeL_AAEL005927	Dmel_CG3835	-----	-----	-----	-----	-----	446408	-----	-----	-----	-----	-----	504151.6	KPN_02158
NP_010108	Protein of unknown function localised to cytoplasm	-----	KLLA0E19745g	CAGL0L01067g	DEHA0G08371g	CaO19.1107	PICST_61217	-----	-----	-----	-----	-----	-----	-----	-----	-----	-----	-----	-----	-----	-----	-----	-----	-----	-----	-----	-----	-----	-----	-----	-----	-----	-----	-----	-----	-----	-----	-----	-----	-----	-----	-----	-----	-----	-----	-----	-----	-----	-----
NP_010110	Glutamate synthase (NAPDPH) (GOGAT)	-----	-----	-----	-----	-----	-----	-----	-----	-----	-----	-----	-----	-----	-----	-----	-----	-----	-----	-----	-----	405829	1806	81656	99586	479935	281124	-----	-----	-----	-----	429083	DDB_0231100	100032923	-----	-----	-----	715672	457047	-----	-----	447312	-----	-----	-----	-----	-----	511367.23	-----
NP_010111	Transcriptional activator for GABA catabolic genes	-----	-----	CAGL0K11902g	-----	-----	-----	An03g02140	AO090005001282	FG05789.1	AN6102.2	NCU02307	MGG_10422	SPCC965.10	CNJ00330	CNBJ3170	LACBIDRAFT_296988	-----	UM03396.1	-----	-----	-----	-----	-----	-----	-----	-----	-----	-----	-----	-----	-----	-----	-----	-----	-----	-----	-----	-----	-----	-----	-----	-----	-----	-----	-----	-----	-----	-----
NP_010112	Protein of unknown function	-----	KLLA0E19591g	-----	-----	-----	PICST_28781	-----	-----	-----	-----	-----	-----	-----	-----	-----	-----	-----	-----	-----	-----	-----	-----	-----	-----	-----	-----	-----	-----	-----	-----	-----	-----	-----	-----	-----	-----	-----	-----	-----	-----	-----	-----	-----	-----	-----	-----	-----	-----
NP_010113	Long-chain alcohol dehydrogenase	-----	-----	-----	-----	-----	-----	-----	-----	-----	-----	-----	-----	-----	-----	-----	-----	-----	-----	-----	-----	-----	-----	-----	-----	-----	-----	-----	-----	-----	-----	-----	-----	-----	-----	-----	-----	-----	-----	-----	-----	-----	-----	CBG23239	-----	-----	-----	504425.6	-----
NP_010114	Protein of unknown function, component of RNA metabolism complex	-----	-----	-----	-----	-----	-----	-----	-----	FG06796.1	-----	-----	-----	-----	-----	-----	LACBIDRAFT_293893	-----	UM02423.1	AT3G54230	4333891	-----	56157	287571	67944	492058	-----	-----	-----	-----	-----	417522	-----	-----	-----	-----	-----	699896	473715	-----	-----	447500	-----	-----	Bm1_49935	448047	-----	-----	-----
NP_010115	Protein involved in the oxidative stress response	-----	-----	-----	-----	-----	-----	-----	AO090009000705	-----	-----	-----	-----	-----	-----	-----	-----	-----	-----	-----	-----	-----	-----	-----	-----	-----	-----	-----	-----	-----	-----	-----	-----	-----	-----	-----	-----	-----	-----	-----	-----	-----	-----	-----	-----	-----	-----	-----	-----
NP_010116	Transcription factor	-----	-----	-----	-----	-----	-----	-----	-----	-----	-----	-----	-----	-----	CNC03360	CNBC3850	LACBIDRAFT_332437	-----	-----	-----	-----	565701	4848	299805	72068	474446	533945	-----	578835	-----	B0286.4	417851	-----	100011487	AaeL_AAEL012029	Dmel_CG2161	-----	-----	456279	CMJ013C	Dpse_GA15276	446827	-----	CBG03676	Bm1_22485	100127821	-----	504043.1	-----
NP_010117	DNA ligase	-----	-----	-----	-----	-----	-----	-----	-----	-----	-----	-----	-----	-----	-----	-----	-----	-----	-----	-----	-----	-----	-----	-----	-----	-----	-----	-----	-----	-----	-----	-----	-----	-----	-----	-----	-----	-----	-----	-----	-----	-----	-----	-----	-----	549735	-----	-----	-----
NP_010120	Clathrin binding protein, required for endocytosis	-----	-----	-----	-----	-----	-----	-----	-----	-----	-----	-----	-----	-----	-----	-----	-----	-----	-----	-----	-----	-----	-----	-----	-----	-----	-----	-----	-----	CHLREDRAFT_179407	-----	-----	-----	-----	-----	-----	-----	-----	-----	-----	-----	-----	OSTLU_34819	-----	-----	-----	-----	506925.7	-----
NP_010121	DExD/H-box helicase, stimulates mRNA decapping,	-----	-----	-----	-----	-----	-----	-----	-----	-----	-----	-----	-----	-----	-----	-----	-----	-----	-----	-----	-----	-----	-----	-----	-----	-----	-----	-----	-----	-----	-----	-----	-----	-----	-----	-----	-----	-----	-----	-----	-----	-----	-----	-----	-----	-----	-----	-----	-----
NP_010122	Ser/thr/tyr protein kinase of MAP kinase kinase family	-----	-----	-----	-----	-----	-----	-----	-----	-----	-----	-----	-----	-----	-----	-----	-----	-----	-----	-----	-----	-----	-----	-----	-----	-----	-----	-----	-----	-----	-----	-----	-----	-----	-----	-----	-----	-----	-----	-----	-----	-----	-----	-----	-----	-----	-----	-----	-----
NP_010124	Protein of unknown function localised to mitochondria	-----	-----	-----	-----	CaO19.4358	-----	-----	-----	-----	-----	-----	-----	-----	-----	-----	-----	YALI0F21087g	-----	-----	-----	-----	-----	-----	-----	-----	-----	-----	-----	-----	-----	-----	-----	-----	-----	-----	-----	-----	-----	-----	-----	-----	-----	-----	-----	-----	-----	-----	-----
NP_010125	Protein of unknown function localised to cytoplasm and nucleus	-----	-----	-----	-----	-----	-----	An06g01480	-----	-----	-----	-----	-----	SPBC1A4.07c	CNI03070	CNBH2930	LACBIDRAFT_306025	-----	UM00675.1	AT1G80710	4345168	570063	79968	688052	241627	487529	519357	AgaP_AGAP009700	593392	CHLREDRAFT_186782	K07A1.11	426208	DDBDRAFT_0187657	100012076	AaeL_AAEL001211	Dmel_CG31033	MONBRDRAFT_27458	711191	467669	CMQ016C	Dpse_GA15952	735144	OSTLU_33241	CBG03711	-----	448469	TTHERM_00046770	507025.1	-----
NP_010126	Cyclin, G2/M-specific	-----	-----	-----	-----	-----	-----	-----	-----	-----	-----	-----	-----	-----	-----	-----	-----	-----	-----	-----	-----	-----	-----	-----	-----	-----	-----	-----	-----	-----	-----	-----	-----	-----	-----	-----	-----	-----	-----	-----	-----	-----	-----	-----	-----	-----	-----	-----	-----
NP_010127	Meiosis-specific protein	-----	-----	-----	-----	-----	-----	-----	-----	-----	-----	-----	-----	SPBC19G7.01c	-----	-----	-----	-----	-----	-----	-----	-----	-----	-----	-----	-----	-----	-----	-----	-----	-----	-----	-----	-----	-----	-----	-----	-----	-----	-----	-----	-----	-----	-----	-----	-----	-----	509617.3	-----
NP_010128	Protein involved in silencing	-----	-----	-----	-----	-----	-----	-----	AO090038000291	-----	-----	NCU00301	-----	-----	-----	-----	-----	-----	UM01091.1	AT3G28230	4326297	100000154	57050	305258	65961	475167	-----	AgaP_AGAP002960	588528	CHLREDRAFT_148918	-----	422644	-----	100022826	AaeL_AAEL011958	Dmel_CG4202	MONBRDRAFT_34254	706536	740503	-----	Dpse_GA18026	-----	-----	-----	-----	-----	-----	-----	-----
NP_010131	DNA-directed RNA polymerase III, 47 KD subunit	-----	-----	-----	DEHA0B03322g	CaO19_10230	PICST_85953	-----	-----	-----	-----	-----	-----	SPCC18.07	-----	-----	-----	YALI0F03300g	-----	-----	-----	393257	-----	-----	-----	-----	-----	AgaP_AGAP004480	-----	-----	-----	-----	-----	-----	AaeL_AAEL008794	-----	MONBRDRAFT_28021	-----	-----	-----	-----	734716	-----	-----	-----	550100	-----	-----	-----
NP_010132	Integral membrane protein required for Cvt and autophagy transport	-----	-----	-----	-----	-----	-----	-----	-----	-----	-----	-----	-----	-----	-----	-----	-----	-----	-----	-----	-----	-----	-----	-----	-----	-----	-----	-----	-----	-----	-----	-----	-----	-----	-----	-----	-----	-----	-----	-----	-----	-----	-----	-----	-----	-----	-----	506925.45	-----
NP_010133	Nuclear and nucleolar protein with possible role in ribosome biogenesis	-----	-----	-----	-----	-----	-----	-----	-----	-----	-----	-----	-----	-----	-----	-----	-----	-----	-----	AT1G69070	4333384	-----	8602	-----	75416	479076	516995	AgaP_AGAP000397	-----	CHLREDRAFT_142296	Y48G1A.4	422880	DDB_0237494	100021417	AaeL_AAEL014051	Dmel_CG5824	-----	-----	-----	-----	Dpse_GA19157	443999	OSTLU_16944	CBG22064	Bm1_30175	-----	-----	-----	-----
NP_010134	Subunit of the regulatory particle of the proteasome	-----	-----	-----	-----	-----	-----	-----	-----	-----	-----	-----	-----	-----	-----	-----	-----	-----	-----	-----	-----	-----	-----	-----	-----	-----	-----	-----	587011	-----	-----	-----	-----	-----	-----	-----	-----	-----	-----	-----	-----	-----	-----	-----	-----	-----	-----	506977.9	-----
NP_010135	Protein of unknown function localised to bud	-----	-----	-----	-----	-----	-----	-----	-----	-----	-----	-----	-----	-----	-----	-----	-----	-----	-----	-----	-----	-----	-----	-----	-----	-----	-----	AgaP_AGAP000223	593805	-----	-----	770439	-----	100027173	AaeL_AAEL003036	Dmel_CG2258	-----	-----	-----	-----	Dpse_GA15328	444124	-----	-----	-----	-----	TTHERM_00885860	-----	-----
NP_010136	Coatomer complex alpha chain of secretory pathway vesicles	-----	-----	-----	-----	-----	-----	-----	-----	-----	-----	-----	-----	-----	-----	-----	-----	-----	-----	-----	-----	-----	-----	-----	-----	-----	-----	-----	-----	-----	-----	-----	-----	-----	-----	-----	-----	-----	-----	-----	-----	-----	-----	-----	-----	-----	-----	-----	-----
NP_010137	Protein of unknown function localised to cytoplasm and nucleus	-----	-----	-----	-----	-----	-----	-----	-----	-----	-----	-----	MGG_00986	-----	CNC03630	CNBC3580	LACBIDRAFT_317034	-----	UM00283.1	-----	-----	-----	-----	-----	-----	-----	-----	-----	-----	-----	-----	-----	-----	-----	-----	-----	-----	-----	-----	-----	-----	-----	-----	-----	-----	-----	-----	-----	-----
NP_010138	Component of chaperonin-containing T-complex	-----	-----	-----	-----	-----	-----	-----	-----	-----	-----	-----	-----	-----	-----	-----	-----	-----	-----	-----	-----	-----	-----	-----	-----	-----	-----	-----	-----	-----	-----	-----	-----	-----	-----	-----	-----	-----	-----	-----	-----	-----	-----	-----	-----	-----	-----	-----	KPN_04533
NP_010139	Cardiolipin synthase	-----	-----	-----	-----	-----	-----	-----	-----	-----	-----	-----	-----	-----	-----	-----	-----	-----	UM05220.1	-----	4325867	-----	-----	-----	-----	-----	-----	AgaP_AGAP000843	587370	-----	-----	-----	-----	-----	AaeL_AAEL014198	-----	-----	718265	-----	-----	-----	-----	OSTLU_5483	CBG15172	-----	-----	TTHERM_00678350	-----	KPN_02410
NP_010140	Biotin holocarboxylase synthetase	-----	-----	-----	-----	-----	-----	-----	-----	-----	-----	-----	-----	-----	-----	-----	-----	-----	-----	AT2G25710	4328417	337784	-----	-----	-----	-----	-----	AgaP_AGAP001481	577740	-----	F13H8.10	-----	DDBDRAFT_0188109	-----	AaeL_AAEL009340	Dmel_CG14670	-----	-----	-----	CMC080C	-----	-----	OSTLU_119606	CBG02612	-----	-----	-----	-----	-----
NP_010141	DNA-directed RNA polymerase II, 215 KD subunit	-----	-----	-----	-----	-----	-----	-----	-----	-----	-----	-----	-----	-----	-----	-----	-----	-----	-----	-----	-----	-----	-----	-----	-----	-----	-----	-----	-----	-----	-----	-----	-----	-----	-----	-----	-----	-----	-----	-----	-----	-----	-----	-----	-----	-----	-----	-----	-----
NP_010142	Suppressor of chromosome missegregation	-----	-----	-----	DEHA0D17039g	CaO19_1668	PICST_29762	-----	-----	-----	-----	-----	-----	-----	-----	-----	-----	YALI0F23859g	-----	-----	-----	-----	-----	-----	-----	-----	-----	-----	-----	-----	-----	-----	-----	-----	-----	-----	-----	-----	-----	-----	-----	-----	-----	-----	-----	-----	-----	-----	-----
NP_010143	Sensor of high external glucose concentrations	-----	-----	-----	-----	-----	-----	-----	-----	-----	-----	-----	-----	-----	-----	-----	-----	-----	-----	-----	-----	555778	-----	25351	20526	-----	-----	-----	582285	CHLREDRAFT_196325	-----	396272	DDB_0238572	100013548	AaeL_AAEL010479	-----	MONBRDRAFT_10586	-----	-----	CMK066C	Dpse_GA11424	444033	OSTLU_34203	CBG09776	Bm1_37035	496943	TTHERM_00355070	505183.13	-----
NP_010144	GTP-binding protein of the ARF family	-----	-----	-----	-----	-----	-----	-----	-----	-----	-----	-----	-----	-----	-----	-----	-----	-----	-----	-----	-----	-----	-----	-----	-----	-----	-----	-----	-----	-----	-----	-----	-----	-----	-----	-----	-----	-----	-----	-----	-----	-----	-----	-----	-----	-----	-----	-----	-----
NP_010145	60S large subunit ribosomal protein	-----	-----	-----	-----	-----	-----	-----	-----	-----	-----	-----	-----	-----	-----	-----	-----	-----	-----	-----	-----	-----	-----	-----	-----	-----	-----	-----	-----	-----	ZK652.4	-----	-----	-----	-----	-----	-----	-----	-----	-----	-----	-----	-----	-----	-----	-----	-----	-----	-----
NP_010146	Rho GDP dissociation inhibitor with activity toward Rho1p	-----	-----	-----	-----	-----	-----	-----	-----	-----	-----	-----	-----	-----	-----	-----	-----	-----	-----	-----	-----	-----	-----	-----	-----	-----	-----	-----	-----	-----	-----	-----	-----	-----	-----	-----	-----	-----	-----	-----	-----	-----	-----	-----	-----	-----	-----	-----	-----
NP_010147	Protein ser/thr phosphatase PP2A-1	-----	-----	-----	-----	-----	-----	-----	-----	-----	-----	-----	-----	-----	-----	-----	-----	-----	-----	-----	-----	-----	-----	-----	-----	-----	-----	-----	-----	-----	-----	-----	-----	-----	-----	-----	-----	-----	-----	-----	-----	-----	-----	-----	-----	-----	-----	-----	-----
NP_010148	Ribosomal protein	-----	-----	-----	-----	-----	-----	-----	-----	-----	-----	-----	-----	-----	-----	-----	-----	-----	-----	-----	-----	-----	-----	-----	-----	-----	-----	-----	-----	-----	-----	-----	-----	-----	-----	-----	-----	-----	-----	-----	-----	-----	-----	-----	-----	-----	-----	-----	-----
NP_010149	Conserved hypothetical protein	-----	-----	-----	-----	-----	-----	An08g05890	-----	-----	-----	-----	-----	-----	-----	-----	LACBIDRAFT_300763	-----	UM00763.1	-----	-----	-----	-----	-----	-----	-----	-----	-----	-----	-----	-----	-----	-----	-----	-----	-----	-----	-----	-----	-----	-----	-----	-----	-----	-----	-----	-----	-----	-----
NP_010150	Protein controls G1/S transition	-----	-----	-----	-----	-----	-----	-----	-----	-----	-----	-----	-----	-----	-----	-----	-----	-----	-----	-----	-----	-----	-----	-----	-----	-----	-----	-----	-----	-----	-----	-----	-----	-----	-----	-----	-----	-----	-----	CMM291C	-----	-----	-----	-----	-----	-----	-----	-----	-----
NP_010151	Homocitrate synthase	-----	-----	-----	-----	-----	-----	-----	-----	-----	-----	-----	-----	-----	-----	-----	-----	-----	-----	-----	4351460	394190	54511	367112	-----	478187	317658	AgaP_AGAP008717	757558	CHLREDRAFT_196609	Y71G12B.10	396316	DDB_0230167	100018233	AaeL_AAEL002065	Dmel_CG10399	-----	-----	-----	CMQ337C	Dpse_GA10298	432233	OSTLU_29150	CBG22170	-----	-----	TTHERM_00686100	506635.8	KPN_00080
NP_010152	ATPase stabilizing factor, 10 kDa	-----	KLLA0F05511g	CAGL0J06380g	-----	-----	-----	-----	-----	-----	-----	-----	-----	-----	-----	-----	-----	YALI0C05621g	UM02361.1	-----	-----	-----	-----	-----	-----	-----	-----	-----	-----	-----	-----	-----	-----	-----	-----	-----	-----	-----	-----	-----	-----	-----	-----	-----	-----	-----	-----	-----	-----
NP_010153	60S large subunit acidic ribosomal protein L44prime	-----	-----	CAGL0I00814g	-----	-----	-----	-----	-----	FG10368.1	AN5719.2	-----	-----	-----	-----	-----	-----	-----	UM00246.1	AT5G24510	4344516	-----	-----	-----	-----	-----	-----	AgaP_AGAP007740	589183	CHLREDRAFT_82172	Y37E3.7	396262	DDBDRAFT_0187726	-----	AaeL_AAEL003530	Dmel_CG4087	MONBRDRAFT_38127	706108	-----	CMI140C	Dpse_GA17947	734491	OSTLU_40742	CBG22044	Bm1_04915	549958	-----	510309.5	-----
NP_010154	Protein of unknown function localised to cytoplasm and nucleus	-----	-----	-----	-----	-----	-----	-----	-----	-----	-----	-----	-----	-----	-----	-----	-----	-----	-----	-----	-----	-----	-----	-----	-----	-----	-----	-----	-----	-----	-----	-----	-----	-----	-----	-----	-----	-----	-----	-----	-----	-----	-----	-----	-----	-----	-----	-----	-----
NP_010155	Vacuolar Ca++/H+ exchanger	-----	-----	-----	DEHA0A14322g	-----	-----	-----	-----	-----	-----	-----	-----	-----	-----	-----	-----	-----	-----	-----	-----	560283	-----	-----	-----	-----	-----	-----	582800	-----	-----	-----	DDB_0235335	-----	-----	-----	-----	-----	-----	-----	-----	734450	-----	-----	-----	100127794	-----	-----	-----
NP_010156	Cyclin, G1/S-specific	-----	-----	-----	-----	-----	-----	-----	AO090009000492	-----	-----	-----	-----	SPAC19E9.03	-----	-----	-----	-----	-----	-----	-----	-----	-----	-----	-----	-----	-----	-----	-----	-----	-----	-----	DDBDRAFT_0186996	-----	-----	-----	-----	-----	-----	-----	-----	-----	-----	-----	-----	-----	-----	-----	-----
NP_010157	Microsomal protein of CDC48/PAS1/SEC18 family of ATPases	-----	-----	-----	-----	-----	-----	-----	-----	-----	-----	-----	-----	-----	-----	-----	-----	-----	-----	-----	-----	-----	-----	-----	-----	-----	-----	-----	-----	-----	-----	-----	-----	-----	-----	-----	-----	-----	-----	-----	-----	-----	-----	-----	-----	-----	-----	-----	-----
NP_010158	Adenosine 5`-monophosphoramidase, member of the histidine triad (HIT) superfamily of nucleotide-binding proteins	-----	-----	-----	-----	-----	-----	-----	AO090026000478	-----	-----	-----	-----	-----	-----	-----	-----	YALI0B15202g	-----	-----	-----	449551	3094	312393	15254	474667	782238	-----	579236	CHLREDRAFT_167053	F21C3.3	395424	DDB_0216234	100027996	-----	-----	MONBRDRAFT_23586	706083	747789	-----	Dpse_GA15490	447082	OSTLU_33695	-----	-----	548919	TTHERM_00686180	-----	KPN_01100
NP_010159	Alpha-keto amide (ester) reductase, NADPH-dependent	-----	-----	-----	-----	-----	-----	-----	-----	-----	-----	-----	-----	-----	-----	-----	-----	-----	-----	-----	-----	-----	-----	-----	-----	-----	-----	-----	-----	-----	-----	-----	-----	-----	-----	-----	-----	-----	-----	CMM296C	-----	-----	-----	-----	-----	-----	-----	-----	-----
NP_010160	Protein of unknown function, localized to the vacuolar outer membrane	-----	-----	-----	DEHA0B13717g	-----	PICST_45467	-----	-----	-----	-----	-----	-----	-----	-----	-----	-----	YALI0B20966g	-----	-----	-----	-----	-----	-----	-----	-----	-----	-----	-----	-----	-----	-----	-----	-----	-----	-----	-----	-----	-----	-----	-----	-----	-----	-----	-----	-----	-----	-----	-----
NP_010161	Ubiquitin-specific protease	-----	-----	-----	-----	-----	-----	-----	-----	-----	AN6913.2	NCU01457	-----	SPAC13A11.04c	CNA01760	CNBA1690	LACBIDRAFT_311304	-----	UM00903.1	AT1G17110	4341708	559099	23032	293317	170822	476627	514587	AgaP_AGAP000269	583829	CHLREDRAFT_126990	Y71A12B.9	424553	DDB_0237736	100020891	AaeL_AAEL012593	Dmel_CG5798	MONBRDRAFT_33347	706607	456965	CMH074C	Dpse_GA19137	380243	OSTLU_6409	CBG15218	Bm1_29880	548982	TTHERM_00338180	510749.4	-----
NP_010162	Protein of unknown function localised to ER	-----	KLLA0E08789g	CAGL0H10560g	-----	-----	-----	-----	-----	-----	-----	-----	-----	-----	-----	-----	-----	-----	-----	-----	-----	-----	-----	-----	-----	-----	-----	-----	-----	-----	-----	-----	-----	-----	-----	-----	-----	-----	-----	-----	-----	-----	-----	-----	-----	-----	-----	-----	-----
NP_010163	Regulates mitochondrial iron accumulation	-----	-----	-----	-----	-----	-----	-----	-----	-----	-----	-----	-----	-----	-----	-----	-----	-----	-----	-----	-----	-----	-----	-----	-----	-----	-----	-----	-----	-----	-----	-----	-----	-----	-----	-----	MONBRDRAFT_28012	-----	-----	-----	-----	-----	-----	-----	-----	-----	TTHERM_00989460	511871.8	KPN_04306
NP_010164	Member of the mitochondrial carrier (MCF) family	-----	-----	-----	-----	-----	-----	-----	-----	-----	-----	-----	-----	-----	CNC02540	-----	-----	-----	UM01798.1	AT2G35800	4351248	-----	-----	-----	-----	-----	-----	AgaP_AGAP000958	-----	CHLREDRAFT_174780	K01C8.7	420717	DDB_0234089	100022239	AaeL_AAEL001329	Dmel_CG2139	-----	-----	-----	CMH075C	Dpse_GA15263	446494	OSTLU_88774	CBG00670	Bm1_17435	448302	TTHERM_00469190	504125.5	-----
NP_010165	Non-essential protein of unconfirmed function; mutants are defective in telomere maintenance, and are synthetically sick or lethal with alpha-synuclein; Ydl118wp [Saccharomyces cerevisiae].	-----	-----	-----	-----	-----	-----	-----	-----	-----	-----	-----	-----	-----	-----	-----	-----	-----	-----	-----	-----	-----	-----	-----	-----	-----	-----	-----	-----	-----	-----	-----	-----	-----	-----	-----	-----	-----	-----	-----	-----	-----	-----	-----	-----	-----	TTHERM_00196460	-----	-----
NP_010166	SH3-domain protein located in the mother-bud neck and the cytokinetic actin ring, possibly involved in cytokinesis	-----	-----	-----	-----	-----	-----	-----	-----	-----	-----	-----	-----	-----	CNB00620	CNBB5080	-----	-----	-----	-----	-----	795191	-----	-----	-----	-----	-----	AgaP_AGAP005020	-----	-----	K02C4.4	395201	DDBDRAFT_0190666	-----	AaeL_AAEL007316	Dmel_CG30147	-----	721394	-----	-----	Dpse_GA15676	431855	-----	CBG00733	-----	100037852	-----	-----	-----
NP_010167	Nuclear pore protein	-----	-----	-----	-----	-----	-----	An08g02930	AO090038000325	FG01323.1	AN1190.2	NCU09814	-----	-----	CNI02830	CNBH2700	LACBIDRAFT_309492	-----	UM04795.1	-----	-----	562350	57122	116555	103468	474440	504823	AgaP_AGAP001685	586279	-----	-----	417841	-----	100021491	AaeL_AAEL003908	Dmel_CG6743	-----	718214	467062	-----	Dpse_GA19826	100037138	-----	-----	Bm1_13045	-----	-----	-----	-----
NP_010168	Interacts With RNA Polymerase II	-----	-----	-----	DEHA0F20724g	CaO19_13851	PICST_32416	-----	-----	-----	-----	-----	-----	-----	CNN00840	CNBN0850	-----	-----	-----	-----	-----	-----	-----	-----	-----	-----	-----	-----	-----	-----	-----	-----	-----	-----	-----	-----	-----	-----	-----	-----	Dpse_GA10373	-----	-----	-----	-----	-----	-----	-----	-----
NP_010169	Weak similarity to Rhizobium nodulation protein nodG	-----	KLLA0D02596g	-----	-----	-----	-----	-----	-----	FG01453.1	AN4227.2	NCU06845	MGG_12752	SPBC16H5.14c	CNH02090	CNBL2080	-----	-----	UM03126.1	AT1G24360	4334535	405814	51170	297805	243168	486998	527592	AgaP_AGAP005167	-----	CHLREDRAFT_127051	F09E10.3	428754	DDBDRAFT_0190742	100029976	AaeL_AAEL013601	Dmel_CG2254	MONBRDRAFT_32991	700169	472795	CMR373C	Dpse_GA15325	-----	OSTLU_12103	CBG03768	Bm1_34450	496504	TTHERM_00649500	510997.1	KPN_01694
NP_010170	Cytoplasm to vacuole targeting	-----	-----	-----	DEHA0G18205g	CaO19_9546	PICST_31477	-----	-----	-----	-----	-----	-----	SPBC14F5.11c	-----	-----	-----	-----	-----	AT5G06140	-----	323203	8723	360725	69150	478595	519597	AgaP_AGAP011751	580653	-----	Y37A1B.2	424260	DDB_0232211	100020989	AaeL_AAEL003416	Dmel_CG6757	MONBRDRAFT_31764	-----	460652	-----	Dpse_GA19839	-----	OSTLU_30347	-----	-----	-----	TTHERM_00155330	510657.3	-----
NP_010171	tRNA (guanosine-2`-O-)-methyltransferase	-----	-----	-----	-----	-----	-----	-----	-----	FG10175.1	-----	-----	-----	-----	-----	-----	-----	-----	-----	-----	-----	-----	-----	-----	-----	-----	-----	-----	-----	-----	-----	-----	-----	-----	-----	-----	-----	-----	-----	CMK156C	-----	-----	-----	-----	-----	-----	-----	-----	KPN_02904
NP_010172	rRNA processing protein	-----	-----	-----	-----	-----	-----	An02g01970	-----	-----	AN6244.2	-----	-----	SPBC16G5.10	CNF01680	CNBF3030	LACBIDRAFT_305471	-----	UM00460.1	AT3G07750	4352037	550247	23016	316098	66446	476654	-----	AgaP_AGAP010483	-----	-----	F31D4.1	-----	DDBDRAFT_0206469	-----	AaeL_AAEL005851	Dmel_CG8395	MONBRDRAFT_24698	-----	-----	-----	Dpse_GA21043	446601	-----	-----	Bm1_13250	496941	-----	-----	-----
NP_010173	Protein of unknown function localised to cytoplasm and nucleus	-----	-----	-----	DEHA0G18293g	-----	-----	-----	-----	-----	-----	-----	-----	-----	-----	-----	-----	-----	-----	-----	-----	-----	-----	-----	-----	-----	-----	-----	-----	-----	-----	-----	-----	-----	-----	-----	-----	-----	-----	-----	-----	-----	-----	-----	-----	-----	-----	-----	-----
NP_010174	Protein of unknown function	-----	-----	-----	-----	-----	-----	An02g08060	-----	-----	-----	-----	-----	-----	CND00760	CNBL1020	LACBIDRAFT_229319	YALI0E33935g	-----	AT4G25770	4344647	100003594	51059	315069	68187	482054	532081	-----	-----	CHLREDRAFT_152120	-----	428384	DDB_0233282	100027071	-----	-----	-----	699131	464414	-----	-----	447696	OSTLU_29432	-----	-----	-----	TTHERM_00461770	-----	-----
NP_010175	Cyclin-dependent ser/thr protein kinase	-----	-----	-----	-----	-----	-----	-----	-----	-----	-----	-----	-----	-----	-----	-----	-----	-----	-----	-----	-----	-----	-----	-----	-----	-----	-----	-----	-----	-----	-----	-----	-----	-----	-----	-----	-----	-----	-----	-----	-----	-----	-----	-----	-----	-----	-----	-----	-----
NP_010176	COX2 pre-mRNA splicing factor	-----	-----	-----	-----	-----	-----	-----	-----	-----	-----	-----	-----	-----	-----	-----	-----	YALI0D04290g	-----	-----	-----	-----	-----	-----	-----	-----	-----	-----	-----	-----	-----	-----	-----	-----	-----	-----	-----	-----	-----	-----	-----	-----	-----	-----	-----	-----	-----	-----	-----
NP_010177	Homeodomain protein	-----	-----	-----	-----	-----	-----	An04g06690	AO090003001199	FG09019.1	AN5048.2	NCU03593	MGG_04853	SPAC32A11.03c	CNJ00280	CNBJ3220	LACBIDRAFT_297319	-----	UM04928.1	AT3G01470	4325622	142987	127343	502439	140477	610425	540714	AgaP_AGAP000190	582802	-----	T13C5.4	-----	DDB_0220476	100014280	AaeL_AAEL002740	Dmel_CG11186	-----	709514	469190	CMJ215C	Dpse_GA13138	398035	-----	CBG08137	Bm1_37820	493226	-----	-----	-----
NP_010178	Nuclear protein that plays a role in the function of the Smc5p-Rhc18p DNA repair complex	-----	-----	-----	DEHA0G23342g	CaO19.4161	PICST_83402	An07g04830	AO090020000425	FG08525.1	AN4710.2	NCU00657	MGCH7_ch7g870	SPBC20F10.04c	CNE00690	CNBE0630	LACBIDRAFT_249303	YALI0A12969g	-----	AT1G51130	4341536	553544	493861	691688	66341	477849	507232	AgaP_AGAP010060	-----	-----	H21P03.2	423937	DDBDRAFT_0205075	100025639	AaeL_AAEL001451	Dmel_CG13142	MONBRDRAFT_34431	701175	742004	CMQ181C	Dpse_GA12076	-----	OSTLU_13624	CBG06148	Bm1_16950	-----	-----	-----	-----
NP_010179	Found in Mitochondrial Proteome, possible sialoglycoprotease (gcp)	-----	-----	-----	-----	-----	-----	-----	-----	-----	-----	-----	MGG_00172	-----	-----	-----	-----	-----	-----	AT2G45270	4338033	368635	-----	-----	-----	-----	-----	AgaP_AGAP005215	-----	CHLREDRAFT_121180	C01G10.10	-----	DDBDRAFT_0183804	-----	AaeL_AAEL004571	Dmel_CG14231	MONBRDRAFT_17603	-----	-----	CMS344C	-----	380480	OSTLU_31766	CBG11573	Bm1_52875	548866	TTHERM_00442549	506515.2	-----
NP_010180	UDP-N-acetylglucosamine pyrophosphorylase	-----	-----	-----	-----	-----	-----	-----	-----	-----	-----	-----	-----	-----	-----	-----	-----	-----	-----	-----	-----	-----	-----	-----	-----	-----	-----	-----	-----	-----	-----	-----	-----	-----	-----	-----	-----	-----	-----	CMS159C	-----	-----	-----	-----	-----	-----	-----	-----	-----
NP_010181	DNA-directed DNA polymerase delta, catalytic 125 KD subunit	-----	-----	-----	-----	-----	-----	-----	-----	-----	-----	-----	-----	-----	-----	-----	-----	-----	-----	-----	-----	-----	-----	-----	-----	-----	-----	-----	-----	-----	-----	-----	-----	-----	-----	-----	-----	-----	467165	-----	-----	-----	-----	-----	-----	-----	-----	-----	KPN_00059
NP_010182	Protein kinase	-----	-----	-----	-----	-----	-----	-----	-----	-----	-----	-----	-----	-----	-----	-----	-----	-----	-----	-----	-----	-----	-----	-----	-----	-----	-----	-----	-----	-----	-----	-----	-----	-----	-----	-----	-----	-----	-----	-----	-----	-----	-----	-----	-----	-----	-----	-----	-----
NP_010183	ATPase, involved in resistance to heat and metal stress	-----	-----	-----	-----	-----	-----	-----	-----	-----	-----	-----	-----	-----	-----	-----	-----	-----	-----	-----	-----	-----	-----	-----	-----	-----	-----	-----	-----	-----	-----	-----	-----	-----	-----	-----	-----	-----	-----	-----	-----	-----	OSTLU_12872	-----	-----	-----	-----	-----	KPN_pKPN3p05920
NP_010184	Protein of unknown function localised to golgi-ER transport vesicles	-----	-----	-----	-----	-----	-----	-----	-----	-----	-----	-----	-----	-----	-----	-----	-----	-----	-----	-----	-----	-----	-----	-----	-----	-----	-----	-----	-----	-----	-----	-----	-----	-----	-----	-----	-----	-----	-----	-----	-----	-----	-----	-----	-----	-----	-----	-----	-----
NP_010185	Putative RNA binding zinc finger protein	-----	-----	-----	DEHA0B07513g	CaO19_1548	PICST_58163	-----	AO090012000455	FG09629.1	-----	NCU07265	MGG_14070	-----	-----	-----	LACBIDRAFT_313756	-----	UM05159.1	AT3G05760	4334674	324476	153527	683048	66492	607047	782132	AgaP_AGAP006245	580526	CHLREDRAFT_162439	ZK686.4	427602	DDB_0216436	100021236	AaeL_AAEL001945	Dmel_CG11586	MONBRDRAFT_33398	697247	736814	-----	Dpse_GA11083	495824	-----	CBG00030	Bm1_13735	448699	-----	-----	-----
NP_010186	Subunit of the regulatory particle of the proteasome	-----	-----	-----	-----	-----	-----	-----	-----	-----	-----	-----	-----	-----	-----	-----	-----	-----	-----	-----	-----	-----	-----	-----	-----	-----	-----	-----	-----	-----	-----	430917	-----	-----	-----	-----	-----	-----	-----	-----	Dpse_GA21877	432342	-----	-----	-----	548537	-----	-----	-----
NP_010188	Mannosyltransferase	-----	-----	-----	-----	-----	-----	-----	-----	-----	-----	-----	-----	-----	-----	-----	-----	-----	-----	-----	-----	-----	-----	-----	-----	-----	-----	-----	-----	-----	R12E2.13	-----	-----	-----	-----	-----	-----	-----	-----	-----	-----	494694	-----	-----	Bm1_50165	-----	-----	-----	-----
NP_010190	Putative O-mannosyltransferase	-----	-----	-----	-----	-----	-----	-----	-----	-----	-----	-----	-----	-----	-----	-----	-----	-----	-----	-----	-----	-----	-----	-----	-----	-----	-----	-----	-----	-----	R12E2.13	-----	DDBDRAFT_0186222	-----	-----	-----	-----	-----	-----	CMR221C	-----	494694	-----	-----	Bm1_50165	-----	-----	-----	-----
NP_010191	Signal recognition particle subunit	-----	KLLA0F07117g	-----	DEHA0G17875g	-----	PICST_30929	-----	-----	-----	-----	-----	-----	-----	-----	-----	-----	YALI0F24013g	-----	-----	-----	-----	-----	-----	-----	-----	-----	-----	-----	-----	-----	-----	-----	-----	-----	-----	-----	-----	-----	-----	-----	-----	-----	-----	-----	-----	-----	-----	-----
NP_010192	UBX (ubiquitin regulatory X) domain-containing protein	-----	-----	-----	DEHA0G17919g	CaO19.1595	PICST_43666	An01g12370	AO090011000379	FG08927.1	AN0770.2	NCU01928	MGG_02940	SPCC285.11	-----	CNBF4430	LACBIDRAFT_312756	YALI0D14784g	UM02663.1	AT4G10790	4347401	497596	23197	291000	76577	489102	767948	AgaP_AGAP007977	574675	-----	-----	416225	DDBDRAFT_0205191	100021009	AaeL_AAEL004287	Dmel_CG10372	MONBRDRAFT_29043	702555	462289	CML244C	Dpse_GA10282	443943	OSTLU_34809	-----	Bm1_15570	734096	-----	-----	-----
NP_010193	Protein farnesyltransferase, beta subunit	-----	-----	-----	-----	-----	-----	-----	-----	-----	-----	-----	-----	-----	-----	-----	-----	-----	UM05348.1	-----	-----	-----	-----	-----	-----	-----	-----	-----	-----	-----	-----	-----	-----	-----	-----	-----	-----	-----	-----	-----	-----	-----	-----	-----	-----	-----	-----	507053.7	-----
NP_010194	Protein of unknown function localised to nuclear periphery	-----	-----	CAGL0L07084g	DEHA0G18095g	-----	PICST_30925	-----	-----	-----	-----	-----	-----	-----	-----	-----	-----	-----	UM01650.1	-----	-----	-----	-----	-----	-----	-----	-----	-----	-----	-----	-----	-----	-----	-----	-----	-----	-----	-----	-----	-----	-----	-----	-----	-----	-----	-----	-----	-----	-----
NP_010195	Component of the karyopherin docking complex of the nuclear pore complex	-----	-----	-----	DEHA0G18117g	-----	PICST_56883	-----	-----	-----	-----	-----	-----	SPAC19E9.01c	-----	-----	-----	YALI0D08954g	-----	-----	-----	-----	-----	-----	-----	-----	-----	-----	-----	-----	-----	-----	-----	-----	-----	-----	-----	-----	-----	-----	-----	-----	-----	-----	-----	-----	-----	-----	-----
NP_010196	Yeast U1 snRNP protein with a role in 5` splice site recognition	-----	-----	-----	-----	-----	-----	-----	-----	-----	-----	-----	-----	-----	-----	-----	-----	-----	-----	-----	-----	-----	-----	-----	-----	-----	-----	-----	-----	CHLREDRAFT_190244	B0495.8	-----	DDB_0233514	-----	-----	-----	-----	-----	-----	-----	-----	-----	OSTLU_29564	CBG12982	Bm1_53165	-----	TTHERM_00557840	-----	-----
NP_010197	Found in Mitochondrial Proteome	-----	-----	-----	-----	-----	-----	-----	-----	-----	-----	-----	-----	-----	-----	-----	-----	-----	-----	-----	-----	566832	57628	363972	-----	-----	617222	-----	-----	-----	D1022.3	-----	-----	100014978	-----	-----	-----	714671	459565	-----	-----	-----	-----	CBG13057	-----	-----	-----	-----	KPN_04326
NP_010198	Mitochondrial NADH dehydrogenase that catalyzes the oxidation of cytosolic NADH	-----	-----	-----	-----	-----	-----	-----	-----	-----	-----	-----	-----	-----	-----	-----	-----	-----	-----	-----	-----	-----	-----	-----	-----	-----	-----	-----	763135	-----	-----	-----	-----	-----	-----	-----	-----	-----	-----	-----	-----	-----	-----	-----	Bm1_04825	-----	-----	-----	KPN_01106
NP_010199	Probably involved in pre-mRNA splicing	-----	-----	-----	-----	-----	-----	-----	-----	-----	-----	-----	-----	-----	-----	-----	-----	-----	-----	-----	-----	-----	-----	-----	-----	-----	-----	-----	-----	-----	-----	-----	-----	-----	-----	-----	-----	-----	-----	-----	-----	-----	-----	-----	-----	-----	-----	-----	-----
NP_010200	Ribosomal protein S16.e	-----	-----	-----	-----	CaO19_5230	-----	-----	-----	-----	-----	-----	-----	-----	-----	-----	-----	-----	-----	-----	-----	-----	-----	-----	-----	-----	-----	-----	-----	-----	-----	-----	-----	-----	-----	-----	-----	-----	-----	-----	-----	-----	-----	-----	-----	-----	-----	-----	KPN_03629
NP_010201	60S large subunit ribosomal protein L13	-----	-----	-----	-----	-----	-----	-----	-----	-----	-----	-----	-----	-----	-----	-----	-----	-----	-----	-----	-----	-----	-----	-----	-----	-----	-----	-----	-----	-----	-----	-----	-----	-----	-----	-----	-----	-----	-----	-----	-----	-----	-----	-----	-----	-----	-----	-----	-----
NP_010202	60S large subunit acidic ribosomal protein a1	-----	-----	-----	-----	-----	-----	-----	-----	-----	-----	-----	-----	-----	-----	-----	-----	-----	UM00246.1	AT5G24510	4344516	336719	6176	140661	56040	478356	533285	AgaP_AGAP007740	589183	CHLREDRAFT_82172	Y37E3.7	396262	DDBDRAFT_0187726	100026382	-----	-----	-----	706108	740877	-----	-----	399029	OSTLU_40742	CBG22044	Bm1_04915	549958	-----	-----	-----
NP_010203	Positive regulation factor of thiamin metabolism	-----	-----	-----	-----	-----	-----	-----	-----	-----	-----	-----	-----	-----	-----	-----	-----	-----	-----	-----	-----	406358	26061	85255	56794	477060	512676	AgaP_AGAP010368	586415	-----	B0334.3	420638	DDBDRAFT_0184361	-----	AaeL_AAEL014707	Dmel_CG11208	-----	694261	743738	CMV122C	Dpse_GA10842	446657	OSTLU_51596	CBG02874	Bm1_25260	550086	TTHERM_00503839	-----	-----
NP_010204	Ser/thr protein kinase	-----	-----	-----	-----	-----	-----	-----	-----	-----	-----	-----	-----	-----	-----	-----	-----	-----	-----	-----	-----	-----	-----	-----	-----	-----	-----	-----	-----	-----	-----	-----	-----	-----	-----	-----	-----	-----	-----	-----	-----	-----	-----	-----	-----	-----	-----	-----	-----
NP_010205	Malate dehydrogenase, peroxisomal	-----	-----	-----	-----	-----	-----	-----	-----	-----	-----	-----	-----	-----	-----	-----	-----	-----	-----	-----	-----	-----	-----	-----	-----	-----	-----	-----	-----	-----	-----	-----	DDB_0230186	-----	-----	-----	-----	-----	-----	CMA145C	-----	-----	-----	-----	-----	-----	TTHERM_00052260	-----	-----
NP_010206	Vacuolar carboxypeptidase Y	-----	-----	-----	-----	-----	-----	An07g02110	AO090005000443	FG04337.1	AN6720.2	NCU01539	MGG_01054	SPAC23H4.14	CNH00630	CNBL0600	LACBIDRAFT_235177	YALI0B11550g	-----	AT4G36630	4333909	567078	23339	362199	269338	487516	520990	AgaP_AGAP002498	593654	CHLREDRAFT_195570	T08G5.5	423230	DDB_0234136	100009906	AaeL_AAEL001144	Dmel_CG7146	MONBRDRAFT_31360	707791	453358	-----	Dpse_GA20136	-----	-----	CBG04769	Bm1_00995	-----	-----	-----	-----
NP_010207	Putative histone acetylase	-----	-----	-----	DEHA0D12298g	CaO19.3568	PICST_67709	An02g04750	AO090026000403	FG10402.1	AN6280.2	NCU10479	MGG_02240	SPCC1259.07	-----	-----	-----	YALI0B11484g	-----	AT5G08450	-----	-----	-----	-----	-----	-----	-----	-----	-----	-----	-----	-----	-----	-----	-----	-----	-----	-----	-----	-----	-----	-----	-----	-----	-----	-----	-----	-----	-----
NP_010208	60S large subunit ribosomal protein L31.e	-----	-----	-----	-----	-----	-----	-----	-----	-----	-----	-----	-----	-----	-----	-----	-----	-----	-----	-----	-----	-----	-----	-----	-----	-----	-----	-----	-----	-----	-----	-----	-----	-----	-----	-----	-----	-----	-----	-----	-----	-----	-----	-----	-----	-----	-----	-----	-----
NP_010209	E3 ubiquitin ligase for Rad6p	-----	-----	-----	-----	-----	-----	-----	-----	-----	AN6574.2	-----	MGG_00139	-----	CNI02470	CNBH2340	LACBIDRAFT_313776	-----	UM05186.1	AT2G44950	4349420	796328	9810	266712	233900	489913	513326	AgaP_AGAP007335	593104	CHLREDRAFT_173081	C34E10.4	427310	DDB_0237665	100013089	AaeL_AAEL000730	Dmel_CG10542	-----	713148	464625	CMT222C	Dpse_GA10386	-----	OSTLU_34625	-----	Bm1_54905	550072	-----	-----	-----
NP_010210	Weak similarity to Cyprinus carpio calcium channel protein	-----	-----	-----	DEHA0D12991g	-----	-----	-----	-----	-----	-----	-----	-----	-----	-----	-----	-----	-----	-----	-----	-----	-----	-----	-----	-----	-----	-----	-----	-----	-----	-----	-----	-----	-----	-----	-----	-----	-----	-----	-----	-----	-----	-----	-----	-----	-----	-----	-----	-----
NP_010211	Endoplasmic reticulum transmembrane protein	-----	-----	-----	-----	-----	-----	-----	-----	-----	-----	-----	-----	-----	CND04270	CNBD2050	-----	-----	-----	-----	-----	554151	10134	298943	27061	481080	533949	-----	-----	-----	Y54G2A.18	417702	DDBDRAFT_0187522	-----	AaeL_AAEL003130	-----	-----	696663	-----	-----	Dpse_GA12600	443848	-----	CBG13527	Bm1_31765	394579	-----	-----	-----
NP_010213	Bromodomain protein involved in transcription initiation at TATA-containing promoters	-----	-----	-----	-----	-----	-----	-----	-----	-----	-----	-----	MGG_08925	-----	-----	-----	-----	-----	-----	-----	-----	-----	-----	-----	-----	-----	-----	-----	-----	-----	-----	-----	-----	-----	-----	-----	-----	-----	-----	-----	-----	-----	-----	-----	-----	100127652	-----	510719.7	-----
NP_010214	Translational activator of cob mRNA	-----	-----	-----	-----	-----	-----	-----	-----	-----	-----	-----	-----	-----	-----	-----	-----	-----	-----	-----	-----	-----	-----	-----	-----	-----	-----	-----	-----	-----	-----	-----	-----	-----	-----	-----	-----	-----	-----	-----	-----	-----	-----	-----	-----	-----	-----	-----	-----
NP_010216	Cytochrome-c oxidase chain VIIA	-----	-----	-----	-----	-----	-----	An09g03990	-----	FG09879.1	-----	NCU05816	MGG_12467	-----	CNG02210	CNBG2540	-----	-----	-----	-----	-----	-----	-----	-----	-----	-----	-----	-----	-----	-----	-----	-----	-----	-----	-----	-----	-----	-----	-----	-----	-----	-----	-----	-----	-----	-----	-----	-----	-----
NP_010217	Isocitrate dehydrogenase (NADP+), mitochondrial	-----	-----	-----	-----	-----	-----	-----	-----	-----	-----	-----	-----	-----	-----	-----	-----	-----	-----	-----	-----	-----	-----	-----	-----	-----	-----	-----	-----	-----	-----	-----	-----	-----	-----	-----	MONBRDRAFT_31232	-----	-----	-----	-----	-----	OSTLU_29641	-----	-----	-----	-----	-----	KPN_00079
NP_010218	Protein required for biogenesis of peroxisomes - peroxin	-----	-----	-----	DEHA0A11781g	CaO19_13792	PICST_85253	An02g06680	AO090003000644	FG09936.1	AN4899.2	NCU04301	MGG_00971	SPAC17C9.14	CND03130	CNBD3220	LACBIDRAFT_293286	-----	UM05669.1	AT3G03490	4330220	324778	-----	307259	-----	-----	-----	-----	-----	CHLREDRAFT_154271	F54F2.8	-----	-----	-----	-----	-----	-----	-----	-----	CMQ019C	-----	496096	-----	CBG06892	-----	-----	-----	-----	-----
NP_010219	E2 ubiquitin-conjugating enzyme	-----	-----	-----	-----	-----	-----	-----	-----	-----	-----	-----	-----	-----	-----	-----	-----	-----	-----	-----	-----	-----	-----	-----	-----	-----	-----	-----	-----	-----	-----	-----	-----	-----	-----	-----	-----	-----	-----	-----	-----	-----	-----	-----	-----	-----	-----	-----	-----
NP_010220	Protein of unknown function localised to cytoplasm and nucleus	-----	-----	-----	-----	-----	-----	-----	-----	-----	-----	-----	-----	SPBC1703.03c	CNH00700	CNBL0650	LACBIDRAFT_301216	-----	UM03102.1	-----	-----	-----	-----	-----	-----	-----	-----	-----	587320	-----	-----	-----	-----	-----	-----	-----	-----	-----	-----	-----	-----	-----	-----	-----	-----	-----	-----	-----	-----
NP_010222	Ribosomal protein S29.e.B	-----	-----	-----	-----	-----	-----	-----	-----	FG07181.1	-----	-----	-----	-----	-----	-----	-----	-----	-----	-----	-----	-----	-----	-----	-----	-----	-----	-----	-----	-----	-----	-----	-----	-----	-----	-----	-----	-----	-----	-----	-----	-----	-----	-----	-----	-----	-----	-----	-----
NP_010223	Protein required for processing of 20S pre-rRNA in the cytoplasm, associates with pre-40S ribosomal particles	-----	-----	-----	-----	-----	-----	-----	-----	-----	-----	-----	-----	-----	-----	-----	LACBIDRAFT_245157	-----	-----	-----	-----	325037	-----	362426	-----	-----	-----	-----	-----	-----	F10G7.1	-----	-----	-----	-----	-----	-----	-----	-----	-----	-----	-----	-----	-----	-----	-----	-----	-----	-----
NP_010224	Recombination and DNA repair protein	-----	-----	-----	-----	CaO19.2630	-----	An04g01290	AO090023000890	FG10158.1	AN4407.2	NCU04275	MGG_08585	SPBC119.14	-----	-----	LACBIDRAFT_168781	YALI0F02431g	UM04989.1	-----	-----	554171	5893	297561	19365	477729	512897	-----	579051	-----	-----	418152	DDBDRAFT_0190238	100020944	-----	-----	MONBRDRAFT_26771	-----	466911	CMS368C	-----	734642	-----	-----	-----	100036666	-----	-----	-----
NP_010225	Intracellular protein transport protein	-----	-----	-----	-----	-----	-----	-----	-----	-----	-----	-----	-----	-----	-----	-----	-----	-----	UM04413.1	-----	-----	393124	8615	56042	-----	-----	-----	-----	578280	-----	K09B11.9	-----	-----	100024348	-----	Dmel_CG1422	-----	-----	461243	CMT622C	-----	-----	-----	CBG01765	Bm1_54465	-----	-----	510747.13	-----
NP_010226	Weak similarity to hypothetical protein A. thaliana	-----	-----	-----	-----	-----	-----	-----	-----	-----	-----	-----	-----	-----	-----	-----	LACBIDRAFT_308796	YALI0C19778g	UM02862.1	AT3G47590	4339458	-----	-----	-----	-----	-----	-----	-----	-----	CHLREDRAFT_102309	-----	-----	-----	-----	-----	-----	-----	-----	-----	-----	-----	-----	-----	-----	-----	-----	-----	-----	-----
NP_010227	Transcription factor, subunit of the MBF factor	-----	-----	-----	-----	-----	-----	-----	-----	-----	-----	-----	-----	-----	-----	-----	-----	-----	-----	AT5G60070	4343437	558314	1612	306722	69635	484142	540873	AgaP_AGAP002272	590345	CHLREDRAFT_19665	-----	431670	DDB_0191439	100012765	AaeL_AAEL014668	Dmel_CG5751	MONBRDRAFT_7785	694315	464571	-----	Dpse_GA19105	431807	OSTLU_1452	-----	Bm1_26035	100144678	TTHERM_00444770	-----	-----
NP_010228	Mannose-1-phosphate guanyltransferase	-----	-----	-----	-----	-----	-----	-----	-----	-----	-----	-----	-----	-----	-----	-----	LACBIDRAFT_142306	-----	-----	-----	-----	-----	-----	-----	-----	-----	-----	-----	-----	-----	-----	-----	-----	-----	-----	-----	-----	-----	-----	-----	-----	-----	OSTLU_35780	-----	-----	-----	-----	-----	KPN_02496
NP_010229	Monocarboxylate Permease Homologue, not transporting monocarboxylate	-----	-----	-----	-----	-----	-----	An14g04560	AO090120000463	FG01710.1	AN6879.2	NCU05392	MGG_11919	-----	CNF04340	CNBF0550	LACBIDRAFT_305882	YALI0A16060g	UM00173.1	AT1G18940	-----	-----	-----	-----	-----	-----	-----	-----	-----	-----	-----	-----	DDBDRAFT_0190036	-----	-----	-----	MONBRDRAFT_38621	-----	-----	-----	-----	-----	-----	-----	-----	-----	-----	-----	-----
NP_010230	Pbp1p-Binding Protein	-----	KLLA0E01188g	-----	-----	-----	-----	-----	-----	-----	-----	-----	-----	-----	-----	-----	-----	-----	-----	-----	-----	-----	-----	-----	-----	-----	-----	-----	-----	-----	-----	-----	-----	-----	-----	-----	-----	-----	-----	-----	-----	-----	-----	-----	-----	-----	-----	-----	-----
NP_010231	1-acyl-sn-gylcerol-3-phosphate acyltransferase	-----	-----	-----	-----	-----	-----	-----	-----	-----	-----	-----	-----	-----	-----	-----	-----	-----	-----	-----	-----	-----	-----	-----	-----	-----	-----	-----	-----	CHLREDRAFT_189038	-----	-----	DDBDRAFT_0183825	-----	-----	-----	MONBRDRAFT_29236	-----	-----	-----	-----	-----	-----	-----	-----	-----	TTHERM_00131340	509157.6	-----
NP_010232	RNA binding protein	-----	-----	-----	-----	-----	-----	-----	-----	-----	-----	-----	-----	-----	-----	-----	-----	-----	-----	-----	-----	-----	-----	81783	-----	-----	338071	-----	576820	-----	C44E4.4	-----	-----	-----	-----	-----	-----	699664	452428	-----	-----	394333	OSTLU_13922	CBG22240	-----	-----	-----	-----	-----
NP_010234	Functional homolog of KRE9	-----	-----	-----	-----	-----	-----	An05g00130	AO090011000934	-----	-----	-----	-----	-----	-----	-----	-----	-----	-----	-----	-----	-----	-----	-----	-----	-----	-----	-----	-----	-----	-----	-----	-----	-----	-----	-----	-----	-----	-----	-----	-----	-----	-----	-----	-----	-----	-----	-----	-----
NP_010235	Protein involved in pre-tRNA splicing and in uptake of branched-chain amino acids	-----	-----	-----	-----	-----	-----	An03g06400	-----	FG07310.1	AN2290.2	NCU02994	MGG_05714	SPAC6G10.12c	CND01440	CNBD4880	LACBIDRAFT_301763	-----	-----	-----	-----	572232	140467	360754	140482	611506	505837	AgaP_AGAP010500	594598	-----	-----	395920	-----	100020612	AaeL_AAEL014695	Dmel_CG3851	-----	711861	455655	-----	Dpse_GA17731	-----	-----	-----	Bm1_29535	448126	-----	-----	-----
NP_010236	Ser/thr protein phosphatase	-----	-----	-----	-----	-----	-----	-----	-----	-----	-----	-----	-----	-----	-----	-----	-----	-----	-----	-----	-----	-----	-----	-----	-----	-----	-----	-----	-----	-----	-----	-----	-----	-----	-----	-----	-----	-----	-----	-----	-----	-----	-----	-----	-----	-----	-----	-----	-----
NP_010237	Niemann-Pick type C2 disease homolog, involving retention of cholesterol in lysosomes	-----	-----	-----	-----	-----	-----	-----	-----	-----	-----	-----	-----	-----	-----	-----	-----	-----	-----	AT5G06480	4342446	-----	-----	-----	-----	-----	-----	-----	-----	CHLREDRAFT_139920	-----	-----	-----	-----	-----	-----	-----	-----	-----	-----	-----	-----	-----	-----	-----	-----	-----	-----	-----
NP_010238	Mitochondrial ribosomal protein, small subunit	-----	-----	-----	-----	-----	-----	An01g03260	-----	FG10512.1	-----	NCU06066	MGG_09698	-----	-----	-----	-----	YALI0F09768g	-----	-----	-----	-----	-----	-----	-----	-----	-----	-----	-----	-----	-----	-----	-----	-----	-----	-----	-----	-----	-----	-----	-----	-----	-----	-----	-----	-----	-----	-----	-----
NP_010239	Flavin adenine dinucleotide (FAD) synthetase	-----	-----	-----	-----	-----	-----	An08g07810	AO090023000516	FG10410.1	AN0591.2	NCU09233	MGG_12267	-----	-----	-----	LACBIDRAFT_317288	-----	UM03965.1	AT5G03430	4326240	-----	-----	-----	-----	-----	-----	AgaP_AGAP002740	593348	CHLREDRAFT_13453	R53.1	-----	DDBDRAFT_0185283	100021410	AaeL_AAEL011099	-----	-----	-----	-----	CMS202C	Dpse_GA18164	-----	-----	CBG00973	Bm1_07710	-----	TTHERM_01207600	508241.6	-----
NP_010240	Mitochondrial protein involved in mRNA splicing and protein synthesis	-----	-----	-----	-----	-----	PICST_29087	-----	-----	-----	-----	-----	-----	-----	-----	-----	LACBIDRAFT_294063	-----	-----	-----	-----	-----	-----	-----	-----	-----	-----	-----	-----	-----	-----	-----	-----	-----	-----	-----	-----	-----	-----	-----	-----	-----	-----	-----	-----	-----	-----	-----	-----
NP_010241	Pre-mRNA splicing factor	-----	-----	-----	-----	-----	-----	An01g07170	AO090003001026	FG01187.1	AN5530.2	NCU07299	MGG_05375	-----	CND02290	CNBD4070	LACBIDRAFT_170594	-----	UM05859.1	AT2G32600	4332334	394018	8175	299620	20222	612188	789082	AgaP_AGAP011035	576257	CHLREDRAFT_196072	F11A10.2	420077	DDB_0233181	100014243	AaeL_AAEL000394	Dmel_CG10754	MONBRDRAFT_9933	717516	455568	-----	Dpse_GA10545	379832	OSTLU_13495	CBG06223	Bm1_33015	448002	TTHERM_00343680	-----	-----
NP_010242	Silencing regulatory protein and DNA-repair protein	-----	-----	-----	-----	-----	-----	-----	-----	-----	-----	-----	-----	-----	-----	-----	-----	-----	-----	AT5G09230	4351669	-----	-----	-----	-----	-----	-----	-----	-----	CHLREDRAFT_120079	-----	-----	-----	-----	-----	-----	-----	-----	-----	-----	-----	-----	-----	CBG07777	-----	733911	-----	-----	KPN_01117
NP_010244	Protein N-acetyltransferase subunit	-----	-----	-----	-----	-----	-----	-----	-----	-----	-----	-----	-----	-----	-----	-----	-----	-----	-----	-----	-----	-----	-----	-----	-----	-----	-----	-----	-----	-----	-----	-----	-----	-----	-----	-----	-----	-----	-----	-----	-----	-----	-----	-----	-----	549755	-----	-----	-----
NP_010245	Pheromone-regulated Membrane protein	-----	-----	-----	-----	-----	-----	-----	-----	-----	-----	-----	-----	-----	-----	-----	-----	-----	-----	-----	-----	-----	-----	-----	-----	-----	-----	-----	-----	-----	-----	-----	-----	-----	-----	-----	-----	-----	-----	-----	-----	-----	-----	-----	-----	-----	-----	-----	-----
NP_010246	Putative protein of unknown function; deletion confers sensitivity to 4-(N-(S-glutathionylacetyl)amino) phenylarsenoxide (GSAO); Ydl038cp [Saccharomyces cerevisiae].	-----	-----	-----	-----	-----	-----	-----	-----	-----	-----	-----	-----	-----	-----	-----	-----	-----	-----	-----	-----	-----	-----	-----	-----	-----	-----	-----	-----	-----	-----	-----	-----	-----	-----	-----	-----	-----	-----	-----	-----	-----	-----	-----	-----	-----	-----	-----	-----
NP_010247	Transcript encoded by this ORF shows a high level of stop codon bypass	-----	-----	-----	DEHA0B02222g	-----	-----	-----	-----	-----	-----	-----	-----	-----	-----	-----	-----	-----	-----	-----	-----	-----	-----	-----	-----	-----	-----	-----	-----	-----	-----	-----	-----	-----	-----	-----	-----	-----	-----	-----	-----	-----	-----	-----	-----	-----	-----	-----	-----
NP_010248	Mitochondrial tRNA pseudouridine synthase involved in pseudouridylation of mitochondrial tRNAs at position 32	-----	-----	-----	-----	-----	-----	-----	-----	-----	-----	-----	-----	-----	-----	-----	-----	-----	-----	-----	-----	-----	-----	-----	-----	-----	-----	-----	-----	-----	-----	-----	-----	-----	-----	-----	-----	-----	-----	-----	-----	-----	-----	-----	-----	-----	-----	506135.9	-----
NP_010249	G-protein coupled receptor	-----	-----	-----	-----	-----	-----	-----	-----	FG05006.1	-----	NCU06312	MGG_08803	SPCC1753.02c	-----	-----	-----	-----	-----	-----	-----	-----	-----	-----	-----	-----	-----	-----	-----	-----	-----	-----	-----	-----	-----	-----	-----	-----	-----	-----	-----	-----	-----	-----	-----	-----	-----	-----	-----
NP_010251	Mitochondrial protein with a potential role in protein synthesis	-----	-----	-----	-----	-----	-----	-----	-----	-----	-----	-----	-----	-----	-----	-----	-----	-----	-----	-----	-----	-----	-----	-----	-----	-----	616451	-----	-----	-----	-----	-----	DDB_0238286	-----	-----	-----	-----	-----	-----	-----	-----	-----	-----	-----	-----	-----	-----	-----	-----
NP_010253	Putative ATP-dependent RNA helicase involved in ribosome biogenesis	-----	-----	-----	-----	-----	-----	-----	-----	-----	-----	-----	-----	-----	-----	-----	-----	-----	-----	-----	-----	-----	-----	-----	-----	-----	-----	-----	-----	-----	-----	-----	-----	-----	-----	-----	-----	-----	-----	-----	-----	-----	-----	-----	-----	-----	-----	-----	-----
NP_010254	Pre-mRNA splicing factor (snRNA-associated protein)	-----	-----	-----	-----	-----	-----	-----	-----	-----	-----	-----	-----	-----	-----	-----	-----	-----	UM06130.1	-----	-----	-----	-----	-----	75062	-----	-----	-----	-----	-----	-----	-----	DDB_0229922	-----	-----	Dmel_CG2925	-----	-----	-----	CMQ406C	Dpse_GA15523	495359	-----	-----	Bm1_21165	-----	TTHERM_00649280	507023.23	-----
NP_010255	Actin-like protein	-----	-----	-----	-----	-----	-----	-----	-----	-----	-----	-----	-----	-----	-----	-----	-----	-----	-----	-----	-----	-----	-----	-----	-----	-----	-----	-----	-----	-----	-----	-----	-----	-----	-----	-----	-----	-----	-----	-----	-----	-----	-----	-----	-----	-----	-----	-----	-----
NP_010256	Serine/threonine/tyrosine protein kinase	-----	-----	-----	-----	-----	-----	-----	-----	-----	-----	-----	-----	-----	-----	-----	-----	-----	-----	-----	-----	-----	-----	-----	-----	-----	-----	-----	-----	-----	-----	-----	-----	-----	-----	-----	-----	-----	-----	-----	-----	-----	-----	-----	-----	-----	TTHERM_00420220	510409.1	-----
NP_010257	Protein of unknown function localised to mitochondria	-----	KLLA0C03872g	-----	-----	-----	-----	-----	-----	-----	-----	-----	-----	-----	-----	-----	-----	-----	-----	-----	-----	-----	-----	-----	-----	-----	-----	-----	-----	-----	-----	-----	-----	-----	-----	-----	-----	-----	-----	-----	-----	-----	-----	-----	-----	-----	-----	-----	-----
NP_010259	Putative protein kinase	-----	-----	-----	-----	-----	-----	-----	-----	-----	-----	-----	-----	-----	-----	-----	-----	-----	-----	-----	-----	-----	-----	-----	-----	-----	-----	-----	-----	-----	-----	-----	DDB_0216369	-----	-----	-----	MONBRDRAFT_34468	-----	-----	-----	-----	-----	-----	-----	-----	-----	TTHERM_00310320	511277.14	-----
NP_010260	Protein of unknown function, involved in invasive and pseudohyphal growth	-----	-----	-----	-----	-----	-----	-----	-----	FG07783.1	-----	NCU03255	MGG_09199	SPBP4G3.02	CNG00030	CNBG4700	LACBIDRAFT_239833	YALI0C06930g	UM03382.1	-----	4334577	394075	9562	499084	17330	486462	541067	AgaP_AGAP006962	-----	-----	-----	395356	DDBDRAFT_0186447	100022488	AaeL_AAEL011510	-----	-----	-----	450579	-----	-----	-----	-----	-----	-----	-----	-----	-----	-----
NP_010262	Glycerol-3-phosphate dehydrogenase (NAD+), cytoplasmic	-----	-----	-----	-----	-----	-----	-----	-----	-----	-----	-----	-----	-----	-----	-----	LACBIDRAFT_301056	-----	-----	-----	-----	-----	-----	-----	-----	-----	-----	-----	-----	-----	-----	-----	-----	-----	-----	-----	-----	-----	-----	-----	-----	-----	OSTLU_31319	-----	-----	-----	TTHERM_00530140	-----	KPN_03952
NP_010263	Non-functional derivative of phosphoglycerate mutase	-----	-----	-----	-----	-----	-----	-----	-----	FG01692.1	-----	NCU09489	-----	SPAC26F1.06	-----	-----	LACBIDRAFT_294369	-----	UM05339.1	AT1G22170	4330747	-----	-----	-----	-----	-----	-----	-----	-----	-----	-----	-----	-----	-----	-----	-----	MONBRDRAFT_37669	-----	-----	CMN085C	-----	-----	OSTLU_40330	-----	-----	-----	-----	-----	-----
NP_010264	Transcription factor that stimulates expression of proteasome genes	-----	-----	-----	-----	-----	-----	-----	-----	FG01341.1	-----	-----	-----	-----	CNA01450	CNBA1400	LACBIDRAFT_301549	-----	UM04469.1	-----	-----	-----	-----	-----	-----	-----	-----	-----	-----	-----	-----	-----	-----	-----	AaeL_AAEL004530	Dmel_CG5669	-----	-----	-----	-----	Dpse_GA19045	-----	-----	-----	-----	-----	-----	-----	-----
NP_010265	Member of an oxysterol-binding protein family	-----	-----	-----	-----	-----	-----	-----	-----	-----	-----	-----	-----	-----	-----	-----	-----	-----	-----	-----	-----	-----	-----	-----	-----	-----	-----	-----	-----	-----	-----	-----	-----	-----	-----	-----	-----	-----	-----	-----	-----	-----	-----	-----	-----	-----	-----	507515.14	-----
NP_010266	Protein of the p24 family involved in ER to Golgi transport	-----	-----	-----	-----	-----	-----	-----	-----	-----	-----	-----	-----	-----	-----	-----	LACBIDRAFT_256445	-----	UM04383.1	-----	4334079	393374	10959	65165	56334	474642	529761	-----	-----	-----	-----	416821	DDB_0215389	100017437	AaeL_AAEL000410	Dmel_CG33104	-----	709884	452348	-----	Dpse_GA17284	380311	-----	-----	Bm1_45445	734103	TTHERM_00582290	-----	-----
NP_010267	Protein kinase	-----	-----	-----	-----	-----	-----	-----	-----	-----	-----	-----	-----	-----	-----	-----	-----	-----	-----	-----	-----	-----	-----	-----	-----	-----	-----	-----	-----	CHLREDRAFT_194436	C34G6.5	-----	-----	-----	-----	-----	MONBRDRAFT_32324	-----	-----	-----	-----	-----	OSTLU_13142	CBG04016	Bm1_05720	-----	TTHERM_00729170	-----	-----
NP_010269	Protein required for elongation of the very long chain fatty acid (VLCFA) moiety of sphingolipids	-----	-----	-----	-----	-----	-----	-----	-----	FG00629.1	-----	NCU03362	MGG_03250	-----	CNE01780	CNBE1760	-----	-----	-----	-----	-----	-----	-----	-----	-----	-----	-----	-----	-----	-----	-----	-----	-----	-----	-----	-----	-----	-----	-----	-----	-----	-----	OSTLU_49170	-----	-----	-----	TTHERM_00401940	457251.1	-----
NP_010270	Fibrillarin	-----	-----	-----	-----	-----	-----	-----	-----	-----	-----	-----	-----	-----	-----	-----	-----	-----	-----	-----	-----	-----	-----	-----	-----	-----	-----	-----	-----	-----	-----	-----	-----	-----	-----	-----	-----	-----	-----	-----	-----	-----	-----	-----	-----	-----	-----	-----	-----
NP_010271	Protein containing a RING finger domain that interacts with Slx8p	-----	-----	-----	-----	-----	-----	-----	-----	-----	-----	-----	-----	-----	-----	-----	-----	YALI0C24299g	-----	-----	-----	-----	-----	-----	-----	-----	-----	-----	-----	-----	-----	-----	-----	-----	-----	-----	-----	-----	-----	-----	-----	-----	-----	-----	-----	-----	-----	-----	-----
NP_010272	Protein of unknown function localised to cell periphery	-----	-----	-----	-----	-----	-----	-----	-----	-----	-----	-----	-----	-----	-----	-----	-----	-----	-----	-----	-----	-----	-----	-----	-----	-----	-----	-----	-----	-----	-----	-----	-----	-----	-----	-----	-----	-----	-----	-----	-----	-----	-----	-----	-----	-----	-----	-----	-----
NP_010274	Protein of unknown function localised to vacuole	-----	-----	-----	-----	-----	-----	-----	-----	-----	AN4215.2	-----	-----	-----	-----	-----	LACBIDRAFT_324212	-----	UM05435.1	AT5G63030	4336354	-----	-----	-----	69367	478956	-----	AgaP_AGAP011107	582331	CHLREDRAFT_195611	-----	-----	-----	-----	AaeL_AAEL013980	Dmel_CG7975	-----	-----	-----	CMF017C	Dpse_GA20735	447484	-----	CBG15935	Bm1_08085	549391	-----	506475.116	-----
NP_010276	Subunit of the anaphase promoting complex	-----	-----	-----	-----	-----	-----	-----	AO090009000684	FG02497.1	-----	-----	-----	-----	-----	-----	-----	-----	UM02288.1	-----	-----	-----	-----	-----	-----	-----	-----	-----	-----	-----	-----	418001	-----	-----	-----	-----	MONBRDRAFT_18418	-----	-----	-----	Dpse_GA14260	414491	-----	-----	-----	-----	-----	-----	-----
NP_010277	26S proteasome regulatory subunit	-----	-----	-----	-----	-----	-----	-----	-----	-----	-----	-----	-----	-----	-----	-----	-----	-----	-----	-----	-----	-----	-----	-----	-----	-----	-----	-----	-----	-----	-----	-----	-----	-----	-----	-----	-----	-----	-----	-----	-----	-----	-----	-----	-----	-----	-----	-----	-----
NP_010278	Protein serine/threonine phosphatase 2c	-----	-----	-----	-----	-----	-----	-----	-----	-----	-----	-----	-----	-----	-----	-----	-----	-----	-----	-----	-----	-----	-----	-----	-----	-----	-----	-----	-----	-----	-----	-----	-----	-----	-----	-----	-----	-----	-----	-----	-----	-----	-----	-----	-----	-----	-----	-----	-----
NP_010279	Transcriptional regulation mediator	-----	-----	-----	-----	-----	-----	-----	-----	-----	-----	-----	-----	-----	-----	-----	-----	-----	-----	-----	-----	-----	-----	-----	-----	-----	-----	-----	-----	-----	-----	-----	-----	-----	-----	-----	-----	-----	-----	-----	-----	-----	-----	-----	-----	-----	-----	-----	-----
NP_010280	F1F0-ATPase complex, F1 delta subunit	-----	-----	-----	-----	-----	-----	-----	-----	-----	-----	-----	-----	-----	-----	-----	-----	-----	-----	-----	-----	-----	-----	-----	-----	-----	-----	-----	-----	-----	-----	-----	-----	-----	-----	-----	-----	-----	-----	-----	-----	-----	-----	-----	-----	-----	-----	506945.24	KPN_04136
NP_010281	Mitotic Chromosome Determinant	-----	-----	-----	DEHA0A14476g	CaO19_7634	-----	-----	-----	-----	AN7465.2	NCU03291	MGG_09891	-----	CND01530	CNBD4790	-----	-----	-----	AT5G16270	4325108	571082	5885	689823	19357	609572	512408	-----	575281	CHLREDRAFT_175413	-----	419269	DDBDRAFT_0202625	100025333	-----	-----	MONBRDRAFT_35988	700633	749340	CML311C	-----	399129	OSTLU_7426	-----	-----	780060	-----	506789.13	-----
NP_010282	Non-histone protein	-----	-----	-----	-----	CaO19_9298	-----	An02g07400	-----	FG00385.1	AN2885.2	NCU09995	MGG_04489	SPBC28F2.11	CNE04220	CNBE4210	LACBIDRAFT_184303	-----	UM02364.1	AT1G20693	4342129	550466	441795	680765	15354	481073	613729	AgaP_AGAP004791	576427	CHLREDRAFT_192899	C32F10.5	396232	DDB_0220651	100012441	AaeL_AAEL005309	Dmel_CG12223	MONBRDRAFT_34324	703598	736144	-----	Dpse_GA11488	380530	OSTLU_18991	CBG09136	Bm1_45200	394834	TTHERM_00257230	504431.64	-----
NP_010283	Protein required for Meiotic Division	-----	-----	-----	-----	-----	-----	-----	-----	-----	-----	-----	-----	-----	-----	-----	-----	-----	-----	AT1G69380	4344398	-----	-----	292268	66084	-----	-----	-----	577029	-----	ZK1010.2	-----	DDBDRAFT_0187723	100032137	AaeL_AAEL011155	Dmel_CG11679	-----	-----	-----	-----	Dpse_GA11139	-----	-----	CBG15772	Bm1_12970	-----	-----	509683.3	-----
NP_010284	Neutral trehalase (alpha,alpha-trehalase)	-----	-----	-----	-----	-----	-----	-----	-----	-----	-----	-----	-----	-----	-----	-----	-----	-----	-----	AT4G24040	4349141	795901	11181	60576	58866	-----	522889	AgaP_AGAP012053	580425	CHLREDRAFT_195672	T05A12.2	-----	DDBDRAFT_0185541	100031397	AaeL_AAEL009658	Dmel_CG9364	-----	706449	466800	CMN097C	-----	-----	OSTLU_38852	CBG05710	-----	-----	-----	-----	-----
NP_010285	Ran-specific GTPase-activating protein	-----	-----	-----	-----	-----	-----	-----	-----	-----	-----	-----	-----	-----	-----	-----	-----	-----	-----	-----	-----	-----	-----	-----	-----	-----	-----	-----	-----	-----	-----	-----	-----	-----	-----	-----	-----	-----	-----	-----	-----	-----	-----	-----	-----	-----	-----	-----	-----
NP_010286	Endoplasmic reticulum membrane protein	-----	-----	-----	-----	-----	-----	-----	-----	-----	-----	-----	-----	-----	-----	-----	-----	YALI0E17127g	-----	-----	-----	-----	-----	-----	-----	-----	-----	-----	-----	-----	-----	-----	-----	-----	-----	-----	-----	-----	-----	-----	-----	-----	-----	-----	-----	-----	-----	-----	-----
NP_010287	DNA repair protein	-----	-----	-----	-----	-----	-----	-----	-----	-----	-----	-----	-----	-----	-----	-----	-----	-----	UM03290.1	-----	-----	-----	-----	-----	-----	-----	-----	AgaP_AGAP003791	-----	-----	Y43C5A.6	-----	-----	-----	-----	-----	-----	-----	-----	-----	-----	-----	-----	CBG04405	-----	-----	-----	-----	KPN_04844
NP_010288	Protein required for sorting of Mod5p	-----	-----	-----	-----	-----	-----	-----	-----	-----	-----	-----	-----	-----	CND05540	CNBD0820	-----	-----	UM04025.1	AT5G13240	4337299	-----	-----	-----	-----	-----	-----	-----	-----	-----	C43H8.2	-----	-----	-----	-----	-----	-----	-----	-----	-----	-----	-----	-----	-----	-----	-----	-----	-----	-----
NP_010289	High copy suppressor of a cyclic AMP-dependent protein kinase mutant	-----	-----	-----	-----	-----	-----	-----	-----	-----	-----	-----	-----	-----	-----	-----	LACBIDRAFT_322820	-----	-----	-----	4329667	541488	255394	314683	21463	474883	541012	AgaP_AGAP000633	-----	-----	M05D6.2	419897	-----	100031279	AaeL_AAEL001446	Dmel_CG16721	-----	702578	452199	-----	Dpse_GA14105	444683	-----	CBG00623	Bm1_54180	100127643	-----	-----	-----
NP_010290	Phosphoribosylanthranilate isomerase	-----	-----	-----	-----	-----	-----	-----	-----	-----	AN0648.2	-----	-----	-----	-----	-----	LACBIDRAFT_232455	-----	-----	-----	-----	-----	-----	-----	-----	-----	-----	-----	-----	-----	-----	-----	-----	-----	-----	-----	-----	-----	-----	CMG194C	-----	-----	-----	-----	-----	-----	-----	-----	-----
NP_010292	Galactokinase	-----	-----	-----	-----	-----	-----	-----	-----	-----	-----	-----	-----	-----	-----	-----	-----	-----	-----	-----	-----	-----	-----	-----	-----	-----	-----	-----	-----	-----	-----	-----	-----	-----	-----	-----	-----	-----	-----	CMN198C	-----	-----	-----	-----	-----	-----	-----	-----	KPN_00771
NP_010294	`Full-size` ABC transporter involved in multidrug resistance	-----	-----	-----	-----	-----	-----	-----	-----	-----	-----	-----	-----	-----	-----	-----	-----	-----	-----	-----	-----	-----	-----	-----	-----	-----	-----	-----	-----	-----	-----	-----	-----	-----	-----	-----	-----	-----	-----	-----	-----	-----	-----	-----	-----	-----	-----	-----	-----
NP_010295	Ribosomal protein L4.e.B	-----	-----	-----	-----	-----	-----	-----	-----	-----	-----	-----	-----	-----	-----	-----	-----	-----	-----	-----	-----	-----	-----	-----	-----	-----	-----	-----	-----	-----	-----	-----	-----	-----	-----	-----	-----	-----	-----	-----	-----	-----	-----	-----	-----	-----	-----	-----	-----
NP_010296	Part of GINS, replication multiprotein complex	-----	-----	-----	-----	-----	-----	-----	-----	-----	-----	-----	-----	-----	-----	-----	-----	-----	UM04927.1	-----	-----	450061	9837	-----	-----	477005	-----	AgaP_AGAP010835	-----	CHLREDRAFT_150286	R53.6	-----	-----	100033223	-----	Dmel_CG9187	MONBRDRAFT_32908	716398	-----	-----	-----	-----	OSTLU_43894	CBG01004	Bm1_09210	548918	-----	503541.3	-----
NP_010297	Protein of unknown function	-----	KLLA0B07084g	-----	-----	-----	-----	-----	-----	-----	-----	-----	-----	-----	-----	-----	-----	-----	-----	-----	-----	-----	-----	-----	-----	-----	-----	-----	-----	-----	-----	-----	-----	-----	-----	-----	-----	-----	-----	-----	-----	-----	-----	-----	-----	-----	-----	-----	-----
NP_010299	Outer kinetochore protein - part of Dam1 complex	-----	-----	-----	DEHA0F18315g	-----	PICST_29226	-----	-----	-----	-----	-----	-----	-----	-----	-----	-----	-----	-----	-----	-----	-----	-----	-----	-----	-----	-----	-----	-----	-----	-----	-----	-----	-----	-----	-----	-----	-----	-----	-----	-----	-----	-----	-----	-----	-----	-----	-----	-----
NP_010300	Potential transcription factor of the BZIP type	-----	-----	-----	-----	-----	-----	-----	-----	-----	-----	-----	-----	-----	-----	-----	-----	-----	-----	-----	-----	-----	-----	-----	-----	-----	-----	-----	585505	CHLREDRAFT_205696	-----	-----	-----	-----	-----	-----	-----	705576	-----	-----	Dpse_GA12460	-----	OSTLU_28637	CBG11735	-----	-----	TTHERM_01075700	506985.6	-----
NP_010301	Strong similarity to hypothetical protein YBR042c	-----	-----	-----	-----	-----	-----	-----	-----	-----	-----	-----	-----	-----	CNB02990	CNBB2730	-----	-----	UM06059.1	-----	4327848	406554	56895	170919	68262	483023	520912	AgaP_AGAP007113	577366	-----	F55A11.5	421303	DDBDRAFT_0187976	100031432	AaeL_AAEL014026	Dmel_CG4729	MONBRDRAFT_37759	704859	459129	CME109C	Dpse_GA18389	432108	-----	CBG18941	Bm1_04260	496716	-----	511315.2	KPN_04171
NP_010302	Glycine decarboxylase, subunit T	-----	-----	-----	-----	-----	-----	-----	-----	-----	-----	-----	-----	-----	-----	-----	-----	-----	-----	-----	-----	-----	-----	-----	-----	-----	-----	-----	-----	-----	-----	-----	-----	-----	-----	-----	-----	-----	-----	-----	-----	-----	-----	-----	Bm1_57450	-----	-----	-----	-----
NP_010303	Protein of unknown function localised to cytoplasm and nucleus	-----	-----	-----	-----	CaO19_2487	PICST_38895	An11g09320	-----	FG02476.1	AN7502.2	NCU05224	-----	SPCC162.11c	CNG02150	CNBG2620	LACBIDRAFT_297362	-----	UM02015.1	-----	-----	-----	7371	-----	-----	608979	541028	AgaP_AGAP003874	588945	CHLREDRAFT_77471	F19B6.1	424406	DDB_0216233	-----	-----	Dmel_CG6364	MONBRDRAFT_17791	695725	748077	CME192C	Dpse_GA19542	-----	OSTLU_47740	CBG03314	Bm1_33225	548589	TTHERM_01205370	-----	KPN_02519
NP_010304	Protein involved in maturation of 18S rRNA	-----	-----	-----	-----	-----	-----	-----	-----	-----	-----	-----	-----	-----	-----	-----	-----	-----	-----	-----	-----	-----	-----	-----	-----	-----	-----	-----	-----	-----	-----	-----	-----	-----	-----	-----	-----	-----	-----	-----	-----	-----	-----	-----	-----	-----	-----	-----	-----
NP_010305	Protein involved in suppression of CIK1 mutation	-----	-----	-----	-----	-----	-----	-----	-----	-----	-----	-----	-----	-----	-----	-----	-----	-----	-----	-----	-----	-----	-----	-----	-----	-----	-----	-----	-----	-----	-----	-----	-----	-----	-----	-----	-----	-----	-----	-----	-----	-----	-----	-----	-----	-----	-----	-----	-----
NP_010306	Protein of unknown function localised to cytoplasm and nucleus	-----	-----	-----	-----	-----	-----	-----	-----	-----	-----	-----	-----	-----	-----	-----	-----	-----	-----	-----	-----	-----	-----	-----	-----	-----	-----	-----	-----	-----	-----	-----	-----	-----	-----	-----	-----	-----	-----	-----	-----	-----	-----	-----	-----	-----	-----	-----	-----
NP_010308	Ribosomal protein S11.e	-----	-----	-----	-----	-----	-----	-----	-----	-----	-----	-----	-----	-----	-----	-----	-----	-----	-----	-----	-----	-----	-----	-----	-----	-----	-----	-----	-----	-----	-----	-----	-----	-----	-----	-----	-----	-----	-----	-----	-----	-----	-----	-----	-----	-----	-----	-----	KPN_03710
NP_010309	Putative transcriton factor	-----	-----	-----	-----	-----	-----	An03g02720	-----	FG10814.1	AN4618.2	NCU02315	MGG_10426	-----	CNN00200	CNBN0180	LACBIDRAFT_311603	-----	-----	AT5G41020	4340836	436938	9988	114485	23857	475217	539676	-----	754814	CHLREDRAFT_119948	-----	418646	DDB_0219992	100012325	-----	-----	MONBRDRAFT_27866	706292	472434	CMP069C	-----	398085	OSTLU_25549	-----	-----	-----	TTHERM_00047160	-----	-----
NP_010310	Subunit of VP51-54 complex, required for protein sorting at the yeast late Golgi	-----	-----	-----	-----	-----	-----	-----	AO090102000365	-----	AN7993.2	-----	-----	SPAC2F3.10	-----	-----	LACBIDRAFT_305844	-----	UM02845.1	AT4G19490	4335183	562169	51542	286932	245944	474616	783762	AgaP_AGAP008353	585773	-----	-----	421280	-----	100031867	AaeL_AAEL001497	Dmel_CG3766	-----	695397	459274	-----	Dpse_GA17672	-----	OSTLU_32107	-----	-----	-----	-----	-----	-----
NP_010311	Regulatory subunit for protein phosphatase Glc7p	-----	-----	-----	-----	-----	-----	-----	-----	-----	-----	-----	-----	-----	-----	-----	-----	-----	-----	-----	-----	-----	-----	-----	-----	-----	-----	-----	-----	-----	-----	-----	-----	-----	-----	-----	-----	-----	-----	-----	-----	-----	-----	-----	-----	-----	-----	-----	-----
NP_010313	Protein involved in the same pathway as Rad26p, has beta-transducin (WD-40) repeats	-----	KLLA0E03982g	-----	DEHA0G02068g	-----	PICST_31740	An09g05300	AO090003001280	FG10054.1	AN5235.2	NCU06679	MGG_12332	SPBC577.09	CNA04980	CNBA4800	LACBIDRAFT_383920	YALI0E21439g	UM00218.1	AT1G19750	4324761	100004399	1161	313056	71991	487225	518857	AgaP_AGAP003228	577431	CHLREDRAFT_136439	K07A1.11	427153	DDB_0232366	100032223	AaeL_AAEL009882	Dmel_CG4236	MONBRDRAFT_13732	693362	470976	CMB030C	Dpse_GA18051	496353	OSTLU_3307	CBG09206	Bm1_33655	549933	TTHERM_00762930	508059.24	-----
NP_010314	Protein of unknown function localised to cytoplasm and nucleus	-----	-----	-----	-----	-----	-----	-----	-----	-----	-----	-----	-----	-----	-----	CNBN0720	-----	-----	-----	-----	-----	-----	84269	-----	100048700	611820	514560	-----	-----	-----	-----	770886	-----	100013933	-----	-----	-----	699323	-----	-----	-----	734270	-----	-----	-----	-----	-----	-----	-----
NP_010315	Protoplasts-SecreTed protein	-----	-----	-----	-----	-----	-----	-----	-----	-----	-----	-----	-----	-----	-----	-----	-----	-----	-----	-----	-----	-----	-----	-----	-----	-----	-----	-----	-----	-----	-----	-----	-----	-----	-----	-----	-----	-----	-----	-----	-----	-----	OSTLU_7955	-----	-----	-----	-----	-----	-----
NP_010316	Membrane protein related to Hsp30p	-----	-----	-----	-----	-----	-----	An12g02200	AO090010000221	FG03064.1	-----	NCU01735	-----	-----	CNG00350	CNBG4430	-----	-----	-----	-----	-----	-----	-----	-----	-----	-----	-----	-----	-----	-----	-----	-----	-----	-----	-----	-----	-----	-----	-----	-----	-----	-----	-----	-----	-----	-----	-----	-----	-----
NP_010317	TY2A protein	-----	-----	-----	-----	-----	-----	An13g00690	AO090003001259	FG10895.1	AN5924.2	NCU05993	MGG_03413	SPAC821.07c	CNB02070	CNBH2070	LACBIDRAFT_313811	YALI0B15818g	UM00023.1	-----	-----	-----	-----	-----	-----	-----	-----	-----	-----	-----	-----	-----	-----	-----	-----	-----	-----	-----	-----	-----	-----	-----	-----	-----	-----	-----	-----	-----	-----
NP_010318	Putative protein of unknown function; contained within the solo Ty1 LTR element YDRWdelta7; Ydr034c-ap [Saccharomyces cerevisiae].	-----	-----	-----	-----	-----	-----	-----	-----	-----	-----	-----	-----	-----	-----	-----	-----	-----	-----	-----	-----	-----	-----	-----	-----	-----	-----	-----	-----	-----	-----	-----	-----	-----	-----	-----	-----	-----	-----	-----	-----	-----	-----	-----	-----	-----	-----	-----	-----
NP_010319	Protein of unknown function	-----	-----	-----	-----	-----	-----	-----	-----	-----	-----	-----	-----	-----	-----	-----	-----	-----	-----	-----	-----	-----	-----	-----	-----	-----	-----	-----	-----	-----	-----	-----	-----	-----	-----	-----	-----	-----	-----	-----	-----	-----	-----	-----	-----	-----	-----	-----	-----
NP_010320	2-dehydro-3-deoxyphosphoheptonate aldolase, phenylalanine-inhibited	-----	-----	-----	-----	-----	-----	-----	-----	-----	-----	-----	-----	-----	-----	-----	-----	-----	-----	-----	-----	-----	-----	-----	-----	-----	-----	-----	-----	-----	-----	-----	-----	-----	-----	-----	-----	-----	-----	-----	-----	-----	-----	-----	-----	-----	-----	-----	-----
NP_010321	Enoyl CoA hydratase with indirect role in endocytic membrane trafficking	-----	-----	-----	-----	-----	-----	-----	-----	-----	-----	-----	-----	-----	-----	-----	-----	-----	-----	-----	-----	-----	-----	-----	-----	-----	-----	-----	-----	-----	-----	-----	-----	-----	-----	-----	-----	-----	-----	-----	-----	-----	OSTLU_4293	-----	-----	-----	TTHERM_00433850	-----	KPN_01474
NP_010322	Lysyl-tRNA synthetase, cytosolic	-----	-----	-----	-----	-----	-----	-----	-----	-----	-----	-----	-----	-----	-----	-----	-----	-----	-----	-----	-----	-----	-----	-----	-----	-----	-----	-----	-----	-----	-----	-----	-----	-----	-----	-----	-----	-----	-----	-----	-----	-----	-----	-----	-----	-----	-----	-----	-----
NP_010323	Plasma membrane P-type ATPase involved in Na+ and Li+ efflux	-----	-----	-----	-----	-----	-----	-----	-----	-----	-----	-----	-----	-----	-----	-----	-----	-----	-----	-----	-----	-----	-----	-----	-----	-----	-----	-----	-----	-----	-----	-----	-----	-----	-----	-----	-----	-----	-----	-----	-----	-----	-----	-----	-----	-----	-----	-----	-----
NP_010324	Plasma membrane P-type ATPase involved in Na+ and Li+ efflux	-----	-----	-----	-----	-----	-----	-----	-----	-----	-----	-----	-----	-----	-----	-----	-----	-----	-----	-----	-----	-----	-----	-----	-----	-----	-----	-----	-----	-----	-----	-----	-----	-----	-----	-----	-----	-----	-----	-----	-----	-----	-----	-----	-----	-----	-----	-----	-----
NP_010325	Plasma membrane P-type ATPase involved in Na+ and Li+ efflux	-----	-----	-----	-----	-----	-----	-----	-----	-----	-----	-----	-----	-----	-----	-----	-----	-----	-----	-----	-----	-----	-----	-----	-----	-----	-----	-----	-----	-----	-----	-----	-----	-----	-----	-----	-----	-----	-----	-----	-----	-----	-----	-----	-----	-----	-----	-----	-----
NP_010326	Mitochondrial ribosomal protein, small subunit	-----	-----	-----	-----	-----	-----	-----	-----	-----	-----	-----	-----	-----	-----	-----	-----	-----	-----	AT3G13120	4331942	-----	-----	-----	-----	-----	-----	-----	-----	CHLREDRAFT_195637	Y37D8A.18	-----	DDBDRAFT_0218191	-----	-----	-----	-----	-----	-----	-----	-----	-----	OSTLU_30445	CBG15759	-----	-----	-----	-----	KPN_03720
NP_010327	Conserved hypothetical protein	-----	-----	-----	-----	-----	-----	-----	-----	-----	-----	-----	-----	-----	-----	-----	-----	-----	-----	-----	-----	-----	-----	-----	-----	-----	-----	-----	-----	-----	-----	-----	-----	-----	-----	-----	-----	-----	-----	-----	-----	-----	-----	-----	-----	-----	-----	-----	-----
NP_010328	Transcriptional repressor for glucose repression of STA1 gene expression	-----	-----	-----	-----	-----	-----	-----	-----	-----	-----	-----	-----	-----	-----	-----	-----	-----	-----	AT4G06634	4337562	-----	-----	84410	12224	612788	535702	AgaP_AGAP007038	588024	-----	F53F8.1	418818	DDBDRAFT_0183831	100010455	AaeL_AAEL013544	Dmel_CG12029	MONBRDRAFT_10821	702323	-----	CMK079C	Dpse_GA17456	-----	-----	CBG05624	Bm1_47510	-----	TTHERM_00239260	-----	-----
NP_010329	Coproporphyrinogen III oxidase	-----	-----	-----	-----	-----	-----	-----	-----	-----	-----	-----	-----	-----	-----	-----	-----	-----	-----	-----	-----	-----	-----	-----	-----	-----	-----	-----	-----	-----	-----	-----	-----	-----	-----	-----	-----	-----	-----	-----	-----	-----	-----	-----	-----	-----	-----	-----	-----
NP_010330	RNA polymerase III subunit C11, required for RNA cleavage activity and transcription termination	-----	-----	-----	-----	-----	-----	-----	-----	-----	-----	-----	-----	-----	-----	-----	-----	-----	-----	-----	-----	-----	-----	-----	-----	-----	-----	-----	-----	-----	-----	-----	DDB_0216317	-----	-----	-----	-----	712412	-----	-----	-----	-----	-----	-----	-----	-----	TTHERM_00444250	-----	-----
NP_010331	Broad-specificity amino-acid permease - inductible by most neutral amino acids	-----	-----	-----	-----	-----	-----	-----	-----	-----	-----	-----	-----	-----	-----	-----	-----	-----	-----	-----	-----	-----	-----	-----	-----	-----	-----	-----	592783	-----	-----	-----	-----	-----	-----	-----	-----	-----	452516	-----	-----	431832	-----	-----	-----	-----	-----	-----	-----
NP_010332	Uroporphyrinogen decarboxylase	-----	-----	-----	-----	-----	-----	-----	-----	-----	-----	-----	-----	-----	-----	-----	-----	-----	-----	-----	-----	-----	-----	-----	-----	-----	-----	-----	-----	-----	-----	-----	-----	-----	-----	-----	-----	-----	-----	-----	-----	-----	-----	-----	-----	-----	-----	-----	-----
NP_010334	Found in Mitochondrial Proteome	-----	-----	-----	-----	-----	-----	-----	-----	-----	-----	-----	-----	-----	-----	-----	-----	-----	UM04964.1	AT1G01930	4336732	553307	55139	363255	52231	478916	507867	-----	582047	-----	K06H7.3	429038	-----	100024392	AaeL_AAEL003385	-----	MONBRDRAFT_17002	702461	459960	-----	-----	495279	OSTLU_28308	CBG22970	Bm1_16945	496950	TTHERM_00085060	506885.5	-----
NP_010335	Triose-phosphate isomerase	-----	-----	-----	-----	-----	-----	-----	-----	-----	-----	-----	-----	-----	-----	-----	-----	-----	-----	-----	-----	-----	-----	-----	-----	-----	-----	-----	-----	-----	-----	-----	-----	-----	-----	-----	-----	-----	-----	-----	-----	-----	-----	-----	-----	-----	-----	-----	-----
NP_010336	Protein of unknown function localised to cytoplasm and nucleus	-----	-----	-----	-----	-----	-----	-----	-----	-----	-----	-----	-----	-----	-----	-----	LACBIDRAFT_242520	-----	-----	-----	-----	-----	-----	-----	-----	-----	-----	-----	-----	-----	-----	-----	-----	-----	-----	-----	-----	-----	-----	-----	-----	-----	-----	-----	-----	-----	-----	507771.5	KPN_01784
NP_010337	Regulatory subunit for Cdc7p protein kinase	-----	-----	-----	DEHA0C03751g	CaJ7.0336	-----	An11g06950	AO090001000595	-----	AN1779.2	-----	MGG_00597	SPCC550.13	CNN01600	CNBN1540	LACBIDRAFT_313578	YALI0B17006g	UM00389.1	-----	-----	-----	10926	312046	27214	475219	510916	-----	-----	-----	-----	771128	DDBDRAFT_0190924	100027385	AaeL_AAEL013131	Dmel_CG5813	-----	705468	472668	-----	Dpse_GA19150	398696	-----	-----	-----	733748	-----	-----	-----
NP_010339	E2 ubiquitin-conjugating enzyme	-----	-----	-----	-----	-----	-----	-----	-----	-----	-----	-----	-----	-----	-----	-----	-----	-----	-----	-----	-----	-----	-----	-----	-----	-----	-----	-----	-----	-----	-----	-----	-----	-----	-----	-----	-----	-----	-----	-----	-----	-----	-----	-----	-----	-----	-----	-----	-----
NP_010340	Protoplasts-secreted protein	-----	-----	-----	-----	-----	-----	-----	-----	FG10089.1	-----	NCU08936	-----	-----	-----	-----	-----	-----	-----	-----	-----	-----	-----	-----	-----	-----	-----	-----	-----	CHLREDRAFT_191638	-----	-----	-----	-----	-----	-----	MONBRDRAFT_25579	-----	-----	-----	-----	-----	-----	-----	-----	-----	-----	-----	-----
NP_010341	Protein of unknown function localised to ER	-----	-----	CAGL0E04664g	-----	-----	-----	-----	-----	-----	-----	-----	-----	-----	-----	-----	-----	-----	-----	-----	-----	-----	-----	-----	-----	-----	-----	-----	-----	-----	-----	-----	-----	-----	-----	-----	-----	-----	-----	-----	-----	-----	-----	-----	-----	-----	-----	-----	-----
NP_010342	ER to golgi transport of GPI-anchored proteins	-----	KLLA0E12639g	-----	DEHA0G06787g	CaO19_7578	PICST_51634	An16g08470	AO090023000334	FG04451.1	AN1461.2	-----	MGG_02297	SPAC227.11c	CNJ01780	CNBJ1680	LACBIDRAFT_292224	YALI0E32131g	UM04531.1	AT5G35080	-----	795170	10956	362891	66753	474593	781454	AgaP_AGAP009546	763347	CHLREDRAFT_142357	Y105E8A.2	421220	-----	100031487	AaeL_AAEL007891	Dmel_CG6766	MONBRDRAFT_26903	715555	452022	-----	Dpse_GA19848	495829	-----	CBG08741	Bm1_40990	407930	-----	-----	-----
NP_010343	Triacylglycerol lipase	-----	-----	-----	-----	-----	-----	-----	AO090038000580	-----	-----	-----	-----	-----	-----	-----	-----	-----	-----	-----	-----	-----	-----	-----	-----	-----	-----	-----	-----	-----	-----	-----	-----	-----	-----	-----	-----	-----	-----	-----	-----	-----	-----	-----	-----	-----	TTHERM_00047280	-----	-----
NP_010344	E2 ubiquitin-conjugating enzyme	-----	-----	-----	-----	-----	-----	-----	-----	-----	-----	-----	-----	-----	-----	-----	-----	-----	-----	-----	-----	-----	-----	-----	-----	-----	-----	-----	-----	-----	-----	-----	-----	-----	-----	-----	-----	-----	-----	-----	-----	-----	-----	-----	-----	-----	-----	-----	-----
NP_010345	Protein required for 60S ribosomal subunit biogenesis	-----	-----	CAGL0I10670g	-----	-----	-----	-----	-----	-----	-----	-----	-----	-----	-----	-----	-----	YALI0F20284g	-----	-----	-----	554096	-----	-----	-----	-----	-----	-----	-----	-----	-----	-----	-----	-----	-----	Dmel_CG7839	-----	710207	-----	CMC082C	-----	-----	-----	-----	-----	-----	-----	508355.16	-----
NP_010346	Putative mitochondrial repair protein	-----	-----	-----	-----	-----	-----	-----	-----	-----	-----	-----	-----	-----	-----	-----	-----	-----	UM05951.1	AT5G60790	4346343	570148	23	85493	224742	474864	525343	AgaP_AGAP002060	757548	CHLREDRAFT_139628	Y50E8A.16	417443	DDB_0191517	100024123	AaeL_AAEL005491	Dmel_CG3879	MONBRDRAFT_515	711864	462543	CMJ216C	Dpse_GA15996	447467	OSTLU_46540	CBG08583	Bm1_33430	100135090	TTHERM_00313120	509105.13	-----
NP_010347	Serine C-palmitoyltransferase subunit	-----	-----	-----	-----	-----	-----	-----	-----	-----	-----	-----	-----	-----	-----	-----	-----	-----	-----	-----	-----	-----	-----	-----	-----	-----	-----	-----	-----	-----	-----	-----	-----	-----	-----	-----	-----	-----	-----	-----	-----	-----	-----	-----	-----	-----	TTHERM_01014670	-----	-----
NP_010348	Protein of unknown function localised to cytoplasm and nucleus	-----	-----	-----	-----	-----	-----	An01g02300	-----	FG09775.1	-----	-----	-----	SPAC17H9.11	CNL03850	CNBI2920	LACBIDRAFT_295270	-----	UM01268.1	-----	-----	-----	-----	-----	-----	-----	-----	-----	-----	-----	Y50D7A.10	-----	-----	-----	-----	-----	-----	-----	-----	-----	-----	-----	-----	CBG15718	Bm1_56925	-----	-----	-----	-----
NP_010349	Ribosomal protein	-----	-----	-----	-----	-----	-----	-----	-----	-----	-----	-----	-----	-----	-----	-----	-----	-----	-----	-----	-----	-----	-----	-----	-----	-----	-----	-----	-----	-----	-----	-----	-----	-----	-----	-----	-----	-----	-----	-----	-----	-----	-----	-----	-----	-----	-----	-----	-----
NP_010350	Protein of unknown function localised to mitochondria	-----	KLLA0F12694g	-----	-----	-----	-----	-----	-----	-----	-----	-----	-----	-----	-----	-----	-----	-----	-----	-----	-----	-----	-----	-----	-----	-----	-----	-----	-----	-----	-----	-----	-----	-----	-----	-----	-----	-----	-----	-----	-----	-----	-----	-----	-----	-----	-----	-----	-----
NP_010351	Protein of unknown function localised to cytoplasm	-----	KLLA0F12672g	-----	-----	-----	PICST_60136	-----	-----	-----	AN5980.2	-----	-----	-----	-----	-----	-----	YALI0B00308g	-----	-----	-----	554138	79871	305120	231571	484145	529184	-----	-----	-----	-----	424501	-----	100026251	-----	Dmel_CG34183	-----	706358	457022	-----	-----	-----	-----	-----	Bm1_33765	-----	-----	-----	-----
NP_010352	Protein of unknown function localised to cytoplasm	-----	-----	-----	-----	-----	-----	-----	AO090023000886	FG01671.1	AN4426.2	NCU03333	MGG_12093	SPBC17A3.03c	CNG02810	CNBG1960	-----	-----	UM01452.1	-----	4346470	-----	-----	-----	-----	-----	-----	-----	-----	-----	-----	-----	-----	-----	-----	-----	-----	-----	-----	CMA119C	-----	-----	-----	-----	-----	-----	-----	-----	-----
NP_010353	Protein of unknown function	-----	-----	-----	DEHA0F26510g	-----	PICST_47663	An11g04530	AO090003000287	FG08744.1	AN2082.2	NCU03906	MGG_06516	SPAC22A12.14c	-----	-----	-----	YALI0F04554g	-----	AT1G03350	4325175	794882	55108	297890	100383	487307	505545	-----	-----	CHLREDRAFT_191691	-----	419658	DDBDRAFT_0187079	-----	-----	-----	-----	708083	456717	-----	-----	443825	-----	-----	-----	595022	-----	-----	-----
NP_010354	Ubiquitin-specific protease	-----	-----	-----	-----	-----	-----	-----	-----	-----	-----	-----	-----	-----	-----	-----	-----	-----	-----	-----	-----	-----	-----	-----	-----	-----	-----	-----	-----	-----	-----	-----	-----	-----	-----	-----	-----	-----	-----	-----	-----	-----	-----	-----	-----	-----	-----	-----	-----
NP_010355	Found in Mitochondrial Proteome	-----	KLLA0E10230g	-----	-----	-----	-----	-----	-----	-----	-----	-----	-----	-----	-----	-----	-----	-----	-----	-----	-----	-----	-----	-----	-----	-----	-----	-----	-----	-----	-----	-----	-----	-----	-----	-----	-----	-----	-----	-----	-----	-----	-----	-----	-----	-----	-----	-----	-----
NP_010356	PolyAmine Acetyltransferase	-----	-----	-----	-----	-----	-----	-----	-----	FG01985.1	-----	NCU05291	MGG_07134	-----	-----	-----	-----	-----	UM00127.1	AT1G32070	-----	30685	15	25120	11298	483331	281583	-----	-----	-----	-----	396066	-----	100026619	-----	-----	-----	706924	503504	CMV200C	-----	-----	OSTLU_43627	-----	-----	-----	-----	-----	KPN_04183
NP_010357	Mannosyl diphosphorylinositol ceramide synthase	-----	-----	-----	-----	-----	-----	-----	-----	-----	-----	-----	-----	-----	-----	-----	-----	-----	-----	-----	-----	-----	-----	-----	-----	-----	-----	-----	-----	-----	-----	-----	-----	-----	-----	-----	-----	-----	-----	CML255C	-----	-----	-----	-----	-----	-----	-----	-----	-----
NP_010358	Component of SWI/SNF transcription activator complex	-----	KLLA0E10142g	-----	-----	-----	-----	-----	-----	-----	-----	-----	-----	-----	-----	-----	-----	-----	-----	-----	-----	-----	-----	-----	-----	-----	-----	-----	-----	-----	-----	-----	-----	-----	-----	-----	-----	-----	-----	-----	-----	-----	-----	-----	-----	-----	-----	-----	-----
NP_010359	Alpha,alpha-trehalose-phosphate synthase, 102 KD subunit	-----	-----	-----	-----	-----	-----	-----	-----	-----	-----	-----	-----	-----	-----	-----	-----	-----	-----	-----	-----	-----	-----	-----	-----	-----	-----	-----	-----	-----	ZK54.2	-----	-----	-----	-----	-----	-----	-----	-----	-----	-----	-----	-----	CBG01861	Bm1_40170	-----	-----	-----	-----
NP_010360	Protein ser/thr phosphatase	-----	-----	-----	-----	-----	-----	-----	-----	-----	-----	-----	-----	-----	-----	-----	-----	-----	-----	-----	-----	-----	-----	-----	-----	-----	-----	-----	-----	-----	-----	-----	-----	-----	-----	-----	-----	-----	-----	-----	-----	-----	-----	-----	-----	-----	-----	-----	-----
NP_010361	DNA repair protein	-----	-----	-----	-----	-----	-----	-----	AO090005000453	FG09716.1	AN6728.2	NCU08806	-----	SPAC3C7.03c	-----	-----	-----	-----	-----	AT2G28560	-----	-----	5890	500679	19363	491143	617007	-----	-----	-----	-----	-----	-----	-----	-----	-----	-----	711358	467487	CMT565C	Dpse_GA20711	-----	OSTLU_17346	-----	-----	-----	-----	-----	-----
NP_010362	Abundant cell surface glycoprotein	-----	KLLA0E01023g	CAGL0K10164g	-----	-----	-----	-----	-----	FG10772.1	-----	NCU01418	-----	-----	-----	-----	-----	-----	-----	-----	-----	-----	-----	-----	-----	-----	-----	-----	-----	-----	-----	-----	-----	-----	-----	-----	-----	-----	-----	-----	-----	-----	-----	-----	-----	-----	-----	-----	-----
NP_010363	Suppressor of hydroxy-urea sensitivity, promote resistance to killing by methyl methanesulfonate	-----	-----	-----	-----	-----	-----	-----	-----	-----	-----	-----	-----	-----	-----	-----	-----	-----	-----	-----	-----	-----	-----	-----	-----	-----	-----	-----	-----	-----	-----	-----	-----	-----	-----	-----	-----	-----	-----	-----	-----	-----	-----	-----	-----	-----	-----	-----	-----
NP_010364	Cytochrome-c oxidase assembly protein	-----	-----	-----	-----	-----	-----	An15g01270	AO090701000127	-----	AN6593.2	NCU08992	MGG_04980	-----	-----	-----	-----	-----	-----	-----	-----	-----	-----	-----	-----	-----	-----	-----	-----	-----	-----	-----	-----	-----	-----	-----	-----	-----	-----	-----	-----	-----	-----	-----	-----	-----	-----	-----	-----
NP_010365	Protein required for the vacuolar assembly	-----	-----	-----	-----	-----	-----	An02g06960	AO090003000675	FG06075.1	AN4876.2	NCU05902	MGG_03313	-----	-----	-----	-----	-----	-----	-----	-----	-----	-----	-----	-----	-----	-----	-----	-----	-----	F32A6.3	-----	-----	100016004	AaeL_AAEL001157	Dmel_CG18028	MONBRDRAFT_26746	-----	-----	-----	-----	-----	OSTLU_27856	CBG14653	Bm1_34430	-----	-----	510187.46	-----
NP_010366	Pyruvate decarboxylase regulatory protein	-----	-----	-----	-----	-----	-----	-----	AO090011000280	-----	AN6156.2	NCU00392	-----	SPAC9E9.10c	-----	-----	LACBIDRAFT_334411	-----	-----	-----	-----	100003473	201798	295162	403175	475466	538784	AgaP_AGAP001906	579512	-----	-----	-----	-----	100028881	-----	-----	MONBRDRAFT_6208	695777	741699	-----	-----	-----	-----	-----	-----	-----	-----	-----	-----
NP_010367	Protein involved in telomere length regulation	-----	KLLA0C11825g	CAGL0K10032g	DEHA0D04356g	-----	-----	-----	-----	-----	-----	-----	-----	-----	-----	-----	-----	-----	-----	-----	-----	-----	-----	-----	-----	-----	-----	-----	-----	-----	-----	-----	-----	-----	-----	-----	-----	-----	-----	-----	-----	-----	-----	-----	-----	-----	-----	-----	-----
NP_010368	Protein involved in cleavage at site A2 in pre-rRNA in the pathway of ribosomal RNA processing	-----	-----	-----	-----	-----	-----	-----	-----	-----	-----	-----	-----	-----	-----	-----	-----	-----	-----	-----	-----	-----	-----	-----	-----	-----	-----	-----	-----	-----	-----	-----	-----	-----	-----	-----	-----	-----	-----	-----	-----	-----	-----	-----	-----	-----	-----	-----	-----
NP_010369	Integral membrane protein localized to vesicles along with the v-SNARE Tlg2p	-----	-----	-----	-----	-----	-----	-----	-----	-----	-----	-----	-----	-----	CNM01340	CNBM1200	-----	-----	-----	-----	-----	-----	-----	-----	-----	-----	-----	-----	-----	-----	-----	-----	-----	-----	-----	-----	MONBRDRAFT_26627	-----	-----	CMR413C	-----	-----	OSTLU_37086	-----	-----	-----	-----	-----	-----
NP_010370	Protein involved in morphogenesis of the mating projection	-----	KLLA0C11891g	CAGL0I08591g	DEHA0A09779g	CaO19.11937	PICST_67587	-----	AO090005001032	FG07218.1	AN0979.2	NCU00064	MGG_08826	-----	-----	-----	-----	YALI0A08261g	UM05499.1	-----	-----	-----	-----	-----	-----	-----	-----	-----	-----	-----	-----	-----	-----	-----	-----	-----	-----	-----	-----	-----	-----	-----	-----	-----	-----	-----	-----	-----	-----
NP_010371	ER protein-translocase complex subunit	-----	-----	-----	-----	-----	-----	An01g11630	-----	FG08871.1	AN4589.2	NCU04127	MGG_02742	SPAC4G8.02c	CNA00580	-----	LACBIDRAFT_170758	-----	-----	-----	4328492	-----	23480	689134	100045433	404017	615778	-----	592604	-----	F32D8.6	776639	-----	100018497	AaeL_AAEL005471	-----	MONBRDRAFT_19429	716898	745962	-----	-----	-----	-----	CBG09730	Bm1_05280	-----	TTHERM_00579270	-----	-----
NP_010372	Protein involved in processing rRNA precursor species to mature rRNAs	-----	-----	-----	-----	-----	-----	An08g03290	-----	-----	AN1175.2	-----	-----	-----	-----	-----	-----	-----	-----	AT5G20600	4337268	-----	-----	-----	-----	-----	512925	-----	-----	-----	C47E12.7	-----	DDBDRAFT_0205719	-----	-----	Dmel_CG12396	MONBRDRAFT_32386	-----	-----	CMO236C	Dpse_GA11606	-----	OSTLU_43453	CBG03442	Bm1_53775	-----	TTHERM_00083680	507083.1	-----
NP_010373	Pre-mRNA splicing factor affecting 3` splice site choice	-----	-----	-----	DEHA0F04983g	CaO19_6827	-----	An11g09560	AO090020000320	FG08897.1	AN4788.2	NCU01950	MGG_02985	SPBC365.05c	CND02870	CNBD3490	LACBIDRAFT_246820	-----	UM04951.1	AT1G65660	4344572	492495	10569	303057	193116	479308	512318	AgaP_AGAP004776	593044	CHLREDRAFT_172647	K07C5.6	416157	DDB_0233423	100030408	AaeL_AAEL013978	Dmel_CG1420	MONBRDRAFT_37998	696023	737318	-----	Dpse_GA12820	-----	OSTLU_19906	CBG09591	Bm1_33885	-----	TTHERM_00317030	-----	-----
NP_010374	Protein of unknown function	-----	-----	-----	DEHA0F05390g	CaO19_14097	PICST_87338	-----	-----	FG09946.1	-----	NCU03950	MGG_07259	-----	-----	-----	-----	YALI0D13156g	-----	-----	-----	-----	-----	-----	-----	-----	-----	-----	-----	-----	-----	-----	-----	-----	-----	-----	-----	-----	-----	-----	-----	-----	-----	-----	-----	-----	-----	-----	-----
NP_010375	Integral membrane protein	-----	-----	-----	-----	-----	-----	-----	AO090138000161	FG10916.1	AN7766.2	-----	-----	-----	-----	-----	-----	-----	-----	-----	-----	-----	-----	-----	-----	-----	-----	-----	-----	-----	-----	-----	DDBDRAFT_0219642	-----	-----	-----	-----	-----	-----	-----	-----	-----	OSTLU_5872	-----	-----	-----	-----	-----	-----
NP_010376	Protein promoting preinitiation complex assembly	-----	-----	-----	-----	-----	PICST_90176	-----	-----	-----	-----	-----	-----	-----	-----	-----	LACBIDRAFT_187846	-----	-----	-----	-----	-----	-----	-----	-----	-----	-----	-----	-----	-----	-----	-----	-----	-----	-----	-----	MONBRDRAFT_34730	-----	-----	-----	-----	-----	-----	-----	-----	-----	-----	-----	-----
NP_010377	E2 ubiquitin-conjugating enzyme	-----	-----	-----	-----	-----	-----	-----	-----	-----	-----	-----	-----	-----	-----	-----	-----	-----	-----	-----	-----	-----	-----	-----	-----	-----	-----	-----	-----	-----	-----	-----	-----	-----	-----	-----	-----	-----	-----	-----	-----	-----	-----	-----	-----	-----	-----	-----	-----
NP_010378	Protein transporter	-----	-----	-----	-----	-----	-----	-----	-----	-----	-----	-----	-----	-----	-----	-----	-----	-----	-----	-----	-----	-----	-----	-----	-----	-----	-----	-----	-----	-----	-----	-----	-----	-----	-----	-----	-----	-----	-----	-----	-----	-----	-----	-----	-----	-----	-----	-----	KPN_04654
NP_010381	DNA damage-responsive repressor of PHR1	-----	-----	-----	-----	-----	-----	-----	-----	-----	-----	-----	-----	-----	-----	-----	-----	-----	-----	-----	4338043	-----	-----	-----	-----	-----	-----	-----	579470	CHLREDRAFT_170309	-----	-----	DDB_0220639	-----	-----	-----	MONBRDRAFT_27628	-----	-----	CMT461C	-----	495062	-----	CBG20662	-----	-----	TTHERM_00467690	-----	-----
NP_010382	DNA mismatch repair protein	-----	-----	-----	-----	-----	-----	-----	-----	-----	-----	-----	-----	-----	-----	-----	-----	-----	-----	-----	-----	-----	-----	-----	-----	-----	-----	-----	-----	-----	-----	-----	-----	-----	-----	-----	-----	-----	-----	-----	-----	-----	-----	-----	-----	-----	-----	-----	-----
NP_010383	TY1A protein	-----	-----	-----	-----	-----	-----	-----	-----	-----	-----	-----	-----	-----	-----	-----	-----	-----	-----	-----	-----	-----	-----	-----	-----	-----	-----	-----	-----	-----	-----	-----	-----	-----	-----	-----	-----	-----	-----	-----	-----	-----	-----	-----	-----	-----	TTHERM_00125460	508303.65	-----
NP_010384	Suppressor of clathrin deficiency	-----	-----	-----	-----	-----	-----	-----	-----	-----	-----	-----	-----	-----	-----	-----	-----	-----	-----	-----	-----	-----	-----	-----	-----	-----	-----	-----	-----	-----	-----	-----	-----	-----	-----	-----	-----	-----	-----	-----	-----	-----	-----	-----	-----	-----	-----	-----	-----
NP_010385	Tlg2-Vesicle Protein	-----	-----	-----	-----	CaO19_10588	PICST_80736	An01g02410	-----	FG05082.1	AN0175.2	NCU07727	MGG_01845	-----	-----	-----	-----	YALI0C05577g	-----	-----	-----	-----	-----	-----	-----	-----	-----	-----	-----	-----	-----	-----	-----	-----	-----	-----	-----	-----	-----	-----	-----	-----	-----	-----	-----	-----	-----	-----	-----
NP_010386	Protein required for 60S pre-ribosome formation	-----	-----	-----	-----	-----	-----	An04g08860	AO090102000142	FG06955.1	AN7299.2	NCU00422	MGG_06316	SPBC23E6.05	CND00750	CNBD5520	LACBIDRAFT_190518	-----	UM05665.1	AT3G51800	4338500	368737	5036	288778	18813	474396	540272	AgaP_AGAP005108	576641	CHLREDRAFT_139416	W08E12.7	425279	DDB_0232955	100013526	AaeL_AAEL012312	Dmel_CG10576	MONBRDRAFT_16495	711482	467034	CMM200C	Dpse_GA10407	444257	OSTLU_28526	CBG01629	Bm1_12685	493284	TTHERM_01004930	506211.2	-----
NP_010388	Pheromone signal transduction pathway protein	-----	-----	-----	DEHA0G13684g	CaO19.9674	-----	An07g09480	AO090012000947	FG06762.1	AN5167.2	NCU07565	-----	-----	-----	-----	-----	YALI0F20680g	-----	-----	-----	-----	-----	-----	-----	-----	-----	-----	-----	-----	-----	-----	-----	-----	-----	-----	-----	-----	-----	-----	-----	-----	-----	-----	-----	-----	-----	-----	-----
NP_010389	Protein involved in spore wall formation	-----	-----	-----	-----	-----	-----	-----	-----	-----	-----	-----	-----	SPAC26H5.11	CND03530	CNBD2800	LACBIDRAFT_188344	-----	UM04961.1	-----	-----	-----	-----	-----	-----	-----	-----	-----	-----	-----	-----	-----	-----	-----	-----	-----	-----	-----	-----	-----	-----	-----	-----	-----	-----	-----	-----	-----	-----
NP_010390	Vacular membrane protein	-----	-----	-----	-----	-----	-----	-----	-----	-----	-----	-----	-----	-----	-----	-----	-----	-----	-----	AT3G06170	4333235	-----	-----	-----	-----	-----	-----	-----	-----	CHLREDRAFT_154748	-----	-----	-----	-----	-----	Dmel_CG4672	MONBRDRAFT_18904	-----	-----	-----	-----	-----	OSTLU_12272	-----	Bm1_50685	-----	TTHERM_00486150	507765.12	-----
NP_010391	Actin-related protein	-----	KLLA0F11913g	-----	-----	-----	-----	-----	-----	-----	-----	-----	-----	SPBC56F2.03	CNE01210	CNBE1160	LACBIDRAFT_244279	YALI0E31554g	UM05833.1	-----	4338914	393139	-----	-----	-----	-----	-----	AgaP_AGAP012077	582516	-----	-----	423543	-----	100021105	-----	Dmel_CG12235	-----	-----	-----	-----	Dpse_GA11497	444368	-----	-----	Bm1_21120	496410	-----	507129.1	-----
NP_010392	Strong similarity to CCw2p, and Flo1p, pseudogene in S288c	-----	-----	-----	-----	-----	-----	-----	-----	-----	-----	-----	-----	-----	-----	-----	-----	-----	-----	-----	-----	-----	-----	-----	-----	-----	-----	-----	-----	-----	-----	-----	-----	-----	-----	-----	-----	-----	-----	-----	-----	-----	-----	-----	-----	-----	-----	-----	-----
NP_010393	Sporulation specific protein	-----	-----	-----	DEHA0E17578g	-----	PICST_66685	An04g08690	AO090102000156	FG04266.1	AN7311.2	NCU05213	MGG_12338	SPBC1604.19c	CNC01620	CNBC5640	-----	YALI0E12177g	-----	-----	4334355	-----	-----	-----	-----	-----	-----	-----	-----	-----	-----	-----	-----	-----	-----	-----	MONBRDRAFT_37880	-----	-----	-----	-----	-----	-----	-----	-----	-----	-----	-----	-----
NP_010394	Similarity to Mpa43p	-----	-----	-----	-----	-----	-----	-----	-----	-----	-----	-----	-----	-----	-----	-----	-----	-----	-----	-----	-----	-----	-----	-----	-----	-----	-----	-----	-----	CHLREDRAFT_108536	-----	-----	DDBDRAFT_0205529	-----	-----	-----	-----	-----	-----	-----	-----	-----	OSTLU_2596	-----	-----	100038285	TTHERM_00343670	508625.15	-----
NP_010395	DNA replication fork blocking protein	-----	-----	-----	-----	-----	-----	-----	-----	-----	-----	-----	-----	-----	-----	-----	-----	-----	-----	-----	-----	-----	124751	-----	-----	-----	-----	-----	-----	-----	-----	-----	-----	-----	-----	-----	-----	717353	747051	-----	-----	-----	-----	-----	-----	-----	-----	-----	-----
NP_010396	Putative alanine transaminase (glutamyc pyruvic transaminase)	-----	-----	-----	-----	-----	-----	-----	-----	-----	-----	-----	-----	-----	-----	-----	-----	-----	UM05676.1	-----	-----	-----	-----	-----	-----	-----	-----	-----	592114	-----	-----	-----	-----	-----	-----	-----	-----	-----	454227	-----	Dpse_GA13109	-----	-----	-----	Bm1_31005	-----	-----	-----	KPN_02680
NP_010398	Cell cycle regulator	-----	KLLA0F19206g	CAGL0L12298g	-----	-----	-----	-----	-----	-----	-----	-----	-----	-----	-----	-----	-----	-----	-----	-----	-----	-----	-----	-----	-----	-----	-----	-----	-----	-----	-----	-----	-----	-----	-----	-----	-----	-----	-----	-----	-----	-----	-----	-----	-----	-----	-----	-----	-----
NP_010399	Putative protein of unknown function; deletion mutant exhibits poor growth at elevated pH and calcium; Ydr114cp [Saccharomyces cerevisiae].	-----	-----	-----	-----	-----	-----	-----	-----	-----	-----	-----	-----	-----	-----	-----	-----	-----	-----	-----	-----	-----	-----	-----	-----	-----	-----	-----	-----	-----	-----	-----	-----	-----	-----	-----	-----	-----	-----	-----	-----	-----	-----	-----	-----	-----	-----	-----	-----
NP_010400	Mitochondrial ribosomal protein, large subunit	-----	-----	-----	-----	-----	-----	An04g01970	AO090023000815	-----	-----	NCU03638	MGG_07018	-----	CNA01000	CNBA0970	LACBIDRAFT_150208	-----	-----	AT3G13882	4326350	562879	64981	290632	94065	610139	786454	-----	-----	-----	-----	426941	-----	100016187	-----	-----	MONBRDRAFT_5692	719004	748388	-----	-----	-----	-----	-----	-----	-----	-----	-----	-----
NP_010401	Mitochondrial ribosomal protein, large subunit	-----	-----	-----	-----	-----	-----	An09g05980	AO090102000567	FG05932.1	AN8225.2	NCU08893	MGG_05957	SPAC1610.02c	CNC03070	CNBC4140	LACBIDRAFT_301256	-----	UM00811.1	-----	-----	-----	-----	289491	-----	-----	504835	-----	-----	CHLREDRAFT_126226	-----	-----	-----	-----	-----	-----	MONBRDRAFT_32902	-----	-----	-----	-----	446516	OSTLU_12802	-----	-----	548880	-----	-----	KPN_04361
NP_010402	Protein putative involved in cytoplasmic ribosome function	-----	-----	-----	-----	-----	-----	An08g05250	AO090001000220	-----	AN1044.2	-----	-----	-----	CNL05370	CNBI1440	LACBIDRAFT_315766	-----	-----	AT1G71350	-----	394137	-----	498225	16865	478951	511844	AgaP_AGAP011804	-----	CHLREDRAFT_115084	C25H3.4	419845	DDBDRAFT_0187566	100019641	AaeL_AAEL009412	Dmel_CG31426	-----	695274	457682	CMQ095C	Dpse_GA16246	100036834	OSTLU_28705	CBG02479	Bm1_46640	395035	-----	-----	-----
NP_010403	Subunit of the anaphase promoting complex	-----	KLLA0F19316g	-----	DEHA0B08327g	-----	PICST_50092	-----	-----	-----	-----	-----	-----	-----	-----	-----	-----	YALI0D12705g	-----	-----	-----	-----	-----	-----	-----	-----	-----	-----	-----	-----	-----	-----	-----	-----	-----	-----	-----	-----	-----	-----	-----	-----	-----	-----	-----	-----	-----	-----	-----
NP_010404	Putative member of family of basic amino acid transporters localised to vacuolar membrane	-----	-----	CAGL0J01375g	DEHA0G18579g	CaO19.8888	PICST_33428	An11g06860	AO090001000265	FG05127.1	AN9316.2	NCU09551	MGG_07444	-----	-----	-----	LACBIDRAFT_236212	YALI0E18095g	UM01964.1	-----	-----	-----	-----	-----	-----	-----	-----	-----	-----	-----	Y70G10A.3	-----	DDB_0191430	-----	-----	-----	-----	-----	-----	-----	-----	-----	-----	-----	-----	-----	-----	-----	KPN_00223
NP_010405	N2,N2-dimethylguanine tRNA methyltransferase	-----	-----	-----	-----	-----	-----	-----	-----	-----	-----	-----	-----	-----	-----	-----	-----	-----	-----	-----	-----	-----	-----	-----	-----	-----	-----	-----	-----	-----	-----	-----	-----	-----	-----	-----	-----	714319	-----	-----	-----	779165	-----	-----	-----	-----	-----	-----	KPN_02233
NP_010406	DNA polymerase II (epsilon) 4th subunit	-----	-----	-----	-----	-----	-----	An08g02510	AO090038000369	FG01182.1	AN1225.2	NCU03073	-----	SPBC3D6.09	-----	-----	LACBIDRAFT_309497	-----	UM03288.1	AT2G27470	4347894	393774	54107	298098	59001	612550	510678	-----	580013	CHLREDRAFT_101275	-----	396205	-----	100010006	AaeL_AAEL001764	-----	-----	705074	452191	CMR360C	-----	399126	-----	CBG07067	Bm1_07285	550018	-----	-----	-----
NP_010407	Ser/thr protein kinase	-----	-----	-----	-----	-----	-----	-----	-----	-----	-----	-----	-----	-----	-----	-----	-----	-----	-----	-----	-----	-----	-----	-----	-----	-----	-----	-----	-----	-----	-----	-----	-----	-----	-----	-----	-----	-----	-----	-----	-----	-----	-----	-----	-----	-----	-----	-----	-----
NP_010408	Basic helix-loop-helix (BHLH) transcription factor	-----	-----	-----	-----	-----	-----	-----	-----	-----	-----	-----	-----	-----	-----	-----	-----	-----	-----	-----	-----	-----	-----	-----	-----	-----	-----	-----	-----	-----	-----	-----	-----	-----	-----	-----	-----	-----	-----	-----	-----	-----	-----	-----	-----	-----	-----	-----	-----
NP_010409	Protein of unknown function	-----	-----	-----	-----	-----	-----	-----	-----	-----	-----	NCU09010	-----	-----	-----	-----	-----	-----	-----	-----	-----	-----	-----	-----	-----	-----	-----	-----	-----	-----	-----	-----	-----	-----	-----	-----	-----	-----	-----	-----	-----	-----	-----	-----	-----	-----	-----	-----	-----
NP_010410	Protein involved in cell wall biogenesis and architecture	-----	-----	-----	DEHA0F24211g	-----	PICST_47288	An01g02690	AO090003000960	FG05008.1	AN4046.2	NCU06332	MGG_06157	SPAC6G10.03c	CNE00570	CNBE0500	LACBIDRAFT_305719	-----	-----	AT4G24160	4347605	550276	63874	364380	105501	607421	509896	AgaP_AGAP008167	575271	CHLREDRAFT_121979	C37H5.3	420673	-----	100023937	AaeL_AAEL008664	Dmel_CG1882	MONBRDRAFT_29634	711758	452784	CML191C	Dpse_GA15096	446400	-----	CBG08821	Bm1_20485	550041	TTHERM_01068170	-----	-----
NP_010411	Spore Wall Formation	-----	-----	-----	-----	-----	-----	-----	-----	-----	-----	-----	-----	-----	-----	-----	-----	YALI0B01606g	-----	-----	-----	-----	-----	-----	-----	-----	-----	-----	-----	-----	-----	-----	-----	-----	-----	-----	-----	-----	-----	-----	-----	-----	-----	-----	-----	-----	-----	-----	-----
NP_010412	Arom pentafunctional enzyme	-----	-----	-----	-----	-----	-----	-----	-----	-----	-----	-----	-----	-----	-----	-----	-----	-----	-----	-----	-----	100000968	-----	-----	-----	-----	-----	-----	-----	-----	-----	-----	-----	-----	-----	-----	-----	-----	-----	-----	-----	-----	-----	-----	-----	-----	-----	-----	-----
NP_010413	Protein of unknown function localised to vacuolar membrane	-----	-----	-----	-----	-----	-----	-----	-----	-----	-----	-----	-----	-----	-----	-----	-----	-----	-----	AT2G19520	-----	-----	-----	-----	-----	-----	-----	-----	-----	CHLREDRAFT_132770	K07A1.12	-----	-----	-----	-----	-----	MONBRDRAFT_29376	-----	-----	-----	-----	380357	OSTLU_12589	CBG03710	Bm1_57630	394881	TTHERM_01006540	507809.11	-----
NP_010414	Actin filament bundling protein, fimbrin	-----	-----	-----	-----	-----	-----	An03g04570	-----	-----	-----	-----	-----	-----	-----	-----	-----	-----	-----	-----	-----	-----	-----	-----	-----	-----	-----	-----	-----	CHLREDRAFT_191590	-----	-----	-----	-----	-----	-----	-----	-----	-----	-----	-----	-----	-----	-----	-----	-----	-----	-----	-----
NP_010415	Basic protein with putative coiled-coil regions that comprises a filament between spindle pole bodies	-----	KLLA0F19921g	-----	-----	-----	-----	-----	-----	-----	-----	-----	-----	-----	-----	-----	-----	-----	-----	-----	-----	-----	-----	-----	-----	-----	-----	-----	-----	-----	-----	-----	-----	-----	-----	-----	-----	-----	-----	-----	-----	-----	-----	-----	-----	-----	-----	-----	-----
NP_010416	Protein of unknown function localised to vacuole	-----	-----	-----	DEHA0E14894g	-----	PICST_28972	-----	-----	-----	-----	-----	-----	-----	-----	-----	-----	-----	-----	-----	-----	-----	-----	-----	-----	-----	-----	-----	-----	-----	-----	-----	-----	-----	-----	-----	-----	-----	-----	-----	-----	-----	-----	-----	-----	-----	-----	-----	-----
NP_010417	Protein of unknown function localised to cytoplasm and nucleus	-----	-----	-----	-----	-----	-----	-----	-----	-----	AN0624.2	-----	-----	-----	-----	-----	-----	-----	-----	-----	-----	-----	-----	-----	-----	-----	-----	-----	-----	-----	-----	-----	-----	-----	-----	-----	-----	-----	-----	-----	-----	-----	-----	-----	-----	-----	-----	-----	-----
NP_010419	Vacuolar `full-size` ABC transporter responsible for vacuolar sequestration of glutathione-S-conjugates	-----	-----	-----	-----	-----	-----	-----	-----	-----	-----	-----	-----	-----	-----	-----	-----	-----	-----	-----	-----	-----	-----	-----	-----	-----	-----	-----	-----	-----	-----	-----	-----	-----	-----	-----	-----	-----	-----	-----	-----	-----	-----	-----	-----	-----	-----	-----	-----
NP_010421	Reduced growth phenotype protein	-----	-----	-----	DEHA0E22088g	-----	PICST_34848	-----	AO090026000370	-----	AN6289.2	NCU06774	-----	-----	-----	-----	-----	YALI0F29513g	-----	-----	-----	-----	-----	-----	-----	-----	-----	-----	-----	-----	-----	-----	-----	-----	-----	-----	-----	-----	-----	-----	-----	-----	-----	-----	-----	-----	-----	-----	-----
NP_010422	Hyperrecombination protein related to Top1p	-----	-----	-----	-----	-----	-----	-----	-----	-----	-----	-----	-----	-----	-----	-----	-----	-----	-----	-----	-----	-----	-----	-----	-----	-----	-----	-----	-----	-----	-----	-----	-----	-----	-----	-----	-----	-----	-----	-----	-----	-----	-----	-----	-----	-----	-----	-----	-----
NP_010423	Ubiquitin-like protein	-----	-----	-----	-----	-----	-----	-----	-----	-----	-----	-----	-----	-----	-----	-----	-----	-----	-----	-----	-----	-----	-----	-----	-----	-----	-----	-----	-----	-----	-----	-----	-----	-----	-----	-----	-----	-----	-----	-----	-----	-----	-----	-----	-----	-----	-----	447255.4	-----
NP_010424	Putative S-adenosylmethionine-dependent methyltransferase localised to cytoplasm and nucleus	-----	-----	-----	-----	-----	-----	-----	-----	-----	-----	-----	-----	-----	-----	-----	-----	-----	-----	-----	4352776	436775	-----	-----	-----	-----	-----	-----	-----	-----	-----	-----	-----	-----	-----	-----	MONBRDRAFT_5849	-----	-----	CMQ351C	-----	-----	OSTLU_17444	-----	-----	-----	TTHERM_00643540	-----	KPN_02720
NP_010425	Protein involved in establishing cellular polarity and morphogenesis	-----	-----	-----	-----	-----	-----	-----	-----	-----	-----	-----	-----	SPAPB21F2.02	-----	-----	-----	-----	-----	-----	-----	-----	-----	315864	-----	-----	-----	AgaP_AGAP007605	-----	-----	-----	-----	DDBDRAFT_0191804	-----	AaeL_AAEL001583	-----	-----	-----	-----	-----	Dpse_GA13490	-----	-----	-----	Bm1_04370	-----	TTHERM_00293360	-----	-----
NP_010426	Peroxisomal import protein - peroxin	-----	-----	-----	-----	-----	-----	-----	-----	-----	-----	-----	-----	-----	-----	-----	-----	-----	-----	-----	-----	-----	-----	-----	-----	-----	-----	-----	-----	-----	K07A1.12	-----	-----	-----	-----	Dmel_CG6486	MONBRDRAFT_22764	-----	-----	CMQ221C	Dpse_GA19630	432269	-----	CBG03710	Bm1_47965	-----	TTHERM_00530540	506989.16	-----
NP_010427	Mating-type regulation protein	-----	-----	-----	DEHA0A12331g	CaO19_2498	PICST_33739	An04g08970	AO090102000133	FG01047.1	AN7294.2	NCU06815	MGG_11362	SPBC2A9.04c	CNE03220	CNBE3220	LACBIDRAFT_296492	YALI0B22088g	UM04048.1	AT2G03000	4345782	560920	55819	302977	67504	611018	525735	AgaP_AGAP002758	583657	CHLREDRAFT_177885	W02A11.3	426919	DDBDRAFT_0203940	100012093	AaeL_AAEL009719	Dmel_CG13605	MONBRDRAFT_24008	693744	741135	CMI144C	Dpse_GA12398	398777	OSTLU_29380	CBG13603	Bm1_41885	100124963	TTHERM_00571870	507991.7	-----
NP_010428	Aspartyl protease of the periplasmic space	-----	-----	-----	-----	-----	-----	-----	-----	-----	-----	-----	-----	SPCC1795.09	CNA05650	CNBA5450	LACBIDRAFT_292906	-----	UM04926.1	AT1G62290	4339639	793945	5225	24864	109820	476406	514502	AgaP_AGAP003277	585631	-----	Y39B6A.20	417848	DDB_0215012	100027368	AaeL_AAEL006169	Dmel_CG1548	MONBRDRAFT_32800	719243	468961	-----	Dpse_GA13759	373563	OSTLU_44385	CBG19226	Bm1_34740	594991	TTHERM_00446340	-----	-----
NP_010429	TFIID and SAGA subunit	-----	-----	-----	-----	-----	-----	-----	-----	-----	-----	-----	-----	-----	CND06400	CNBD0050	LACBIDRAFT_165152	-----	-----	-----	-----	-----	-----	-----	-----	-----	-----	-----	-----	-----	-----	-----	-----	-----	-----	-----	-----	-----	-----	CMS144C	-----	-----	OSTLU_28936	-----	Bm1_21240	-----	-----	-----	-----
NP_010430	Transcription factor	-----	-----	-----	-----	-----	-----	-----	-----	-----	-----	-----	-----	-----	-----	-----	-----	-----	-----	AT2G02070	4337562	-----	-----	-----	-----	-----	-----	-----	-----	-----	-----	-----	-----	-----	-----	-----	-----	-----	-----	CMK079C	-----	-----	OSTLU_16521	-----	-----	-----	TTHERM_00295560	-----	-----
NP_010431	Ethanolamine kinase	-----	-----	-----	-----	-----	-----	-----	-----	-----	-----	-----	-----	-----	CNI01400	CNBH1310	LACBIDRAFT_291870	-----	UM04901.1	AT1G71697	4325332	563589	1120	29367	12651	606800	536213	AgaP_AGAP000010	-----	CHLREDRAFT_118793	C52B9.1	423112	DDBDRAFT_0217566	100012304	AaeL_AAEL009765	Dmel_CG3525	MONBRDRAFT_34561	707177	739393	CMR011C	Dpse_GA17499	-----	OSTLU_42574	CBG14388	Bm1_38730	496957	TTHERM_00190800	508355.19	-----
NP_010432	2-oxoglutarate dehydrogenase complex E2 component	-----	-----	-----	-----	-----	-----	-----	-----	-----	-----	-----	-----	-----	-----	-----	-----	-----	-----	-----	-----	-----	-----	-----	-----	-----	-----	-----	-----	-----	-----	-----	-----	-----	-----	-----	-----	-----	-----	-----	-----	-----	-----	-----	-----	-----	-----	-----	-----
NP_010434	Nuclear migration protein	-----	-----	-----	-----	-----	-----	-----	-----	-----	-----	-----	-----	SPBC216.02	-----	-----	-----	-----	-----	-----	-----	-----	-----	-----	-----	-----	-----	-----	-----	-----	-----	-----	-----	-----	-----	-----	-----	-----	-----	-----	-----	-----	-----	-----	-----	-----	-----	-----	-----
NP_010435	Putative transcription factor, member of the CCCH zinc finger family	-----	-----	-----	-----	-----	-----	-----	-----	-----	AN0298.2	NCU02619	-----	-----	CNF03810	CNBF1020	-----	-----	UM01649.1	-----	-----	-----	-----	-----	-----	-----	-----	-----	-----	-----	-----	416593	-----	-----	-----	-----	-----	-----	-----	-----	-----	-----	-----	-----	-----	-----	-----	507305.4	-----
NP_010436	Highly acidic protein with anomalous electrophoretic behavior	-----	-----	-----	DEHA0E18568g	-----	PICST_87441	An01g07370	-----	FG01129.1	AN3646.2	NCU09381	MGG_04566	SPCC1393.09c	CNG01320	CNBG3470	LACBIDRAFT_381084	-----	UM01736.1	AT1G51730	4324673	436808	51389	259218	66521	609552	541216	AgaP_AGAP003063	590636	-----	T26E3.4	-----	DDBDRAFT_0167985	100023143	AaeL_AAEL007647	-----	MONBRDRAFT_30818	715760	462961	-----	Dpse_GA18941	447366	-----	CBG08714	Bm1_48785	448293	-----	-----	-----
NP_010437	Epsin-related protein required for golgi-endosome traffic	-----	-----	-----	DEHA0B07579g	CaO19_1444	PICST_31806	An07g08220	AO090003000369	FG00776.1	AN3821.2	NCU04783	MGG_04616	SPCC794.11c	CNL05210	CNBI1600	LACBIDRAFT_308833	YALI0D13442g	UM03598.1	-----	-----	323870	29924	60443	13855	489533	505336	AgaP_AGAP007396	577465	-----	C34E11.1	416524	DDBDRAFT_0183945	100016039	AaeL_AAEL009088	Dmel_CG8532	MONBRDRAFT_38766	702600	454498	-----	Dpse_GA21142	398106	-----	CBG00274	Bm1_38600	448609	-----	-----	-----
NP_010439	Cyclophilin (peptidylprolyl isomerase)	-----	-----	-----	-----	-----	-----	-----	-----	-----	-----	-----	-----	-----	-----	-----	-----	-----	-----	-----	-----	-----	-----	-----	-----	-----	-----	-----	-----	-----	-----	-----	-----	-----	-----	-----	-----	-----	-----	-----	-----	-----	-----	-----	-----	-----	-----	-----	KPN_00481
NP_010440	DNA-directed RNA polymerase I, A14 subunit	-----	-----	CAGL0E01155g	-----	-----	PICST_37052	-----	-----	-----	-----	-----	-----	-----	-----	-----	-----	-----	-----	-----	-----	-----	-----	-----	-----	-----	-----	-----	-----	-----	-----	-----	-----	-----	-----	-----	-----	-----	-----	-----	-----	-----	-----	-----	-----	-----	-----	-----	-----
NP_010442	Aspartate-semialdehyde dehydrogenase	-----	-----	-----	-----	-----	-----	-----	-----	-----	-----	-----	-----	-----	-----	-----	-----	-----	-----	AT1G14810	4334188	-----	-----	-----	-----	-----	-----	-----	-----	CHLREDRAFT_148810	-----	-----	-----	-----	-----	-----	MONBRDRAFT_33451	-----	-----	-----	-----	-----	OSTLU_28856	-----	-----	-----	-----	-----	KPN_02709
NP_010443	Leucine permease transcriptional regulator	-----	-----	-----	-----	-----	-----	-----	-----	-----	-----	-----	MGG_07523	-----	CNE05030	CNBE5030	LACBIDRAFT_329137	-----	-----	-----	4332850	436589	8888	294339	54387	480810	534293	AgaP_AGAP007989	591113	CHLREDRAFT_173981	F20D12.2	424036	DDBDRAFT_0217474	100012669	AaeL_AAEL009871	Dmel_CG32562	MONBRDRAFT_22671	721810	470113	CMA130C	Dpse_GA16991	444188	OSTLU_28983	CBG17718	-----	-----	-----	-----	-----
NP_010444	Sensor of extracellular amino acids	-----	-----	-----	-----	-----	-----	-----	-----	-----	-----	-----	-----	-----	-----	-----	-----	-----	-----	-----	-----	-----	-----	-----	-----	-----	-----	AgaP_AGAP001265	584972	-----	-----	-----	-----	-----	AaeL_AAEL011654	-----	-----	-----	-----	-----	-----	-----	-----	-----	-----	-----	-----	-----	-----
NP_010445	Protein of unknown function localised to cytoplasm and nucleus	-----	-----	-----	-----	-----	-----	An01g07380	AO090003000997	FG01130.1	AN3647.2	-----	MGG_04565	SPBC16D10.01c	-----	-----	LACBIDRAFT_297372	YALI0D13486g	-----	-----	-----	796471	-----	-----	-----	-----	-----	-----	-----	-----	-----	-----	DDBDRAFT_0189211	-----	-----	-----	MONBRDRAFT_33988	-----	-----	-----	-----	-----	-----	-----	-----	-----	TTHERM_00765340	508461.2	-----
NP_010446	Nap1p-binding protein	-----	-----	-----	-----	-----	-----	-----	-----	-----	-----	-----	-----	SPCC24B10.13	CND04880	CNBD1470	LACBIDRAFT_380245	-----	UM06199.1	-----	-----	556523	57630	306417	59009	612744	528315	AgaP_AGAP004211	591356	-----	F32A5.6	421223	DDB_0201634	100015104	AaeL_AAEL012888	Dmel_CG18408	MONBRDRAFT_31764	694082	461598	-----	Dpse_GA14923	431855	-----	CBG06887	Bm1_44660	548727	-----	-----	-----
NP_010447	Protein involved in mRNA splicing	-----	-----	-----	DEHA0E17259g	CaO19.13717	PICST_29131	-----	-----	-----	-----	-----	MGG_08861	SPBC337.06c	-----	-----	-----	-----	-----	-----	-----	-----	-----	-----	-----	-----	-----	-----	-----	-----	-----	-----	-----	-----	-----	-----	-----	-----	-----	-----	-----	-----	-----	-----	-----	-----	-----	-----	-----
NP_010448	Protein transport protein	-----	-----	-----	-----	-----	-----	-----	-----	-----	-----	-----	-----	-----	-----	-----	-----	-----	-----	AT4G12120	4340037	-----	-----	-----	-----	-----	-----	-----	-----	CHLREDRAFT_195471	-----	-----	-----	-----	-----	-----	MONBRDRAFT_32602	-----	-----	CMS036C	Dpse_GA20912	-----	OSTLU_51437	-----	-----	-----	TTHERM_00355870	506737.14	-----
NP_010449	Protein required for 7-methylguanosine modification of yeast tRNA	-----	-----	-----	-----	-----	-----	An01g04230	-----	-----	AN2735.2	-----	-----	SPCC18.13	-----	-----	-----	-----	UM05994.1	AT1G03110	4334092	-----	10785	-----	57773	487783	508051	AgaP_AGAP001406	-----	-----	Y102E9.2	-----	DDB_0233974	100024029	-----	Dmel_CG15897	-----	714230	458584	CMO159C	Dpse_GA20111	380200	OSTLU_29268	CBG16565	-----	-----	TTHERM_00899550	509639.2	-----
NP_010450	Protein required for exocytosis	-----	-----	-----	DEHA0E13233g	CaO19.75	PICST_47572	An08g05570	AO090012000630	FG09579.1	AN1002.2	NCU07698	MGG_07150	-----	CNA07140	CNBA6950	LACBIDRAFT_385738	-----	UM00710.1	AT1G76850	4335834	-----	-----	-----	-----	-----	-----	-----	-----	-----	-----	-----	-----	-----	-----	-----	-----	-----	-----	-----	-----	-----	-----	-----	-----	-----	-----	-----	-----
NP_010451	TFIID and SAGA subunit	-----	-----	-----	-----	-----	-----	-----	-----	-----	-----	-----	-----	-----	CNK03120	-----	-----	-----	-----	-----	4347127	-----	-----	-----	-----	-----	-----	AgaP_AGAP008612	758783	CHLREDRAFT_185094	K03B4.3	-----	-----	-----	AaeL_AAEL005742	Dmel_CG3069	MONBRDRAFT_21906	-----	-----	CMK132C	Dpse_GA15905	-----	OSTLU_9028	CBG08794	Bm1_51015	-----	-----	-----	-----
NP_010452	Cell division control protein	-----	-----	-----	-----	-----	-----	-----	-----	-----	-----	-----	MGG_04990	-----	-----	-----	-----	-----	UM05470.1	-----	-----	394013	11140	114562	12539	-----	520883	-----	-----	-----	W08F4.8	395430	-----	100012885	-----	Dmel_CG12019	-----	715390	455704	-----	Dpse_GA11342	379968	-----	CBG07091	Bm1_35400	548666	-----	-----	-----
NP_010453	SIN3 protein-binding protein	-----	-----	-----	-----	-----	-----	-----	-----	FG06715.1	-----	NCU00083	-----	SPBC1652.01	-----	-----	-----	-----	-----	-----	-----	-----	-----	-----	-----	-----	-----	-----	-----	-----	-----	-----	-----	-----	-----	-----	-----	-----	-----	-----	-----	-----	-----	-----	-----	-----	-----	-----	-----
NP_010454	Component of non-clathrin vesicle coat	-----	-----	-----	-----	-----	-----	-----	-----	-----	-----	-----	-----	-----	-----	-----	-----	-----	-----	-----	-----	-----	-----	-----	-----	-----	-----	-----	-----	-----	-----	-----	-----	-----	-----	-----	-----	-----	-----	-----	-----	-----	-----	-----	-----	-----	-----	-----	-----
NP_010455	Putative pseudo-TY1B	-----	-----	-----	-----	-----	-----	-----	-----	-----	-----	-----	-----	-----	-----	-----	-----	-----	-----	-----	-----	-----	-----	-----	-----	-----	-----	-----	-----	-----	-----	-----	-----	-----	-----	-----	-----	-----	-----	-----	-----	-----	-----	-----	-----	-----	-----	-----	-----
[truncated: 4,839 more rows]
[truncated: 656 more columns]
